# Supplementary material for: Crystal structure and luminescent properties of bis­[2,6-dimethyl-3-(pyridin-2-yl-κN)pyridin-4-yl-κC 4](2,2,6,6-tetra­methylhepta­ne-3,5-dionato-κ2 O,O′)iridium(III) ethyl acetate monosolvate
Source: Acta Crystallogr E Crystallogr Commun. 2018 Aug 10;74(Pt 9):1206–10. doi: 10.1107/S2056989018011076 (PMC6127711; doi:10.1107/S2056989018011076)
Supplement: Supplementary file 1 [file e-74-01206-sup1.cif]

##############################################################################
#                                                                            #
# This CIF contains the data in a paper accepted for publication in          #
# Acta Crystallographica Section E. It conforms to the requirements of       #
# Notes for Authors for Acta Crystallographica Section E, and has been       #
# peer reviewed under the auspices of the IUCr Commission on Journals.       #
#                                                                            #
# Full details of the Crystallographic Information File format               #
# are given in the paper "The Crystallographic Information File (CIF):       #
# a New Standard Archive File for Crystallography" by S. R. Hall, F. H.      #
# Allen and I. D. Brown [Acta Cryst. (1991), A47, 655-685].                  #
#                                                                            #
# The current version of the core CIF dictionary is obtainable from          #
# ftp://ftp.iucr.org/pub/cif_core.dic.                                       #
#                                                                            #
# Software is freely available for graphical display of the structure(s)     #
# in this CIF. For information consult the CIF software page                 #
# http://www.iucr.org/resources/cif/software.                                #
#                                                                            #
# This file may be used for bona fide research purposes within the           #
# scientific community so long as proper attribution is given to the journal # 
# article from which it was obtained.                                        #
#                                                                            #
##############################################################################
data_I
_database_code_depnum_ccdc_archive 'CCDC 1859964'
_audit_creation_method     'SHELXL-2014/7'
_chemical_name_systematic
;\
Bis[2,6-dimethyl-3-(pyridin-2-yl-\k<i>N</i>)pyridin-4-yl-\k<i>C</i>^4^]\
(2,2,6,6-tetramethylheptane-3,5-dionato-\k^2^<i>O</i>,<i>O</i>')iridium(III)
ethyl acetate monosolvate
;
_chemical_name_common     ?
_chemical_formula_moiety     'C35 H41 Ir N4 O2, C4 H8 O2'
_chemical_formula_sum     'C39 H49 Ir N4 O4'
_chemical_formula_iupac     '[Ir (C11 H19 N2 O2) (C12 H11 N2)2], C4 H8 O2'
_chemical_formula_weight     830.02
_chemical_melting_point     ?
_shelx_space_group_comment
;
The symmetry employed for this shelxl refinement is uniquely defined
by the following loop, which should always be used as a source of
symmetry information in preference to the above space-group names.
They are only intended as comments.
;
_space_group_crystal_system     monoclinic
_space_group_name_H-M_alt     'P 21/n'
_space_group_name_Hall     '-P 2yn'
loop_
    _space_group_symop_operation_xyz
    'x, y, z'
    '-x+1/2, y+1/2, -z+1/2'
    '-x, -y, -z'
    'x-1/2, -y-1/2, z-1/2'
_cell_length_a     13.2757(3)
_cell_length_b     10.6258(2)
_cell_length_c     26.3070(5)
_cell_angle_alpha     90
_cell_angle_beta     92.2750(10)
_cell_angle_gamma     90
_cell_volume     3708.07(13)
_cell_formula_units_Z     4
_cell_measurement_reflns_used     9912
_cell_measurement_theta_min     2.46
_cell_measurement_theta_max     28.00
_cell_measurement_temperature     173(2)
_exptl_crystal_description     plate
_exptl_crystal_colour     yellow
_exptl_crystal_size_max     0.356
_exptl_crystal_size_mid     0.213
_exptl_crystal_size_min     0.045
_exptl_crystal_density_diffrn     1.487
_exptl_crystal_density_meas     ?
_exptl_crystal_density_method     ?
_exptl_crystal_F_000     1680
_exptl_absorpt_coefficient_mu     3.645
_exptl_absorpt_correction_type     multi-scan
_exptl_absorpt_process_details
;
(SADABS; Bruker, 2014)
;
_shelx_estimated_absorpt_T_min     0.357
_shelx_estimated_absorpt_T_max     0.853
_exptl_absorpt_correction_T_min     0.5184
_exptl_absorpt_correction_T_max     0.7457
_diffrn_ambient_temperature     173(2)
_diffrn_radiation_type     MoK\a
_diffrn_radiation_wavelength     0.71073
_diffrn_measurement_device_type     'Bruker APEXII CCD'
_diffrn_measurement_method     '\f and \w scans'
_diffrn_detector_area_resol_mean     ?
_diffrn_reflns_number     34241
_diffrn_reflns_av_R_equivalents     0.0440
_diffrn_reflns_theta_min     1.549
_diffrn_reflns_theta_max     28.274
_diffrn_reflns_theta_full     25.242
_diffrn_measured_fraction_theta_max     0.996
_diffrn_measured_fraction_theta_full     1.000
_diffrn_reflns_limit_h_min     -17
_diffrn_reflns_limit_h_max     17
_diffrn_reflns_limit_k_min     -14
_diffrn_reflns_limit_k_max     13
_diffrn_reflns_limit_l_min     -34
_diffrn_reflns_limit_l_max     35
_refine_special_details     ?
_reflns_number_total     9158
_reflns_number_gt     7635
_reflns_threshold_expression     'I > 2\s(I)'
_refine_ls_structure_factor_coef     Fsqd
_refine_ls_matrix_type     full
_refine_ls_R_factor_all     0.0384
_refine_ls_R_factor_gt     0.0282
_refine_ls_wR_factor_gt     0.0611
_refine_ls_wR_factor_ref     0.0649
_refine_ls_goodness_of_fit_ref     1.010
_refine_ls_restrained_S_all     1.010
_refine_ls_number_reflns     9158
_refine_ls_number_parameters     435
_refine_ls_number_restraints     0
_refine_ls_hydrogen_treatment     constr
_refine_ls_weighting_scheme     calc
_refine_ls_weighting_details
              'w=1/[\s^2^(Fo^2^)+(0.0215P)^2^+3.0807P] where P=(Fo^2^+2Fc^2^)/3'
_atom_sites_solution_hydrogens     geom
_atom_sites_solution_primary     direct
_atom_sites_solution_secondary     ?
_refine_ls_shift/su_max     0.001
_refine_ls_shift/su_mean     0.000
_refine_diff_density_max     0.914
_refine_diff_density_min     -0.655
_refine_ls_extinction_method     none
_refine_ls_extinction_coef     .
loop_
    _atom_type_symbol
    _atom_type_description
    _atom_type_scat_dispersion_real
    _atom_type_scat_dispersion_imag
    _atom_type_scat_source
    'C' 'C' 0.0033 0.0016
                         'International Tables Vol C Tables 4.2.6.8 and 6.1.1.4'
    'H' 'H' 0.0000 0.0000
                         'International Tables Vol C Tables 4.2.6.8 and 6.1.1.4'
    'N' 'N' 0.0061 0.0033
                         'International Tables Vol C Tables 4.2.6.8 and 6.1.1.4'
    'O' 'O' 0.0106 0.0060
                         'International Tables Vol C Tables 4.2.6.8 and 6.1.1.4'
    'Ir' 'Ir' -1.4442 7.9887
                         'International Tables Vol C Tables 4.2.6.8 and 6.1.1.4'
_computing_data_collection
;
APEX2 (Bruker, 2014)
;
_computing_cell_refinement
;
SAINT (Bruker, 2014)
;
_computing_data_reduction
;
SAINT (Bruker, 2014)
;
_computing_structure_solution
;
SHELXS97 (Sheldrick, 2008)
;
_computing_structure_refinement
;
SHELXL2014 (Sheldrick, 2015)
;
_computing_molecular_graphics
;
DIAMOND (Brandenburg, 2010)
;
_computing_publication_material
;
SHELXTL (Sheldrick, 2008) and publCIF (Westrip, 2010)
;
loop_
    _atom_site_type_symbol
    _atom_site_label
    _atom_site_fract_x
    _atom_site_fract_y
    _atom_site_fract_z
    _atom_site_U_iso_or_equiv
    _atom_site_adp_type
    _atom_site_calc_flag
    _atom_site_occupancy
    _atom_site_disorder_assembly
    _atom_site_disorder_group
    Ir Ir1 0.14722(2) 0.43974(2) 0.10988(2) 0.01967(4) Uani d 1 . .
    O O1 0.08631(15) 0.2839(2) 0.14947(7) 0.0269(5) Uani d 1 . .
    O O2 0.00018(15) 0.5213(2) 0.10965(7) 0.0257(5) Uani d 1 . .
    N N1 0.12440(18) 0.3244(2) 0.04888(8) 0.0216(5) Uani d 1 . .
    N N2 0.4655(2) 0.2303(3) 0.09802(10) 0.0315(6) Uani d 1 . .
    N N3 0.17102(18) 0.5519(2) 0.17158(9) 0.0217(5) Uani d 1 . .
    N N4 0.2631(2) 0.8238(3) 0.03719(9) 0.0317(6) Uani d 1 . .
    C C1 0.2812(2) 0.3593(3) 0.10869(10) 0.0222(6) Uani d 1 . .
    C C2 0.3658(2) 0.3823(3) 0.14065(11) 0.0269(7) Uani d 1 . .
    H H2 0.3632 0.4453 0.1662 0.032 Uiso calc 1 . .
    C C3 0.4528(2) 0.3143(3) 0.13543(12) 0.0307(7) Uani d 1 . .
    C C4 0.3862(2) 0.2077(3) 0.06524(11) 0.0280(7) Uani d 1 . .
    C C5 0.2930(2) 0.2652(3) 0.07071(10) 0.0222(6) Uani d 1 . .
    C C6 0.2002(2) 0.2401(3) 0.04003(10) 0.0231(6) Uani d 1 . .
    C C7 0.1798(2) 0.1399(3) 0.00727(11) 0.0314(7) Uani d 1 . .
    H H7 0.2305 0.0789 0.0017 0.038 Uiso calc 1 . .
    C C8 0.0859(3) 0.1285(4) -0.01730(14) 0.0422(9) Uani d 1 . .
    H H8 0.0715 0.0586 -0.0389 0.051 Uiso calc 1 . .
    C C9 0.0135(3) 0.2192(4) -0.01022(13) 0.0408(9) Uani d 1 . .
    H H9 -0.0498 0.2158 -0.0284 0.049 Uiso calc 1 . .
    C C10 0.0351(2) 0.3143(3) 0.02358(11) 0.0311(7) Uani d 1 . .
    H H10 -0.0152 0.3756 0.0294 0.037 Uiso calc 1 . .
    C C11 0.5423(3) 0.3286(4) 0.17251(15) 0.0517(11) Uani d 1 . .
    H H11A 0.5267 0.3913 0.1984 0.078 Uiso calc 1 . .
    H H11B 0.5570 0.2476 0.1890 0.078 Uiso calc 1 . .
    H H11C 0.6012 0.3562 0.1541 0.078 Uiso calc 1 . .
    C C12 0.4120(3) 0.1192(4) 0.02290(13) 0.0394(8) Uani d 1 . .
    H H12A 0.3846 0.1522 -0.0096 0.059 Uiso calc 1 . .
    H H12B 0.3828 0.0362 0.0292 0.059 Uiso calc 1 . .
    H H12C 0.4854 0.1117 0.0215 0.059 Uiso calc 1 . .
    C C13 0.2012(2) 0.5906(3) 0.07644(10) 0.0191(6) Uani d 1 . .
    C C14 0.2207(2) 0.6071(3) 0.02498(10) 0.0247(6) Uani d 1 . .
    H H14 0.2117 0.5386 0.0021 0.030 Uiso calc 1 . .
    C C15 0.2529(2) 0.7220(3) 0.00719(11) 0.0277(7) Uani d 1 . .
    C C16 0.2461(2) 0.8110(3) 0.08704(11) 0.0296(7) Uani d 1 . .
    C C17 0.2183(2) 0.6962(3) 0.10817(10) 0.0229(6) Uani d 1 . .
    C C18 0.2029(2) 0.6714(3) 0.16275(10) 0.0240(6) Uani d 1 . .
    C C19 0.2196(3) 0.7524(4) 0.20390(12) 0.0418(9) Uani d 1 . .
    H H19 0.2456 0.8344 0.1986 0.050 Uiso calc 1 . .
    C C20 0.1984(3) 0.7133(4) 0.25240(12) 0.0495(11) Uani d 1 . .
    H H20 0.2105 0.7683 0.2805 0.059 Uiso calc 1 . .
    C C21 0.1599(3) 0.5955(4) 0.26008(11) 0.0373(8) Uani d 1 . .
    H H21 0.1412 0.5693 0.2929 0.045 Uiso calc 1 . .
    C C22 0.1493(2) 0.5164(3) 0.21898(11) 0.0293(7) Uani d 1 . .
    H H22 0.1256 0.4332 0.2242 0.035 Uiso calc 1 . .
    C C23 0.2756(3) 0.7427(4) -0.04770(12) 0.0415(9) Uani d 1 . .
    H H23A 0.2662 0.6637 -0.0665 0.062 Uiso calc 1 . .
    H H23B 0.2299 0.8068 -0.0623 0.062 Uiso calc 1 . .
    H H23C 0.3455 0.7712 -0.0501 0.062 Uiso calc 1 . .
    C C24 0.2582(5) 0.9326(4) 0.11632(15) 0.0646(15) Uani d 1 . .
    H H24A 0.2001 0.9446 0.1377 0.097 Uiso calc 1 . .
    H H24B 0.2622 1.0030 0.0924 0.097 Uiso calc 1 . .
    H H24C 0.3200 0.9292 0.1379 0.097 Uiso calc 1 . .
    C C25 -0.0311(3) 0.1427(3) 0.18262(13) 0.0373(8) Uani d 1 . .
    C C26 -0.0038(2) 0.2754(3) 0.16426(11) 0.0274(7) Uani d 1 . .
    C C27 -0.0740(2) 0.3723(3) 0.16390(12) 0.0317(7) Uani d 1 . .
    H H27 -0.1331 0.3575 0.1822 0.038 Uiso calc 1 . .
    C C28 -0.0679(2) 0.4890(3) 0.13971(11) 0.0253(6) Uani d 1 . .
    C C29 -0.1472(2) 0.5922(3) 0.14756(12) 0.0319(7) Uani d 1 . .
    C C30 0.0530(4) 0.0920(4) 0.21790(16) 0.0561(12) Uani d 1 . .
    H H30A 0.1174 0.0982 0.2011 0.084 Uiso calc 1 . .
    H H30B 0.0563 0.1414 0.2494 0.084 Uiso calc 1 . .
    H H30C 0.0394 0.0037 0.2259 0.084 Uiso calc 1 . .
    C C31 -0.0357(4) 0.0615(4) 0.13371(17) 0.0585(12) Uani d 1 . .
    H H31A 0.0292 0.0662 0.1172 0.088 Uiso calc 1 . .
    H H31B -0.0499 -0.0261 0.1426 0.088 Uiso calc 1 . .
    H H31C -0.0892 0.0932 0.1104 0.088 Uiso calc 1 . .
    C C32 -0.1313(4) 0.1344(4) 0.2074(2) 0.0702(15) Uani d 1 . .
    H H32A -0.1843 0.1674 0.1841 0.105 Uiso calc 1 . .
    H H32B -0.1458 0.0463 0.2153 0.105 Uiso calc 1 . .
    H H32C -0.1289 0.1840 0.2388 0.105 Uiso calc 1 . .
    C C33 -0.1998(4) 0.6203(5) 0.09674(16) 0.0679(15) Uani d 1 . .
    H H33A -0.1497 0.6438 0.0721 0.102 Uiso calc 1 . .
    H H33B -0.2365 0.5454 0.0846 0.102 Uiso calc 1 . .
    H H33C -0.2473 0.6899 0.1006 0.102 Uiso calc 1 . .
    C C34 -0.2262(4) 0.5567(5) 0.1841(2) 0.089(2) Uani d 1 . .
    H H34A -0.2627 0.4822 0.1714 0.134 Uiso calc 1 . .
    H H34B -0.1940 0.5379 0.2174 0.134 Uiso calc 1 . .
    H H34C -0.2736 0.6267 0.1874 0.134 Uiso calc 1 . .
    C C35 -0.0905(4) 0.7068(5) 0.1668(2) 0.091(2) Uani d 1 . .
    H H35A -0.0391 0.7295 0.1427 0.136 Uiso calc 1 . .
    H H35B -0.1376 0.7771 0.1700 0.136 Uiso calc 1 . .
    H H35C -0.0581 0.6883 0.2001 0.136 Uiso calc 1 . .
    O O3 0.4888(5) 0.8350(6) 0.17875(19) 0.143(2) Uani d 1 . .
    O O4 0.5575(2) 0.7781(3) 0.10749(13) 0.0626(8) Uani d 1 . .
    C C36 0.6151(5) 0.9681(6) 0.1430(3) 0.095(2) Uani d 1 . .
    H H36A 0.6557 0.9607 0.1128 0.143 Uiso calc 1 . .
    H H36B 0.5739 1.0445 0.1404 0.143 Uiso calc 1 . .
    H H36C 0.6598 0.9728 0.1735 0.143 Uiso calc 1 . .
    C C37 0.5479(5) 0.8554(6) 0.1465(2) 0.0797(16) Uani d 1 . .
    C C38 0.4976(4) 0.6650(5) 0.1056(2) 0.0765(15) Uani d 1 . .
    H H38A 0.4256 0.6868 0.1090 0.092 Uiso calc 1 . .
    H H38B 0.5184 0.6093 0.1343 0.092 Uiso calc 1 . .
    C C39 0.5104(4) 0.5992(6) 0.0575(2) 0.0815(17) Uani d 1 . .
    H H39A 0.4693 0.5226 0.0566 0.122 Uiso calc 1 . .
    H H39B 0.4890 0.6542 0.0291 0.122 Uiso calc 1 . .
    H H39C 0.5815 0.5768 0.0544 0.122 Uiso calc 1 . .
loop_
    _atom_site_aniso_label
    _atom_site_aniso_U_11
    _atom_site_aniso_U_22
    _atom_site_aniso_U_33
    _atom_site_aniso_U_12
    _atom_site_aniso_U_13
    _atom_site_aniso_U_23
    Ir1 0.02112(6) 0.01750(7) 0.02056(6) 0.00037(5) 0.00316(4) -0.00117(5)
    O1 0.0271(11) 0.0224(12) 0.0316(10) -0.0005(9) 0.0066(8) 0.0018(9)
    O2 0.0246(11) 0.0238(12) 0.0291(10) 0.0032(9) 0.0053(8) 0.0019(9)
    N1 0.0232(12) 0.0193(13) 0.0224(11) -0.0016(10) 0.0021(9) -0.0022(10)
    N2 0.0262(14) 0.0265(16) 0.0417(14) 0.0043(12) 0.0020(11) -0.0018(13)
    N3 0.0237(12) 0.0198(14) 0.0217(11) 0.0040(10) 0.0016(9) -0.0010(10)
    N4 0.0421(16) 0.0253(15) 0.0281(12) -0.0068(13) 0.0046(11) 0.0038(12)
    C1 0.0265(15) 0.0152(15) 0.0247(13) 0.0009(12) -0.0007(11) 0.0012(12)
    C2 0.0284(16) 0.0256(18) 0.0266(14) -0.0002(14) 0.0003(12) -0.0032(13)
    C3 0.0271(16) 0.0301(19) 0.0346(15) 0.0034(14) -0.0031(12) 0.0005(15)
    C4 0.0312(16) 0.0184(17) 0.0347(15) 0.0026(13) 0.0053(13) -0.0014(13)
    C5 0.0262(15) 0.0182(16) 0.0224(13) 0.0015(12) 0.0031(11) 0.0014(12)
    C6 0.0258(15) 0.0190(16) 0.0248(13) -0.0015(12) 0.0047(11) -0.0004(12)
    C7 0.0339(18) 0.0269(19) 0.0333(15) 0.0018(14) 0.0015(13) -0.0105(14)
    C8 0.044(2) 0.036(2) 0.0453(19) -0.0050(17) -0.0053(16) -0.0207(18)
    C9 0.0332(19) 0.044(2) 0.0442(18) -0.0011(17) -0.0085(15) -0.0131(17)
    C10 0.0257(16) 0.032(2) 0.0349(15) 0.0018(14) -0.0016(12) -0.0068(15)
    C11 0.035(2) 0.057(3) 0.062(2) 0.0096(19) -0.0171(18) -0.016(2)
    C12 0.0342(19) 0.037(2) 0.0470(19) 0.0074(16) 0.0076(15) -0.0154(17)
    C13 0.0138(13) 0.0213(16) 0.0221(12) 0.0026(11) 0.0010(10) 0.0009(11)
    C14 0.0279(16) 0.0258(17) 0.0205(13) -0.0020(13) 0.0016(11) -0.0035(12)
    C15 0.0277(16) 0.0307(19) 0.0247(13) -0.0026(14) 0.0017(12) 0.0026(13)
    C16 0.0407(18) 0.0207(17) 0.0275(14) -0.0033(15) 0.0013(13) -0.0011(14)
    C17 0.0235(14) 0.0222(17) 0.0229(12) 0.0012(12) 0.0012(11) -0.0013(12)
    C18 0.0241(15) 0.0238(17) 0.0242(13) 0.0002(13) 0.0017(11) -0.0019(13)
    C19 0.068(3) 0.028(2) 0.0289(16) -0.0140(19) 0.0041(16) -0.0051(15)
    C20 0.086(3) 0.039(2) 0.0234(15) -0.008(2) 0.0026(17) -0.0125(16)
    C21 0.053(2) 0.038(2) 0.0205(14) 0.0046(17) 0.0035(14) 0.0006(14)
    C22 0.0349(18) 0.0289(18) 0.0242(14) 0.0035(14) 0.0005(12) 0.0041(13)
    C23 0.054(2) 0.043(2) 0.0272(15) -0.0132(19) 0.0055(15) 0.0030(16)
    C24 0.136(5) 0.024(2) 0.0346(19) -0.018(3) 0.012(2) -0.0032(17)
    C25 0.047(2) 0.027(2) 0.0385(17) -0.0080(16) 0.0078(15) 0.0058(15)
    C26 0.0340(17) 0.0257(18) 0.0228(13) -0.0059(14) 0.0034(12) -0.0001(13)
    C27 0.0283(17) 0.032(2) 0.0358(16) -0.0040(15) 0.0125(13) 0.0015(15)
    C28 0.0249(15) 0.0259(17) 0.0254(14) 0.0006(13) 0.0032(11) -0.0071(13)
    C29 0.0290(17) 0.032(2) 0.0356(16) 0.0057(14) 0.0086(13) -0.0058(15)
    C30 0.079(3) 0.041(3) 0.049(2) -0.006(2) 0.003(2) 0.018(2)
    C31 0.083(3) 0.034(2) 0.058(2) -0.016(2) 0.005(2) -0.007(2)
    C32 0.070(3) 0.042(3) 0.102(4) -0.015(2) 0.043(3) 0.014(3)
    C33 0.063(3) 0.090(4) 0.051(2) 0.047(3) 0.005(2) 0.003(3)
    C34 0.082(4) 0.071(4) 0.120(5) 0.037(3) 0.078(4) 0.033(3)
    C35 0.059(3) 0.051(3) 0.161(6) 0.016(3) -0.012(3) -0.064(4)
    O3 0.181(6) 0.148(5) 0.103(3) -0.029(4) 0.045(4) -0.011(4)
    O4 0.0454(17) 0.054(2) 0.089(2) 0.0014(15) 0.0076(16) 0.0046(18)
    C36 0.097(5) 0.067(4) 0.121(5) 0.008(4) -0.014(4) -0.008(4)
    C37 0.075(4) 0.082(5) 0.081(4) 0.007(3) 0.001(3) 0.016(3)
    C38 0.050(3) 0.067(4) 0.113(4) -0.007(3) 0.005(3) 0.019(3)
    C39 0.059(3) 0.074(4) 0.110(5) -0.017(3) -0.013(3) 0.009(4)
_geom_special_details
;
 All esds (except the esd in the dihedral angle between two l.s. planes)
 are estimated using the full covariance matrix.  The cell esds are taken
 into account individually in the estimation of esds in distances, angles
 and torsion angles; correlations between esds in cell parameters are only
 used when they are defined by crystal symmetry.  An approximate (isotropic)
 treatment of cell esds is used for estimating esds involving l.s. planes.
;
loop_
    _geom_bond_atom_site_label_1
    _geom_bond_atom_site_label_2
    _geom_bond_site_symmetry_2
    _geom_bond_distance
    _geom_bond_publ_flag
    Ir1 C1 . 1.974(3) y
    Ir1 C13 . 1.977(3) y
    Ir1 N3 . 2.028(2) y
    Ir1 N1 . 2.032(2) y
    Ir1 O1 . 2.132(2) y
    Ir1 O2 . 2.136(2) y
    O1 C26 . 1.276(4) ?
    O2 C28 . 1.271(3) ?
    N1 C10 . 1.340(4) ?
    N1 C6 . 1.374(4) ?
    N2 C3 . 1.344(4) ?
    N2 C4 . 1.355(4) ?
    N3 C22 . 1.345(4) ?
    N3 C18 . 1.362(4) ?
    N4 C15 . 1.343(4) ?
    N4 C16 . 1.346(4) ?
    C1 C2 . 1.398(4) ?
    C1 C5 . 1.427(4) ?
    C2 C3 . 1.373(4) ?
    C2 H2 . 0.9500 ?
    C3 C11 . 1.515(4) ?
    C4 C5 . 1.393(4) ?
    C4 C12 . 1.508(4) ?
    C5 C6 . 1.471(4) ?
    C6 C7 . 1.389(4) ?
    C7 C8 . 1.386(5) ?
    C7 H7 . 0.9500 ?
    C8 C9 . 1.379(5) ?
    C8 H8 . 0.9500 ?
    C9 C10 . 1.368(5) ?
    C9 H9 . 0.9500 ?
    C10 H10 . 0.9500 ?
    C11 H11A . 0.9800 ?
    C11 H11B . 0.9800 ?
    C11 H11C . 0.9800 ?
    C12 H12A . 0.9800 ?
    C12 H12B . 0.9800 ?
    C12 H12C . 0.9800 ?
    C13 C14 . 1.399(4) ?
    C13 C17 . 1.412(4) ?
    C14 C15 . 1.381(4) ?
    C14 H14 . 0.9500 ?
    C15 C23 . 1.503(4) ?
    C16 C17 . 1.396(4) ?
    C16 C24 . 1.509(5) ?
    C17 C18 . 1.482(4) ?
    C18 C19 . 1.394(4) ?
    C19 C20 . 1.381(5) ?
    C19 H19 . 0.9500 ?
    C20 C21 . 1.370(5) ?
    C20 H20 . 0.9500 ?
    C21 C22 . 1.373(5) ?
    C21 H21 . 0.9500 ?
    C22 H22 . 0.9500 ?
    C23 H23A . 0.9800 ?
    C23 H23B . 0.9800 ?
    C23 H23C . 0.9800 ?
    C24 H24A . 0.9800 ?
    C24 H24B . 0.9800 ?
    C24 H24C . 0.9800 ?
    C25 C32 . 1.507(5) ?
    C25 C30 . 1.521(6) ?
    C25 C26 . 1.539(5) ?
    C25 C31 . 1.548(5) ?
    C26 C27 . 1.388(5) ?
    C27 C28 . 1.398(5) ?
    C27 H27 . 0.9500 ?
    C28 C29 . 1.540(4) ?
    C29 C34 . 1.499(5) ?
    C29 C35 . 1.508(6) ?
    C29 C33 . 1.513(5) ?
    C30 H30A . 0.9800 ?
    C30 H30B . 0.9800 ?
    C30 H30C . 0.9800 ?
    C31 H31A . 0.9800 ?
    C31 H31B . 0.9800 ?
    C31 H31C . 0.9800 ?
    C32 H32A . 0.9800 ?
    C32 H32B . 0.9800 ?
    C32 H32C . 0.9800 ?
    C33 H33A . 0.9800 ?
    C33 H33B . 0.9800 ?
    C33 H33C . 0.9800 ?
    C34 H34A . 0.9800 ?
    C34 H34B . 0.9800 ?
    C34 H34C . 0.9800 ?
    C35 H35A . 0.9800 ?
    C35 H35B . 0.9800 ?
    C35 H35C . 0.9800 ?
    O3 C37 . 1.199(7) ?
    O4 C37 . 1.324(7) ?
    O4 C38 . 1.441(6) ?
    C36 C37 . 1.498(8) ?
    C36 H36A . 0.9800 ?
    C36 H36B . 0.9800 ?
    C36 H36C . 0.9800 ?
    C38 C39 . 1.462(7) ?
    C38 H38A . 0.9900 ?
    C38 H38B . 0.9900 ?
    C39 H39A . 0.9800 ?
    C39 H39B . 0.9800 ?
    C39 H39C . 0.9800 ?
loop_
    _geom_angle_atom_site_label_1
    _geom_angle_atom_site_label_2
    _geom_angle_atom_site_label_3
    _geom_angle_site_symmetry_1
    _geom_angle_site_symmetry_3
    _geom_angle
    _geom_angle_publ_flag
    C1 Ir1 C13 . . 90.08(12) n
    C1 Ir1 N3 . . 98.92(11) n
    C13 Ir1 N3 . . 80.33(11) n
    C1 Ir1 N1 . . 80.37(11) n
    C13 Ir1 N1 . . 100.53(10) n
    N3 Ir1 N1 . . 178.87(10) n
    C1 Ir1 O1 . . 91.77(10) n
    C13 Ir1 O1 . . 176.65(10) n
    N3 Ir1 O1 . . 96.62(9) n
    N1 Ir1 O1 . . 82.53(9) n
    C1 Ir1 O2 . . 178.00(10) n
    C13 Ir1 O2 . . 90.96(10) n
    N3 Ir1 O2 . . 82.94(9) n
    N1 Ir1 O2 . . 97.76(9) n
    O1 Ir1 O2 . . 87.27(8) n
    C26 O1 Ir1 . . 125.6(2) ?
    C28 O2 Ir1 . . 124.1(2) ?
    C10 N1 C6 . . 120.1(3) ?
    C10 N1 Ir1 . . 122.8(2) ?
    C6 N1 Ir1 . . 116.10(18) ?
    C3 N2 C4 . . 117.8(3) ?
    C22 N3 C18 . . 119.9(3) ?
    C22 N3 Ir1 . . 123.0(2) ?
    C18 N3 Ir1 . . 116.82(18) ?
    C15 N4 C16 . . 118.3(3) ?
    C2 C1 C5 . . 115.8(3) ?
    C2 C1 Ir1 . . 128.2(2) ?
    C5 C1 Ir1 . . 116.0(2) ?
    C3 C2 C1 . . 120.5(3) ?
    C3 C2 H2 . . 119.8 ?
    C1 C2 H2 . . 119.8 ?
    N2 C3 C2 . . 123.5(3) ?
    N2 C3 C11 . . 114.8(3) ?
    C2 C3 C11 . . 121.6(3) ?
    N2 C4 C5 . . 121.8(3) ?
    N2 C4 C12 . . 112.8(3) ?
    C5 C4 C12 . . 125.4(3) ?
    C4 C5 C1 . . 120.2(3) ?
    C4 C5 C6 . . 126.3(3) ?
    C1 C5 C6 . . 113.5(3) ?
    N1 C6 C7 . . 118.6(3) ?
    N1 C6 C5 . . 113.1(3) ?
    C7 C6 C5 . . 128.2(3) ?
    C8 C7 C6 . . 120.4(3) ?
    C8 C7 H7 . . 119.8 ?
    C6 C7 H7 . . 119.8 ?
    C9 C8 C7 . . 119.6(3) ?
    C9 C8 H8 . . 120.2 ?
    C7 C8 H8 . . 120.2 ?
    C10 C9 C8 . . 118.3(3) ?
    C10 C9 H9 . . 120.8 ?
    C8 C9 H9 . . 120.8 ?
    N1 C10 C9 . . 122.7(3) ?
    N1 C10 H10 . . 118.6 ?
    C9 C10 H10 . . 118.6 ?
    C3 C11 H11A . . 109.5 ?
    C3 C11 H11B . . 109.5 ?
    H11A C11 H11B . . 109.5 ?
    C3 C11 H11C . . 109.5 ?
    H11A C11 H11C . . 109.5 ?
    H11B C11 H11C . . 109.5 ?
    C4 C12 H12A . . 109.5 ?
    C4 C12 H12B . . 109.5 ?
    H12A C12 H12B . . 109.5 ?
    C4 C12 H12C . . 109.5 ?
    H12A C12 H12C . . 109.5 ?
    H12B C12 H12C . . 109.5 ?
    C14 C13 C17 . . 116.2(3) ?
    C14 C13 Ir1 . . 128.1(2) ?
    C17 C13 Ir1 . . 115.74(19) ?
    C15 C14 C13 . . 120.7(3) ?
    C15 C14 H14 . . 119.7 ?
    C13 C14 H14 . . 119.7 ?
    N4 C15 C14 . . 122.6(3) ?
    N4 C15 C23 . . 115.3(3) ?
    C14 C15 C23 . . 122.1(3) ?
    N4 C16 C17 . . 122.2(3) ?
    N4 C16 C24 . . 113.1(3) ?
    C17 C16 C24 . . 124.7(3) ?
    C16 C17 C13 . . 119.9(2) ?
    C16 C17 C18 . . 126.2(3) ?
    C13 C17 C18 . . 114.0(3) ?
    N3 C18 C19 . . 119.0(3) ?
    N3 C18 C17 . . 112.8(3) ?
    C19 C18 C17 . . 128.2(3) ?
    C20 C19 C18 . . 120.0(3) ?
    C20 C19 H19 . . 120.0 ?
    C18 C19 H19 . . 120.0 ?
    C21 C20 C19 . . 120.1(3) ?
    C21 C20 H20 . . 119.9 ?
    C19 C20 H20 . . 119.9 ?
    C20 C21 C22 . . 118.1(3) ?
    C20 C21 H21 . . 120.9 ?
    C22 C21 H21 . . 120.9 ?
    N3 C22 C21 . . 122.6(3) ?
    N3 C22 H22 . . 118.7 ?
    C21 C22 H22 . . 118.7 ?
    C15 C23 H23A . . 109.5 ?
    C15 C23 H23B . . 109.5 ?
    H23A C23 H23B . . 109.5 ?
    C15 C23 H23C . . 109.5 ?
    H23A C23 H23C . . 109.5 ?
    H23B C23 H23C . . 109.5 ?
    C16 C24 H24A . . 109.5 ?
    C16 C24 H24B . . 109.5 ?
    H24A C24 H24B . . 109.5 ?
    C16 C24 H24C . . 109.5 ?
    H24A C24 H24C . . 109.5 ?
    H24B C24 H24C . . 109.5 ?
    C32 C25 C30 . . 110.8(3) ?
    C32 C25 C26 . . 114.3(3) ?
    C30 C25 C26 . . 109.9(3) ?
    C32 C25 C31 . . 108.7(4) ?
    C30 C25 C31 . . 108.3(3) ?
    C26 C25 C31 . . 104.6(3) ?
    O1 C26 C27 . . 125.7(3) ?
    O1 C26 C25 . . 113.3(3) ?
    C27 C26 C25 . . 121.0(3) ?
    C26 C27 C28 . . 127.5(3) ?
    C26 C27 H27 . . 116.2 ?
    C28 C27 H27 . . 116.2 ?
    O2 C28 C27 . . 125.4(3) ?
    O2 C28 C29 . . 113.4(3) ?
    C27 C28 C29 . . 121.2(3) ?
    C34 C29 C35 . . 109.9(4) ?
    C34 C29 C33 . . 107.8(4) ?
    C35 C29 C33 . . 110.1(4) ?
    C34 C29 C28 . . 114.0(3) ?
    C35 C29 C28 . . 106.6(3) ?
    C33 C29 C28 . . 108.4(3) ?
    C25 C30 H30A . . 109.5 ?
    C25 C30 H30B . . 109.5 ?
    H30A C30 H30B . . 109.5 ?
    C25 C30 H30C . . 109.5 ?
    H30A C30 H30C . . 109.5 ?
    H30B C30 H30C . . 109.5 ?
    C25 C31 H31A . . 109.5 ?
    C25 C31 H31B . . 109.5 ?
    H31A C31 H31B . . 109.5 ?
    C25 C31 H31C . . 109.5 ?
    H31A C31 H31C . . 109.5 ?
    H31B C31 H31C . . 109.5 ?
    C25 C32 H32A . . 109.5 ?
    C25 C32 H32B . . 109.5 ?
    H32A C32 H32B . . 109.5 ?
    C25 C32 H32C . . 109.5 ?
    H32A C32 H32C . . 109.5 ?
    H32B C32 H32C . . 109.5 ?
    C29 C33 H33A . . 109.5 ?
    C29 C33 H33B . . 109.5 ?
    H33A C33 H33B . . 109.5 ?
    C29 C33 H33C . . 109.5 ?
    H33A C33 H33C . . 109.5 ?
    H33B C33 H33C . . 109.5 ?
    C29 C34 H34A . . 109.5 ?
    C29 C34 H34B . . 109.5 ?
    H34A C34 H34B . . 109.5 ?
    C29 C34 H34C . . 109.5 ?
    H34A C34 H34C . . 109.5 ?
    H34B C34 H34C . . 109.5 ?
    C29 C35 H35A . . 109.5 ?
    C29 C35 H35B . . 109.5 ?
    H35A C35 H35B . . 109.5 ?
    C29 C35 H35C . . 109.5 ?
    H35A C35 H35C . . 109.5 ?
    H35B C35 H35C . . 109.5 ?
    C37 O4 C38 . . 118.3(4) ?
    C37 C36 H36A . . 109.5 ?
    C37 C36 H36B . . 109.5 ?
    H36A C36 H36B . . 109.5 ?
    C37 C36 H36C . . 109.5 ?
    H36A C36 H36C . . 109.5 ?
    H36B C36 H36C . . 109.5 ?
    O3 C37 O4 . . 121.5(6) ?
    O3 C37 C36 . . 126.6(7) ?
    O4 C37 C36 . . 111.9(5) ?
    O4 C38 C39 . . 110.2(4) ?
    O4 C38 H38A . . 109.6 ?
    C39 C38 H38A . . 109.6 ?
    O4 C38 H38B . . 109.6 ?
    C39 C38 H38B . . 109.6 ?
    H38A C38 H38B . . 108.1 ?
    C38 C39 H39A . . 109.5 ?
    C38 C39 H39B . . 109.5 ?
    H39A C39 H39B . . 109.5 ?
    C38 C39 H39C . . 109.5 ?
    H39A C39 H39C . . 109.5 ?
    H39B C39 H39C . . 109.5 ?
loop_
    _geom_torsion_atom_site_label_1
    _geom_torsion_atom_site_label_2
    _geom_torsion_atom_site_label_3
    _geom_torsion_atom_site_label_4
    _geom_torsion_site_symmetry_1
    _geom_torsion_site_symmetry_2
    _geom_torsion_site_symmetry_3
    _geom_torsion_site_symmetry_4
    _geom_torsion
    _geom_torsion_publ_flag
    C5 C1 C2 C3 . . . . -1.5(5) ?
    Ir1 C1 C2 C3 . . . . 177.9(2) ?
    C4 N2 C3 C2 . . . . -3.2(5) ?
    C4 N2 C3 C11 . . . . 176.3(3) ?
    C1 C2 C3 N2 . . . . 5.2(5) ?
    C1 C2 C3 C11 . . . . -174.3(3) ?
    C3 N2 C4 C5 . . . . -2.4(5) ?
    C3 N2 C4 C12 . . . . 175.8(3) ?
    N2 C4 C5 C1 . . . . 5.8(5) ?
    C12 C4 C5 C1 . . . . -172.1(3) ?
    N2 C4 C5 C6 . . . . -174.8(3) ?
    C12 C4 C5 C6 . . . . 7.3(5) ?
    C2 C1 C5 C4 . . . . -3.7(4) ?
    Ir1 C1 C5 C4 . . . . 176.8(2) ?
    C2 C1 C5 C6 . . . . 176.8(3) ?
    Ir1 C1 C5 C6 . . . . -2.7(3) ?
    C10 N1 C6 C7 . . . . -4.5(4) ?
    Ir1 N1 C6 C7 . . . . 164.7(2) ?
    C10 N1 C6 C5 . . . . 179.7(3) ?
    Ir1 N1 C6 C5 . . . . -11.2(3) ?
    C4 C5 C6 N1 . . . . -170.5(3) ?
    C1 C5 C6 N1 . . . . 8.9(4) ?
    C4 C5 C6 C7 . . . . 14.1(5) ?
    C1 C5 C6 C7 . . . . -166.4(3) ?
    N1 C6 C7 C8 . . . . 2.3(5) ?
    C5 C6 C7 C8 . . . . 177.5(3) ?
    C6 C7 C8 C9 . . . . 1.9(6) ?
    C7 C8 C9 C10 . . . . -4.0(6) ?
    C6 N1 C10 C9 . . . . 2.4(5) ?
    Ir1 N1 C10 C9 . . . . -166.0(3) ?
    C8 C9 C10 N1 . . . . 1.9(6) ?
    C17 C13 C14 C15 . . . . -1.2(4) ?
    Ir1 C13 C14 C15 . . . . 176.0(2) ?
    C16 N4 C15 C14 . . . . 3.5(5) ?
    C16 N4 C15 C23 . . . . -178.5(3) ?
    C13 C14 C15 N4 . . . . -2.8(5) ?
    C13 C14 C15 C23 . . . . 179.3(3) ?
    C15 N4 C16 C17 . . . . -0.2(5) ?
    C15 N4 C16 C24 . . . . -179.0(3) ?
    N4 C16 C17 C13 . . . . -3.9(5) ?
    C24 C16 C17 C13 . . . . 174.8(4) ?
    N4 C16 C17 C18 . . . . 176.8(3) ?
    C24 C16 C17 C18 . . . . -4.5(6) ?
    C14 C13 C17 C16 . . . . 4.4(4) ?
    Ir1 C13 C17 C16 . . . . -173.2(2) ?
    C14 C13 C17 C18 . . . . -176.2(3) ?
    Ir1 C13 C17 C18 . . . . 6.2(3) ?
    C22 N3 C18 C19 . . . . 4.7(4) ?
    Ir1 N3 C18 C19 . . . . 179.5(2) ?
    C22 N3 C18 C17 . . . . -177.0(3) ?
    Ir1 N3 C18 C17 . . . . -2.2(3) ?
    C16 C17 C18 N3 . . . . 176.8(3) ?
    C13 C17 C18 N3 . . . . -2.5(4) ?
    C16 C17 C18 C19 . . . . -5.1(5) ?
    C13 C17 C18 C19 . . . . 175.6(3) ?
    N3 C18 C19 C20 . . . . -3.7(5) ?
    C17 C18 C19 C20 . . . . 178.3(4) ?
    C18 C19 C20 C21 . . . . -0.7(6) ?
    C19 C20 C21 C22 . . . . 3.8(6) ?
    C18 N3 C22 C21 . . . . -1.5(5) ?
    Ir1 N3 C22 C21 . . . . -176.0(3) ?
    C20 C21 C22 N3 . . . . -2.9(5) ?
    Ir1 O1 C26 C27 . . . . -9.9(4) ?
    Ir1 O1 C26 C25 . . . . 169.11(19) ?
    C32 C25 C26 O1 . . . . 171.5(3) ?
    C30 C25 C26 O1 . . . . 46.2(4) ?
    C31 C25 C26 O1 . . . . -69.8(4) ?
    C32 C25 C26 C27 . . . . -9.5(5) ?
    C30 C25 C26 C27 . . . . -134.7(3) ?
    C31 C25 C26 C27 . . . . 109.2(4) ?
    O1 C26 C27 C28 . . . . 12.3(5) ?
    C25 C26 C27 C28 . . . . -166.6(3) ?
    Ir1 O2 C28 C27 . . . . -24.2(4) ?
    Ir1 O2 C28 C29 . . . . 156.3(2) ?
    C26 C27 C28 O2 . . . . 7.1(6) ?
    C26 C27 C28 C29 . . . . -173.5(3) ?
    O2 C28 C29 C34 . . . . -178.3(4) ?
    C27 C28 C29 C34 . . . . 2.2(5) ?
    O2 C28 C29 C35 . . . . -56.9(4) ?
    C27 C28 C29 C35 . . . . 123.6(4) ?
    O2 C28 C29 C33 . . . . 61.6(4) ?
    C27 C28 C29 C33 . . . . -117.9(4) ?
    C38 O4 C37 O3 . . . . -2.3(8) ?
    C38 O4 C37 C36 . . . . 179.9(4) ?
    C37 O4 C38 C39 . . . . 173.9(4) ?
loop_
    _geom_hbond_atom_site_label_D
    _geom_hbond_atom_site_label_H
    _geom_hbond_atom_site_label_A
    _geom_hbond_site_symmetry_A
    _geom_hbond_distance_DH
    _geom_hbond_distance_HA
    _geom_hbond_distance_DA
    _geom_hbond_angle_DHA
    _geom_hbond_publ_flag
    C22 H22 O1 . 0.95 2.56 3.166(4) 122 y
    C30 H30A O1 . 0.98 2.42 2.767(5) 100 y
    C35 H35A O2 . 0.98 2.44 2.782(6) 100 y
    C9 H9 <i>Cg</i>2 3_565 0.95 2.65 3.542(4) 156 y
    C33 H33A <i>Cg</i>1 3_565 0.98 2.76 3.624(5) 148 y
    C38 H38A <i>Cg</i>2 . 0.98 2.85 3.711(5) 145 y
_shelx_hkl_file
;
   1   0   0    0.00    0.03
   1   0   0    0.02    0.03
   1   0   0   -0.04    0.02
  -1   0   0    0.01    0.03
  -1   0   0   -0.02    0.02
  -1   0   0    0.01    0.02
   2   0   0   15.84    0.91
   2   0   0   15.48    0.84
  -2   0   0   15.87    0.91
   3   0   0    0.01    0.11
  -3   0   0   -0.22    0.16
   3   0   0   -0.33    0.13
  -3   0   0   -0.15    0.10
  -4   0   0   16.77    1.01
   4   0   0   15.99    0.93
  -4   0   0   16.29    0.99
   5   0   0   -0.03    0.17
  -5   0   0   -0.25    0.11
  -5   0   0   -0.37    0.19
  -6   0   0  125.59    6.56
   6   0   0  115.37    6.09
  -6   0   0  117.42    6.29
   7   0   0    0.15    0.22
  -7   0   0   -0.38    0.28
  -7   0   0    0.07    0.21
  -8   0   0   42.79    2.55
   8   0   0   44.97    2.46
  -8   0   0   45.21    2.65
  -9   0   0    0.07    0.27
   9   0   0    0.04    0.31
  -9   0   0   -0.78    0.36
  10   0   0  109.12    5.37
 -10   0   0  101.40    5.74
 -10   0   0   92.78    5.50
 -11   0   0    0.06    0.33
  11   0   0    0.08    0.38
 -11   0   0   -0.76    0.48
 -12   0   0   -0.02    0.37
 -12   0   0   -0.92    0.50
 -13   0   0    0.79    0.46
 -13   0   0   -1.10    0.52
 -14   0   0   77.48    4.51
 -14   0   0   73.17    4.36
 -15   0   0   -0.72    0.58
 -15   0   0    0.00    0.48
 -16   0   0   16.60    1.44
 -16   0   0   15.11    1.50
 -17   0   0    0.43    0.69
   0  -1   0    0.03    0.05
   0   1   0    0.02    0.05
  -1  -1   0  301.95   15.17
  -1  -1   0  292.55   14.09
   1  -1   0  283.94   14.14
   1  -1   0  298.62   14.22
   1  -1   0  277.05   15.19
   1  -1   0  268.80   13.96
   1  -1   0  268.29   14.22
   1   1   0  284.49   15.16
  -1   1   0  279.61   15.19
  -2  -1   0   12.48    0.74
   2  -1   0   11.93    0.74
   2   1   0   12.81    0.74
  -2   1   0   11.35    0.78
   2   1   0   12.36    0.69
  -3  -1   0  679.92   32.40
  -3  -1   0  642.94   31.32
  -3  -1   0  587.71   33.70
  -3  -1   0  585.92   32.39
   3  -1   0  637.77   31.42
  -3   1   0  643.80   33.76
   3   1   0  652.56   31.32
   3   1   0  621.75   32.41
   4  -1   0    2.10    0.30
  -4  -1   0    2.26    0.28
  -4  -1   0    2.22    0.23
  -4  -1   0    1.67    0.23
  -4   1   0    2.13    0.29
   4   1   0    2.29    0.21
  -5  -1   0    0.08    0.18
  -5  -1   0   -0.19    0.16
   5  -1   0   -0.21    0.17
  -5   1   0   -0.09    0.16
  -5   1   0   -0.28    0.22
   5   1   0   -0.24    0.12
   6  -1   0   59.60    3.25
  -6  -1   0   65.30    3.47
  -6  -1   0   65.10    3.30
  -6   1   0   55.52    3.30
   6   1   0   59.00    3.15
  -6   1   0   61.15    3.45
  -7  -1   0  163.40    8.18
  -7  -1   0  164.41    8.55
   7  -1   0  157.65    7.99
  -7   1   0  149.52    8.20
  -7   1   0  150.09    8.52
   7   1   0  150.05    7.88
   8  -1   0   19.06    1.32
  -8  -1   0   20.85    1.33
  -8  -1   0   22.11    1.39
  -8   1   0   19.82    1.34
   8   1   0   18.96    1.22
  -8   1   0   20.43    1.38
  -9  -1   0   21.93    1.39
  -9  -1   0   18.01    1.32
   9  -1   0   19.29    1.33
   9   1   0   20.13    1.24
  -9   1   0   15.90    1.36
  -9   1   0   20.28    1.36
  10  -1   0    0.64    0.43
 -10  -1   0    0.55    0.33
 -10  -1   0   -0.54    0.39
  10   1   0    0.09    0.33
 -10   1   0    0.33    0.33
 -10   1   0   -0.80    0.44
 -11  -1   0   38.62    2.33
  11  -1   0   39.70    2.30
 -11  -1   0   31.69    2.24
 -11   1   0   37.55    2.33
 -11   1   0   36.27    2.35
 -12  -1   0    4.06    0.76
  12  -1   0    6.06    0.87
 -12  -1   0    7.55    0.82
 -12   1   0    6.49    0.87
 -12   1   0    6.43    0.84
 -13  -1   0   54.01    3.44
 -13  -1   0   63.48    3.59
 -13   1   0   55.13    3.61
 -13   1   0   63.25    3.53
 -14  -1   0    2.97    0.75
 -14  -1   0    3.88    0.73
 -14   1   0    4.33    0.79
 -14   1   0    3.81    0.82
 -15  -1   0    4.10    0.81
 -15  -1   0    3.39    0.74
 -15   1   0    4.41    0.82
 -15   1   0    3.79    0.84
 -16   1   0    2.66    0.75
 -16   1   0    2.50    0.81
 -17   1   0   26.47    2.10
 -17   1   0   30.05    2.15
   0  -2   0    3.04    0.28
   1  -2   0  120.61    6.11
  -1  -2   0  124.27    6.54
  -1  -2   0  123.03    6.05
   1  -2   0  120.94    6.00
  -1   2   0  116.93    6.56
   1   2   0  118.01    6.52
   2  -2   0   12.62    0.77
   2  -2   0   14.79    0.79
   2  -2   0   14.38    0.89
   2  -2   0   14.96    0.85
  -2  -2   0   15.43    0.77
  -2  -2   0   15.46    0.90
  -2   2   0   14.69    0.94
   2   2   0   14.54    0.76
  -3  -2   0    2.18    0.25
   3  -2   0    1.99    0.30
   3  -2   0    2.84    0.26
   3  -2   0    1.89    0.24
  -3   2   0    1.69    0.28
   3   2   0    1.83    0.15
   3   2   0    1.83    0.17
   4  -2   0  306.45   16.06
  -4  -2   0  337.10   17.18
   4   2   0  323.94   16.47
  -4   2   0  312.25   17.24
  -5  -2   0  147.02    7.49
  -5  -2   0  154.16    7.90
   5  -2   0  139.26    7.43
  -5   2   0  139.16    7.94
   5   2   0  144.81    7.56
  -6  -2   0  154.84    7.06
  -6  -2   0  123.25    7.41
  -6  -2   0  116.65    7.03
   6  -2   0  146.27    7.03
  -6   2   0  140.27    7.48
  -7  -2   0    0.25    0.24
   7  -2   0    0.21    0.30
  -7  -2   0    0.13    0.23
  -7   2   0    0.75    0.28
  -7   2   0    0.31    0.34
   8  -2   0   21.88    1.46
  -8  -2   0   19.96    1.30
  -8  -2   0   21.15    1.43
  -8   2   0   21.78    1.44
  -8   2   0   22.82    1.47
  -9  -2   0  126.90    7.02
   9  -2   0  131.18    7.00
  -9  -2   0  140.70    7.41
  -9   2   0  134.21    7.13
  -9   2   0  133.46    7.42
 -10  -2   0   79.11    4.47
 -10  -2   0   73.71    4.21
  10  -2   0   82.62    4.31
 -10   2   0   76.92    4.32
 -10   2   0   75.77    4.48
 -11  -2   0   19.73    1.39
 -11  -2   0   15.82    1.25
  11  -2   0   15.90    1.37
 -11   2   0   19.63    1.38
 -11   2   0   19.17    1.45
 -12  -2   0    6.88    0.81
  12  -2   0    5.97    0.90
 -12  -2   0    3.18    0.60
 -12   2   0    3.89    0.75
 -12   2   0    6.45    0.82
  13  -2   0   15.46    1.44
 -13  -2   0    7.51    0.93
 -13  -2   0   12.75    1.19
 -13   2   0   12.28    1.19
 -13   2   0   11.42    1.20
 -14   2   0   37.77    2.36
 -14   2   0   31.75    2.39
 -15   2   0   17.48    1.61
 -15   2   0   19.93    1.60
  16  -2   0    2.27    1.05
 -16   2   0    4.70    0.92
 -16   2   0    5.58    0.95
  17  -2   0    0.75    0.97
 -17   2   0   -0.69    0.56
   0  -3   0    0.34    0.19
   1  -3   0   31.30    1.83
   1  -3   0   31.60    1.77
  -1  -3   0   38.93    1.99
  -1  -3   0   32.63    1.79
   2  -3   0  136.45    6.84
   2  -3   0  137.01    6.98
  -2  -3   0  141.93    6.88
  -2   3   0  130.49    7.49
   3  -3   0   41.38    2.03
   3  -3   0   40.55    2.04
   3  -3   0   40.17    2.20
  -3  -3   0   33.74    2.02
   3  -3   0   37.29    2.12
  -3  -3   0   42.29    2.28
  -3   3   0   41.24    2.35
  -4  -3   0   63.66    3.57
   4  -3   0   65.18    3.33
   4  -3   0   62.83    3.32
   4  -3   0   66.18    3.45
  -4   3   0   61.80    3.66
  -5  -3   0    3.58    0.41
   5  -3   0    2.97    0.39
   5  -3   0    2.23    0.35
   5  -3   0    3.02    0.48
   5   3   0    3.26    0.30
  -5   3   0    2.82    0.45
   6  -3   0   50.76    2.93
  -6  -3   0   49.71    3.00
   6  -3   0   55.00    2.88
   6   3   0   54.58    2.85
  -6   3   0   50.94    3.08
  -7  -3   0   78.09    4.45
   7  -3   0   79.55    4.29
   7   3   0   78.24    4.21
  -7   3   0   79.32    4.52
   8  -3   0  118.33    5.87
   8  -3   0  108.29    5.90
  -8  -3   0  100.36    6.16
  -8   3   0  114.99    5.90
  -8   3   0  111.49    6.24
   9  -3   0   11.92    1.14
  -9   3   0   10.41    0.98
  -9   3   0   11.96    0.99
 -10  -3   0    3.36    0.59
  10  -3   0    4.62    0.78
 -10   3   0    3.51    0.68
 -10   3   0    2.91    0.57
  11  -3   0    6.90    1.01
 -11  -3   0    6.68    0.85
 -11   3   0    7.70    0.89
 -11   3   0    6.81    0.86
 -12  -3   0   75.33    4.54
  12  -3   0   81.71    4.49
 -12   3   0   77.69    4.35
 -12   3   0   73.54    4.55
  13  -3   0   13.09    1.54
  13  -3   0   20.00    1.76
 -13   3   0   12.63    1.36
 -13   3   0   16.15    1.35
  14  -3   0    1.19    0.87
  14  -3   0    1.34    0.81
 -14   3   0    3.22    0.73
 -14   3   0    1.69    0.68
  15  -3   0    0.78    0.86
 -15   3   0    1.09    0.66
 -15   3   0    1.03    0.62
  16  -3   0   12.58    1.67
 -16   3   0   10.91    1.25
 -16   3   0   11.63    1.42
  17  -3   0    1.68    1.05
 -17   3   0    1.63    0.81
   0  -4   0   -0.04    0.20
   0  -4   0    0.06    0.15
   1  -4   0  151.45    7.56
  -1  -4   0  144.88    8.26
  -1  -4   0  158.53    7.66
   1  -4   0  147.41    7.70
  -2  -4   0    0.12    0.21
  -2  -4   0    0.10    0.18
   2  -4   0    0.25    0.19
   2  -4   0    0.25    0.24
  -2   4   0   -0.06    0.20
  -3  -4   0   11.67    0.77
   3  -4   0   11.66    0.92
  -3  -4   0   13.01    0.93
   3  -4   0   12.64    0.86
  -3   4   0   13.96    1.00
   4  -4   0    5.26    0.68
  -4  -4   0    7.22    0.62
  -4   4   0    6.79    0.73
   5  -4   0  223.28    9.97
   5  -4   0  183.85   10.07
   5  -4   0  194.22    9.96
  -5  -4   0  192.87   10.69
   5   4   0  190.39   10.11
  -5   4   0  191.24   10.79
   6  -4   0   -0.02    0.31
   6  -4   0   -0.60    0.20
   6  -4   0   -0.26    0.23
  -6  -4   0    0.21    0.25
  -6   4   0   -0.03    0.24
   6   4   0   -0.16    0.16
   7  -4   0   10.91    1.07
  -7  -4   0   11.75    0.91
   7  -4   0   11.08    0.84
   7  -4   0   10.93    0.88
   7   4   0   10.67    0.80
  -7   4   0   11.49    0.97
   8  -4   0    0.55    0.37
   8  -4   0    1.04    0.44
   8  -4   0    0.32    0.44
  -8  -4   0    1.02    0.36
  -8   4   0    1.01    0.40
   8   4   0   -0.02    0.28
   9  -4   0  104.14    5.66
   9  -4   0  111.53    5.62
  -9  -4   0  102.78    5.86
  -9   4   0   95.91    5.90
  10  -4   0   -0.67    0.46
 -10  -4   0    0.48    0.37
  10  -4   0   -0.14    0.50
 -10   4   0   -0.19    0.35
 -10   4   0   -0.07    0.47
  11  -4   0   29.13    1.99
  11  -4   0   27.62    1.93
 -11  -4   0   19.24    1.75
 -11   4   0   28.68    1.79
 -11   4   0   28.78    1.91
  12  -4   0    0.60    0.71
  12  -4   0    1.35    0.76
 -12   4   0    0.62    0.60
 -12   4   0    0.93    0.49
  13  -4   0   19.15    1.88
  13  -4   0   20.08    1.94
 -13   4   0   19.33    1.61
 -13   4   0   20.36    1.57
  14  -4   0   -1.47    0.71
  14  -4   0   -0.14    0.72
 -14   4   0    0.20    0.47
 -14   4   0   -0.15    0.60
  15  -4   0   43.74    3.06
  15  -4   0   36.84    3.01
 -15   4   0   43.59    2.94
 -15   4   0   43.53    2.74
  16  -4   0   -2.49    0.88
 -16   4   0    0.46    0.67
   0  -5   0    0.13    0.18
   0  -5   0    0.17    0.25
   1  -5   0   12.72    0.85
   1  -5   0   10.24    0.88
  -1  -5   0   13.21    0.89
  -2  -5   0  167.94    8.30
  -2  -5   0  163.12    8.96
   2  -5   0  162.64    8.20
   2  -5   0  157.22    8.38
  -2   5   0  161.68    9.00
  -3  -5   0   38.77    2.19
  -3  -5   0   44.51    2.46
   3  -5   0   35.07    2.32
   3  -5   0   41.60    2.24
  -3   5   0   40.03    2.50
  -4  -5   0   45.43    2.46
   4  -5   0   46.05    2.58
   4  -5   0   44.69    2.68
  -4  -5   0   50.21    2.78
  -4   5   0   44.17    2.83
  -5  -5   0    2.08    0.45
   5  -5   0    3.07    0.59
  -5   5   0    4.25    0.61
   6  -5   0   66.72    3.46
   6  -5   0   69.48    3.45
   6  -5   0   62.58    3.75
  -6  -5   0   73.69    3.90
  -6   5   0   64.06    3.96
   6   5   0   64.28    3.51
   7  -5   0    8.08    0.69
  -7  -5   0   10.96    0.86
   7  -5   0    9.71    1.05
   7  -5   0    9.18    0.72
   7   5   0    8.48    0.65
  -7   5   0    9.98    1.01
   8  -5   0   61.46    3.20
  -8  -5   0   60.06    3.45
   8  -5   0   47.62    3.12
   8  -5   0   62.80    3.47
   8   5   0   57.76    3.19
  -8   5   0   62.20    3.57
   9  -5   0    6.38    0.95
  -9  -5   0    6.91    0.81
   9  -5   0    5.91    0.76
  -9   5   0    6.32    0.86
   9   5   0    5.62    0.64
  10  -5   0    3.43    0.83
  10  -5   0    4.42    0.76
 -10  -5   0    6.08    0.78
 -10   5   0    3.87    0.73
  11  -5   0    3.70    0.89
  11  -5   0    4.50    0.83
 -11   5   0    3.82    0.68
 -11   5   0    4.34    0.77
  12  -5   0   70.58    4.20
  12  -5   0   73.38    4.35
 -12   5   0   68.91    4.35
 -12   5   0   73.87    4.10
  13  -5   0    2.74    0.90
  13  -5   0    4.65    1.10
 -13   5   0    3.95    0.77
 -13   5   0    2.63    0.72
  14  -5   0    7.85    1.36
  14  -5   0    7.31    1.24
 -14   5   0    9.09    1.07
 -14   5   0    8.84    1.16
  15  -5   0    1.38    0.97
  15  -5   0    1.33    0.88
 -15   5   0    0.62    0.68
 -15   5   0    0.77    0.66
  16  -5   0   18.59    2.05
 -16   5   0   22.45    1.93
   0  -6   0   99.65    5.28
   0  -6   0   99.18    5.13
  -1  -6   0   67.91    3.59
   1  -6   0   61.65    3.61
   1  -6   0   66.95    3.49
  -1   6   0   65.08    3.87
   2  -6   0   30.91    1.97
   2  -6   0   32.80    1.85
  -2  -6   0   30.22    1.87
  -2   6   0   31.89    2.10
   3  -6   0   23.79    1.47
   3  -6   0   23.45    1.60
  -3  -6   0   22.96    1.60
  -3  -6   0   22.38    1.45
  -3   6   0   25.12    1.70
   4  -6   0   52.63    2.74
   4  -6   0   50.31    2.86
  -4  -6   0   51.70    2.65
  -4  -6   0   37.43    2.85
  -4   6   0   50.05    3.01
  -5  -6   0   57.37    3.41
   5  -6   0   56.40    3.33
  -5   6   0   57.78    3.51
  -6  -6   0   33.17    2.17
   6  -6   0   35.68    2.25
  -6   6   0   33.79    2.28
   7  -6   0   -0.26    0.39
  -7  -6   0    0.08    0.34
   7   6   0   -0.29    0.21
  -7   6   0    0.13    0.36
  -8  -6   0    3.12    0.59
   8  -6   0    2.23    0.70
   8  -6   0    3.24    0.37
   8   6   0    3.47    0.45
  -8   6   0    3.90    0.72
   9  -6   0   23.61    1.41
   9  -6   0   23.85    1.82
  -9   6   0   23.27    1.73
   9   6   0   20.22    1.44
  10  -6   0   23.38    1.58
  10  -6   0   26.00    1.95
  10   6   0   22.83    1.54
 -10   6   0   24.49    1.82
  11  -6   0   30.77    2.00
  11  -6   0   34.13    2.39
 -11   6   0   29.64    2.22
 -11   6   0   30.28    1.97
  12  -6   0    0.93    0.62
  12  -6   0    0.71    0.76
 -12   6   0    1.23    0.59
 -12   6   0   -0.60    0.55
  13  -6   0    3.81    1.05
  13  -6   0    4.52    0.89
 -13   6   0    3.49    0.80
 -13   6   0    4.95    0.87
  14  -6   0   16.76    2.05
  14  -6   0   22.38    1.78
 -14   6   0   20.33    1.79
 -14   6   0   21.54    1.70
  15  -6   0   23.95    1.97
  15  -6   0   19.49    2.23
 -15   6   0   20.76    1.88
 -15   6   0   21.52    1.77
  16  -6   0    7.42    1.57
  16  -6   0    7.35    1.26
   0  -7   0    0.02    0.24
   0  -7   0   -0.34    0.31
   1  -7   0   76.77    4.46
   1  -7   0   80.07    4.31
  -1  -7   0   84.27    4.31
  -1  -7   0   82.91    4.45
  -1   7   0   83.09    4.80
   2  -7   0   37.07    2.17
   2  -7   0   34.09    2.29
  -2  -7   0   37.42    2.23
  -2   7   0   39.51    2.48
   3  -7   0  166.20    8.18
   3  -7   0  169.41    8.45
  -3  -7   0  143.80    8.25
  -3   7   0  161.93    9.01
   4  -7   0    4.36    0.72
   4  -7   0    3.12    0.58
  -4  -7   0    3.31    0.60
  -4  -7   0    3.31    0.55
  -4   7   0    3.26    0.65
   5  -7   0    0.54    0.46
  -5  -7   0    0.86    0.43
  -5   7   0    0.93    0.45
  -6  -7   0   13.06    1.09
   6  -7   0   11.30    1.27
  -6   7   0   10.14    1.19
  -7  -7   0   74.38    4.39
   7  -7   0   71.70    4.32
  -7   7   0   76.75    4.54
   8  -7   0   14.69    1.53
  -8   7   0   17.13    1.45
   9  -7   0    8.38    1.25
  -9   7   0   12.15    1.29
  10  -7   0    5.19    1.05
 -10   7   0    4.44    0.84
  11  -7   0   23.82    1.43
  11  -7   0   23.04    2.21
 -11   7   0   27.09    1.97
  12  -7   0   11.81    1.60
  12  -7   0   11.23    0.98
 -12   7   0   11.22    1.34
  13  -7   0   27.37    2.47
  13  -7   0   24.07    1.65
 -13   7   0   23.61    1.93
 -13   7   0   21.69    1.78
  14  -7   0    1.78    0.68
  14  -7   0    2.94    1.11
 -14   7   0    0.36    0.69
 -14   7   0    1.21    0.70
  15  -7   0   -0.20    1.02
  15  -7   0    0.13    0.63
 -15   7   0   -0.01    0.64
   0  -8   0  127.63    6.77
   0  -8   0  125.54    6.53
   0   8   0  125.37    7.22
  -1  -8   0    5.39    0.66
   1  -8   0    4.75    0.66
  -1  -8   0    4.25    0.75
   1  -8   0    4.65    0.81
  -1   8   0    5.97    0.87
  -2  -8   0   13.12    1.11
   2  -8   0   16.25    1.20
  -2  -8   0   14.43    1.34
   2  -8   0   14.91    1.41
  -2   8   0   17.03    1.35
   3  -8   0    1.37    0.46
  -3  -8   0    0.72    0.45
   3  -8   0    1.62    0.59
  -3   8   0    1.11    0.51
  -4  -8   0   80.36    4.24
   4  -8   0   73.80    4.21
   4  -8   0   72.23    4.39
  -4   8   0   80.22    4.68
  -5  -8   0    0.24    0.40
   5  -8   0    0.26    0.53
  -5   8   0    0.49    0.47
   6  -8   0   56.20    3.39
  -6   8   0   52.59    3.48
   7  -8   0    0.07    0.60
  -7   8   0    0.00    0.47
   8  -8   0   19.06    1.90
  -8   8   0   22.23    1.77
   9  -8   0    4.49    1.00
  -9   8   0    3.22    0.78
  10  -8   0   72.20    4.55
 -10   8   0   75.53    4.63
  11  -8   0    1.37    0.86
 -11   8   0    0.24    0.58
  12  -8   0   -0.84    0.74
 -12   8   0   -0.90    0.49
  13  -8   0   -0.55    0.86
 -13   8   0   -0.34    0.52
  14  -8   0   16.07    2.07
 -14   8   0   13.82    1.63
   0  -9   0   -0.26    0.32
   0  -9   0    0.14    0.49
   0   9   0    0.19    0.44
  -1  -9   0   18.55    1.67
  -1  -9   0   19.84    1.39
   1  -9   0   18.99    1.56
   1  -9   0   19.26    1.40
  -1   9   0   18.61    1.59
   2  -9   0   17.47    1.31
  -2  -9   0   12.86    1.21
  -2  -9   0   17.48    1.55
   2  -9   0   18.36    1.48
  -2   9   0   15.01    1.53
   3  -9   0  122.94    6.34
   3  -9   0  126.50    6.65
  -3  -9   0  108.97    6.44
  -3   9   0  122.12    7.02
   4  -9   0    0.20    0.55
   4  -9   0   -0.36    0.49
  -4   9   0   -0.02    0.50
   5  -9   0    0.32    0.58
  -5   9   0    0.05    0.51
   6  -9   0    2.94    0.85
  -6   9   0    5.11    0.92
   7  -9   0   85.84    5.00
  -7   9   0   82.36    5.14
   8  -9   0    6.09    1.14
  -8   9   0    7.87    1.15
   9  -9   0    7.50    1.28
  -9   9   0    8.57    1.18
  10  -9   0    1.69    0.95
 -10   9   0    1.50    0.67
  11  -9   0   28.67    2.62
 -11   9   0   25.88    2.17
  12  -9   0    5.18    1.29
 -12   9   0    6.28    1.10
  13  -9   0   18.22    2.22
 -13   9   0   16.14    1.76
   0 -10   0   55.98    3.04
   0 -10   0   50.47    3.29
   0  10   0   48.92    3.37
   1 -10   0   44.82    2.78
   1 -10   0   41.09    2.48
  -1 -10   0   36.88    2.42
  -1 -10   0   40.97    2.70
   1  10   0   40.40    2.75
  -1  10   0   39.27    2.78
  -2 -10   0    8.07    0.90
   2 -10   0    8.92    1.23
  -2 -10   0    5.88    1.00
   2 -10   0    6.05    0.84
  -2  10   0    7.47    1.10
  -3 -10   0    6.54    0.85
   3 -10   0    8.66    1.02
   3 -10   0    8.60    1.22
  -3  10   0    8.19    1.15
   4 -10   0   30.04    2.22
   4 -10   0   26.35    1.99
  -4  10   0   28.89    2.22
   5 -10   0   13.04    1.58
  -5  10   0   16.38    1.66
   6 -10   0   30.92    2.41
  -6  10   0   31.88    2.43
   7 -10   0   -0.16    0.73
  -7  10   0    0.26    0.56
   8 -10   0    5.96    1.22
  -8  10   0    5.23    1.01
   9 -10   0   26.49    2.50
  -9  10   0   25.13    2.11
  10 -10   0   26.63    2.57
 -10  10   0   24.54    2.14
  11 -10   0   11.35    1.75
 -11  10   0   11.79    1.51
  12 -10   0    1.83    1.12
 -12  10   0   -0.30    0.63
   0 -11   0   -0.09    0.62
   0 -11   0   -0.46    0.44
   0  11   0   -0.19    0.51
  -1 -11   0    6.68    0.88
   1 -11   0    8.14    1.27
   1 -11   0    6.53    0.90
  -1 -11   0    5.94    1.11
   1  11   0    6.43    1.04
  -1  11   0    8.08    1.16
   2 -11   0   63.55    3.63
  -2 -11   0   63.43    3.60
   2 -11   0   62.87    4.00
   2  11   0   60.70    3.97
  -2  11   0   62.91    4.08
   3 -11   0    3.12    0.81
  -3 -11   0    3.86    0.71
   3 -11   0    2.55    0.95
  -3  11   0    3.70    0.91
   4 -11   0   15.67    1.84
  -4  11   0   18.05    1.82
   5 -11   0    4.12    1.06
  -5  11   0    3.72    0.94
   6 -11   0   24.09    2.34
  -6  11   0   23.99    2.08
   7 -11   0   15.23    1.89
  -7  11   0   16.78    1.81
   8 -11   0   21.55    2.34
  -8  11   0   24.04    2.09
   9 -11   0    7.11    1.43
  -9  11   0    7.75    1.25
  10 -11   0    0.92    1.02
 -10  11   0    0.11    0.65
  11 -11   0    0.53    1.04
 -11  11   0    0.76    0.77
   0 -12   0    0.89    0.87
   0 -12   0    1.86    0.65
   0  12   0    2.56    0.80
   1 -12   0   39.45    3.01
  -1 -12   0   41.38    2.62
  -1  12   0   41.93    2.96
   2 -12   0   -0.09    0.74
   2 -12   0    0.11    0.61
  -2  12   0    1.03    0.66
   3 -12   0    4.26    0.93
   3 -12   0    4.62    1.20
  -3  12   0    5.94    1.10
   4 -12   0    3.68    1.11
  -4  12   0    5.47    1.08
   5 -12   0   49.36    3.50
  -5  12   0   48.47    3.45
   6 -12   0   -0.52    0.80
  -6  12   0    0.29    0.65
   7 -12   0    1.93    1.02
  -7  12   0    0.77    0.77
   8 -12   0    1.32    1.06
  -8  12   0    0.91    0.74
   9 -12   0   13.36    2.05
  -9  12   0   21.75    2.12
   1 -13   0    0.55    0.70
   1 -13   0    1.01    1.01
   2 -13   0   31.45    2.96
   2 -13   0   32.43    2.36
  -2  13   0   31.70    2.52
   3 -13   0    0.70    0.96
  -3  13   0   -0.23    0.67
   4 -13   0   13.62    1.93
  -4  13   0   14.14    1.75
   5 -13   0    0.26    0.97
  -5  13   0    1.05    0.83
   6 -13   0   12.34    1.94
  -6  13   0   14.96    1.80
   2 -14   0    1.82    1.16
 -17   0   1   28.72    2.12
 -16   0   1    0.23    0.51
 -16   0   1   -0.15    0.64
 -15   0   1   45.58    3.10
 -15   0   1   52.69    3.09
 -14   0   1    0.02    0.44
 -14   0   1   -0.20    0.57
 -13   0   1    7.24    1.00
 -13   0   1    9.88    1.03
 -12   0   1    0.26    0.39
 -12   0   1   -0.88    0.49
 -11   0   1   58.66    3.51
 -11   0   1   59.71    3.64
  11   0  -1   64.32    3.45
 -10   0   1    0.42    0.36
  10   0  -1    0.34    0.38
 -10   0   1   -0.83    0.44
  -9   0   1    5.93    0.69
   9   0  -1    6.01    0.68
  -9   0   1    4.14    0.66
   8   0  -1    0.00    0.27
  -8   0   1   -0.56    0.34
  -8   0   1    0.31    0.28
  -7   0   1  156.62    8.29
  -7   0   1  161.35    8.66
   7   0  -1  155.11    8.03
  -6   0   1    0.01    0.20
  -6   0   1   -0.57    0.23
   6   0  -1   -0.28    0.19
  -5   0   1  120.07    6.22
  -5   0   1  119.74    6.50
   5   0  -1  115.92    6.03
   4   0  -1   -0.16    0.14
  -4   0   1   -0.38    0.12
  -4   0   1   -0.16    0.20
  -3   0   1  600.85   29.89
  -3   0   1  512.16   28.69
   3   0  -1  564.56   27.79
  -2   0   1    0.01    0.10
   2   0  -1   -0.03    0.08
  -2   0   1    0.07    0.10
  -2   0   1   -0.04    0.07
   0   0   1   -0.10    0.01
   0   0  -1   -0.10    0.01
   0   0   1   -0.10    0.01
   0   0  -1   -0.10    0.00
   0   0   1   -0.11    0.01
   0   0  -1   -0.10    0.00
   1   0   1   34.55    1.93
   1   0   1   34.45    1.79
  -1   0  -1   34.87    1.92
   1   0   1   34.84    1.84
  -2   0  -1   -0.38    0.06
   2   0   1   -0.15    0.09
   2   0   1   -0.31    0.08
  -2   0  -1   -0.33    0.08
   2   0   1   -0.45    0.06
   3   0   1  229.14   11.68
  -3   0  -1  236.31   12.55
  -3   0  -1  247.51   12.07
   3   0   1  223.38   12.05
  -4   0  -1    0.07    0.12
  -4   0  -1   -0.23    0.16
   4   0   1   -0.21    0.12
  -5   0  -1  257.38   12.63
  -5   0  -1  242.08   13.11
   5   0   1  231.61   12.21
  -6   0  -1   -0.06    0.16
  -6   0  -1   -0.53    0.22
   6   0   1   -0.23    0.16
  -7   0  -1   71.04    3.83
   7   0   1   70.90    3.69
  -7   0  -1   68.66    3.95
  -8   0  -1    0.28    0.24
   8   0   1   -0.24    0.24
  -8   0  -1   -0.58    0.31
  -9   0  -1  106.00    5.72
   9   0   1  106.00    5.33
  -9   0  -1   92.87    5.48
 -10   0  -1   -0.62    0.45
  10   0   1   -0.10    0.34
 -10   0  -1    0.27    0.31
 -11   0  -1   -0.88    0.48
  11   0   1    0.46    0.39
 -11   0  -1   -0.09    0.31
 -12   0  -1    0.52    0.40
 -12   0  -1   -1.23    0.49
 -13   0  -1   75.03    4.41
 -13   0  -1   78.77    4.56
 -14   0  -1   -0.40    0.57
 -14   0  -1    0.68    0.48
 -15   0  -1    4.40    0.77
 -15   0  -1    2.53    0.77
 -16   0  -1   -0.05    0.65
 -17   0  -1   21.32    1.78
 -17   1   1    0.63    0.73
 -17   1   1    1.36    0.68
 -16   1   1   -0.85    0.60
 -16   1   1    0.73    0.57
 -15  -1   1    1.68    0.61
 -15  -1   1    1.33    0.65
 -15   1   1    1.60    0.71
 -15   1   1    1.69    0.61
 -14  -1   1   77.59    4.43
 -14  -1   1   78.81    4.61
 -14   1   1   73.42    4.64
 -14   1   1   79.75    4.49
 -13  -1   1   13.14    1.29
 -13  -1   1   15.07    1.27
 -13   1   1   14.75    1.30
 -13   1   1   14.60    1.35
  12  -1  -1   20.63    1.51
 -12  -1   1   13.93    1.37
 -12  -1   1   20.02    1.46
 -12   1   1   20.05    1.50
 -12   1   1   20.64    1.50
 -11  -1   1   -1.17    0.43
 -11  -1   1   -0.05    0.34
  11  -1  -1   -0.09    0.43
 -11   1   1    0.45    0.38
 -11   1   1   -0.35    0.50
 -10  -1   1   35.21    2.03
  10  -1  -1   34.01    1.98
 -10  -1   1   23.60    1.88
 -10   1   1   30.94    2.02
 -10   1   1   31.85    1.99
  -9  -1   1   16.48    1.15
  -9  -1   1   12.66    1.10
   9  -1  -1   15.30    1.14
  -9   1   1   14.35    1.17
   9   1  -1   16.01    1.07
  -9   1   1   14.78    1.11
  -8  -1   1  199.93   10.09
   8  -1  -1  175.88    9.41
  -8  -1   1  174.97    9.64
  -8   1   1  183.81   10.07
  -8   1   1  183.25    9.68
   8   1  -1  185.93    9.35
  -7  -1   1    5.73    0.59
  -7  -1   1    4.43    0.51
   7  -1  -1    4.67    0.57
   7   1  -1    4.43    0.49
  -7   1   1    3.52    0.54
  -7   1   1    5.57    0.57
  -6  -1   1   26.64    1.55
  -6  -1   1   25.01    1.45
   6  -1  -1   24.66    1.47
   6   1  -1   23.19    1.38
  -6   1   1   24.20    1.48
  -6   1   1   23.93    1.51
   5  -1  -1    7.76    0.62
  -5  -1   1    8.47    0.60
  -5  -1   1    8.23    0.64
  -5   1   1    8.40    0.64
  -5   1   1    8.47    0.64
   5   1  -1    8.16    0.57
  -4  -1   1  326.24   15.58
  -4  -1   1  252.70   15.55
   4  -1  -1  307.53   15.15
   4   1  -1  311.26   15.59
  -4   1   1  315.02   16.25
  -3  -1   1  106.31    5.42
   3  -1  -1  102.60    5.33
  -3  -1   1   99.84    5.23
  -3  -1   1  107.77    5.42
  -3  -1   1  103.22    5.68
  -3   1   1  104.14    5.69
   3   1  -1  107.62    5.43
   2  -1  -1   44.40    2.52
  -2  -1   1   49.27    2.53
  -2  -1   1   50.23    2.68
   2  -1  -1   46.29    2.48
   2  -1  -1   47.89    2.54
  -2   1   1   48.51    2.70
   2   1  -1   50.77    2.54
   2   1  -1   51.81    2.67
   1  -1  -1   -0.34    0.05
  -1  -1   1   -0.24    0.08
   1  -1  -1   -0.32    0.03
  -1  -1   1   -0.34    0.05
   1  -1  -1   -0.24    0.07
   1  -1  -1   -0.22    0.08
   1   1  -1   -0.37    0.06
  -1   1   1   -0.33    0.05
  -1   1   1   -0.28    0.06
   1   1  -1   -0.33    0.05
   0  -1  -1  376.62   19.28
   0  -1   1  392.11   19.27
   0  -1   1  415.12   20.74
   0   1   1  363.69   20.88
   0   1  -1  389.83   20.72
   1  -1   1  164.27    8.28
  -1  -1  -1  169.17    8.81
   1   1   1  160.87    8.80
  -2  -1  -1  322.25   15.76
  -2  -1  -1  315.15   15.13
  -2  -1  -1  300.21   15.13
   2  -1   1  291.39   14.84
   2  -1   1  287.67   14.72
   2   1   1  281.65   15.15
  -2   1  -1  295.77   15.83
   2   1   1  250.69   15.75
   2   1   1  301.96   14.64
   2   1   1  303.99   15.15
  -3  -1  -1  439.00   21.21
  -3  -1  -1  380.96   21.20
   3  -1   1  424.19   20.59
  -3  -1  -1  364.22   22.06
  -3  -1  -1  432.15   20.50
   3   1   1  425.25   20.50
  -3   1  -1  425.08   22.12
  -4  -1  -1    1.59    0.23
  -4  -1  -1    1.71    0.26
   4  -1   1    1.91    0.30
   4   1   1    1.78    0.20
  -4   1  -1    1.81    0.28
  -4   1  -1    2.20    0.30
  -5  -1  -1  114.77    6.18
  -5  -1  -1  121.07    5.91
   5  -1   1  111.43    5.78
  -5   1  -1  105.14    5.92
  -5   1  -1  112.94    6.18
   5   1   1  111.01    5.68
  -6  -1  -1  324.60   15.94
  -6  -1  -1  315.44   16.61
   6  -1   1  303.28   15.48
  -6   1  -1  306.54   16.60
  -6   1  -1  295.69   15.95
   6   1   1  302.82   15.38
   7  -1   1   84.28    4.24
  -7  -1  -1   85.32    4.31
  -7  -1  -1   81.81    4.51
  -7   1  -1   72.63    4.31
   7   1   1   78.46    4.12
  -7   1  -1   77.87    4.48
  -8  -1  -1   15.66    1.13
   8  -1   1   17.21    1.14
  -8  -1  -1   18.96    1.20
  -8   1  -1   14.74    1.17
   8   1   1   16.44    1.03
  -8   1  -1   15.93    1.15
  -9  -1  -1    0.40    0.29
   9  -1   1    0.52    0.37
  -9  -1  -1   -0.46    0.36
  -9   1  -1    0.57    0.31
  -9   1  -1   -1.43    0.36
   9   1   1   -0.47    0.27
 -10  -1  -1   74.29    4.00
  10  -1   1   72.90    3.80
 -10  -1  -1   63.48    3.82
  10   1   1   68.30    3.67
 -10   1  -1   65.01    3.86
 -10   1  -1   67.62    3.98
  11  -1   1    0.71    0.46
 -11  -1  -1   -0.68    0.44
 -11  -1  -1    0.86    0.40
 -11   1  -1    0.46    0.54
 -11   1  -1    1.16    0.42
 -12  -1  -1   17.42    1.54
 -12  -1  -1   24.14    1.59
  12  -1   1   24.50    1.63
 -12   1  -1   21.52    1.63
 -12   1  -1   23.10    1.63
 -13  -1  -1    0.53    0.58
 -13  -1  -1    1.02    0.47
 -13   1  -1    0.63    0.60
 -13   1  -1    0.57    0.47
 -14  -1  -1   20.27    1.51
 -14  -1  -1   17.25    1.50
 -14   1  -1   18.30    1.54
 -14   1  -1   18.98    1.60
 -15  -1  -1    6.84    0.96
 -15   1  -1    7.71    1.03
 -15   1  -1    6.57    1.01
 -16   1  -1   26.31    2.05
 -16   1  -1   29.16    2.10
  17  -1   1    0.80    0.96
 -17   1  -1    1.84    0.80
  17  -2  -1    6.45    1.34
 -17   2   1    6.85    1.08
 -16   2   1   15.19    1.41
 -16   2   1   10.63    1.36
 -15   2   1   12.61    1.43
 -15   2   1   14.69    1.38
 -14  -2   1    4.01    0.76
 -14   2   1    3.86    0.79
 -14   2   1    3.95    0.81
  13  -2  -1    8.28    1.14
 -13  -2   1    4.71    0.76
 -13  -2   1    8.84    0.98
 -13   2   1    8.02    0.97
 -13   2   1    8.16    1.01
  12  -2  -1   24.38    1.79
 -12  -2   1   24.81    1.71
 -12   2   1   23.25    1.69
 -12   2   1   21.57    1.70
  11  -2  -1   92.37    5.10
 -11  -2   1  101.74    5.35
 -11  -2   1   75.52    4.96
 -11   2   1   95.45    5.34
 -11   2   1  100.45    5.14
  10  -2  -1   49.93    2.92
 -10  -2   1   54.42    3.03
 -10  -2   1   42.17    2.76
 -10   2   1   50.84    3.00
 -10   2   1   50.70    2.91
   9  -2  -1    5.45    0.78
  -9  -2   1    6.45    0.72
  -9  -2   1    4.71    0.57
  -9   2   1    5.35    0.73
  -9   2   1    7.10    0.74
   8  -2  -1   30.83    1.83
  -8  -2   1   27.29    1.82
  -8  -2   1   27.86    1.67
  -8   2   1   28.68    1.79
  -8   2   1   30.00    1.84
  -7  -2   1   89.42    4.65
   7  -2  -1   83.48    4.67
  -7   2   1   88.27    4.95
  -7   2   1   89.81    4.72
   6  -2  -1  100.20    5.06
  -6  -2   1   88.12    5.00
  -6  -2   1  105.09    5.02
  -6  -2   1   86.75    5.31
   6  -2  -1   99.30    5.06
   6   2  -1  100.82    5.07
  -6   2   1   91.41    5.33
   5  -2  -1   87.82    4.72
  -5  -2   1   90.92    4.69
  -5  -2   1   95.96    5.01
   5  -2  -1   87.08    4.73
  -5   2   1   88.22    5.02
   5   2  -1   91.53    4.76
  -4  -2   1   40.26    2.27
   4  -2  -1   39.51    2.20
   4   2  -1   40.55    2.11
  -4   2   1   37.75    2.30
   3  -2  -1    6.42    0.56
  -3  -2   1    5.95    0.47
   3  -2  -1    6.52    0.44
   3   2  -1    6.12    0.39
  -3   2   1    5.63    0.49
   3   2  -1    6.24    0.37
   2  -2  -1  101.00    5.15
  -2  -2   1   98.46    5.47
   2  -2  -1  101.19    5.08
   2  -2  -1   99.37    5.04
   2  -2  -1  103.49    5.07
  -2  -2   1  100.48    5.02
   2   2  -1  103.08    5.02
  -2   2   1   95.63    5.49
   1  -2  -1  160.82    7.80
  -1  -2   1  155.45    7.85
  -1  -2   1  156.69    8.50
  -1   2   1  155.51    8.49
   0  -2   1   17.96    0.95
   0  -2   1   17.09    1.09
   0  -2   1   18.02    0.99
   0  -2  -1   18.09    1.01
   1  -2   1   35.59    1.92
  -1  -2  -1   37.83    1.95
   1   2   1   38.57    2.08
   2  -2   1  135.87    6.65
   2  -2   1  118.76    6.64
   2  -2   1  130.07    6.68
  -2  -2  -1  139.40    7.11
   2   2   1  136.25    7.09
  -2   2  -1  134.49    7.20
   2   2   1  128.78    6.57
   3  -2   1  164.94    9.00
   3  -2   1  176.70    9.02
  -3  -2  -1  180.78    9.57
   3   2   1  180.22    9.16
  -3   2  -1  175.86    9.68
   3   2   1  188.49    9.17
  -4  -2  -1   31.14    1.73
   4  -2   1   28.53    1.71
   4  -2   1   30.41    1.68
  -4   2  -1   30.22    1.83
   4   2   1   30.32    1.66
  -5  -2  -1  147.75    7.54
   5  -2   1  142.96    7.48
  -5  -2  -1  147.98    7.92
  -5   2  -1  147.12    8.01
   5   2   1  144.07    7.60
  -6  -2  -1   57.15    2.95
   6  -2   1   52.91    3.02
  -6   2  -1   53.81    3.01
  -6   2  -1   59.03    3.22
   6   2   1   54.01    2.82
  -7  -2  -1   15.87    0.96
   7  -2   1   16.28    1.12
  -7  -2  -1   14.02    1.04
  -7   2  -1   15.62    1.09
  -7   2  -1   15.62    1.10
   7   2   1   15.01    0.89
   8  -2   1  118.35    6.27
  -8  -2  -1  120.99    6.30
  -8  -2  -1  124.98    6.62
   8   2   1  115.12    6.05
  -8   2  -1  119.07    6.66
  -8   2  -1  118.32    6.38
  -9  -2  -1   91.06    5.07
   9  -2   1   99.10    5.13
  -9  -2  -1   99.79    5.36
  -9   2  -1   96.25    5.18
   9   2   1   91.63    4.88
  -9   2  -1   93.40    5.38
 -10  -2  -1   17.01    1.31
  10  -2   1   21.72    1.49
 -10  -2  -1   22.57    1.45
 -10   2  -1   22.21    1.48
 -10   2  -1   18.82    1.49
 -11  -2  -1    1.56    0.44
  11  -2   1    1.31    0.57
 -11  -2  -1   -0.09    0.39
 -11   2  -1    1.15    0.43
 -11   2  -1    0.47    0.56
 -12  -2  -1   10.96    1.12
  12  -2   1   17.16    1.49
 -12  -2  -1   18.32    1.26
 -12   2  -1   15.90    1.28
 -12   2  -1   16.43    1.34
  13  -2   1   36.04    2.37
 -13  -2  -1   37.29    2.31
 -13   2  -1   32.60    2.32
 -13   2  -1   32.41    2.26
 -14   2  -1   16.74    1.46
 -14   2  -1   16.64    1.49
  15  -2   1    2.08    1.00
 -15   2  -1    3.75    0.83
 -15   2  -1    3.96    0.84
  16  -2   1   -0.62    0.85
 -16   2  -1    2.03    0.76
 -16   2  -1    0.63    0.60
  17  -2   1    2.58    1.09
 -17   2  -1    6.33    1.04
  17  -3  -1    6.95    1.43
 -17   3   1   10.42    1.35
  16  -3  -1    0.03    0.88
 -16   3   1    0.40    0.61
 -16   3   1    1.88    0.74
  15  -3  -1    9.72    1.53
 -15   3   1   16.31    1.41
 -15   3   1   12.76    1.43
  14  -3  -1    8.15    1.26
 -14   3   1    7.48    0.98
 -14   3   1    5.99    0.95
 -13  -3   1   33.74    2.26
  13  -3  -1   32.62    2.35
 -13   3   1   31.45    2.14
 -13   3   1   29.92    2.19
 -12  -3   1    0.34    0.48
  12  -3  -1   -0.12    0.67
 -12   3   1    1.56    0.61
 -12   3   1    0.87    0.49
  11  -3  -1    0.62    0.62
 -11  -3   1    0.95    0.46
 -11   3   1    0.67    0.44
 -11   3   1    0.76    0.54
  10  -3  -1   18.46    1.42
 -10  -3   1   13.85    1.29
 -10   3   1   17.20    1.33
 -10   3   1   20.04    1.36
   9  -3  -1  119.58    6.55
  -9   3   1  121.81    6.91
  -9   3   1  126.57    6.57
   8  -3  -1   33.44    2.06
  -8  -3   1   31.21    2.06
  -8   3   1   33.60    2.09
   7  -3  -1   40.82    2.56
  -7  -3   1   45.71    2.65
   7   3  -1   44.86    2.47
  -7   3   1   44.91    2.68
   6  -3  -1   -0.34    0.16
   6  -3  -1    0.13    0.31
  -6  -3   1    0.24    0.24
  -6   3   1    0.14    0.25
   6   3  -1   -0.35    0.18
   5  -3  -1  121.69    6.14
   5  -3  -1   98.65    6.02
  -5  -3   1  125.51    6.47
   5   3  -1  124.89    6.10
  -5   3   1  116.82    6.52
   4  -3  -1   44.37    2.18
   4  -3  -1   38.92    2.30
  -4  -3   1   40.76    2.37
   4  -3  -1   39.79    2.18
  -4   3   1   39.55    2.42
  -3  -3   1   65.31    3.66
   3  -3  -1   64.17    3.31
   3  -3  -1   62.94    3.37
   3  -3  -1   64.74    3.32
  -3  -3   1   68.93    3.30
   3  -3  -1   64.48    3.48
  -3   3   1   64.62    3.69
  -2  -3   1   11.12    0.80
   2  -3  -1   10.83    0.72
  -2  -3   1   11.83    0.67
   2  -3  -1   11.84    0.80
  -2   3   1   10.48    0.79
   1  -3  -1    6.31    0.50
  -1  -3   1    5.43    0.40
   1  -3  -1    5.00    0.42
  -1  -3   1    4.98    0.52
  -1   3   1    4.28    0.48
   0  -3   1   24.64    1.33
   0  -3  -1   24.59    1.39
   0  -3   1   24.87    1.38
   0  -3   1   24.05    1.52
  -1  -3  -1  371.15   18.01
  -1  -3  -1  355.70   19.36
   1  -3   1  355.31   17.79
   2  -3   1   15.77    0.92
   2  -3   1   16.26    0.98
  -2  -3  -1   14.15    0.89
  -2   3  -1   15.10    1.05
   3  -3   1   18.15    0.99
   3  -3   1   19.37    0.98
   3  -3   1   15.86    1.12
  -3  -3  -1   18.42    1.13
  -3   3  -1   17.74    1.23
  -4  -3  -1    1.83    0.27
   4  -3   1    1.64    0.36
   4  -3   1    1.02    0.23
   4  -3   1    1.55    0.26
  -4   3  -1    1.95    0.37
  -5  -3  -1  181.30    9.66
   5  -3   1  175.24    9.13
   5  -3   1  178.62    9.11
   5  -3   1  173.47    9.09
   5   3   1  179.78    9.23
  -5   3  -1  181.13    9.80
   6  -3   1   48.73    2.67
  -6  -3  -1   47.65    2.69
   6  -3   1   46.85    2.60
   6   3   1   44.56    2.55
  -6   3  -1   46.96    2.81
   7  -3   1   24.27    1.54
  -7  -3  -1   21.03    1.44
   7  -3   1   23.94    1.49
  -7   3  -1   23.44    1.56
   8  -3   1    6.49    0.79
   8  -3   1    4.42    0.67
  -8  -3  -1    6.52    0.67
  -8   3  -1    5.25    0.64
  -8   3  -1    6.38    0.74
   9  -3   1   28.97    1.94
   9  -3   1   28.47    1.95
  -9   3  -1   29.33    1.88
  -9   3  -1   31.99    2.00
 -10  -3  -1    9.03    0.98
  10  -3   1   11.59    1.19
  10  -3   1   12.18    1.23
 -10   3  -1   11.98    1.09
 -10   3  -1   12.32    1.02
  11  -3   1  123.61    6.56
  11  -3   1  115.64    6.62
 -11  -3  -1  110.10    6.79
 -11   3  -1  129.71    6.58
 -11   3  -1  124.73    6.87
  12  -3   1   31.68    2.19
  12  -3   1   28.85    2.07
 -12  -3  -1   27.98    1.95
 -12   3  -1   28.16    1.94
 -12   3  -1   26.04    1.94
  13  -3   1    0.42    0.65
  13  -3   1   -0.64    0.66
 -13   3  -1   -0.12    0.43
 -13   3  -1    0.34    0.58
  14  -3   1    0.06    0.79
  14  -3   1    1.08    0.77
 -14   3  -1    0.85    0.56
 -14   3  -1    1.15    0.64
  15  -3   1   23.95    2.38
 -15   3  -1   29.81    2.04
 -15   3  -1   26.64    2.09
  16  -3   1    0.91    0.98
 -16   3  -1    3.38    0.83
 -16   3  -1    2.37    0.79
  17  -3   1    6.35    1.42
 -17   3  -1    8.88    1.27
  16  -4  -1   28.14    2.77
 -16   4   1   34.95    2.54
  15  -4  -1   -1.90    0.83
  15  -4  -1    0.77    0.94
 -15   4   1    1.76    0.68
 -15   4   1    2.01    0.71
  14  -4  -1    2.66    1.00
  14  -4  -1    2.53    0.99
 -14   4   1    3.40    0.76
 -14   4   1    2.50    0.74
  13  -4  -1    1.56    0.82
  13  -4  -1    2.80    0.91
 -13   4   1    2.32    0.68
 -13   4   1    1.86    0.64
  12  -4  -1   51.97    3.23
  12  -4  -1   47.80    3.16
 -12   4   1   51.26    2.99
 -12   4   1   48.72    3.17
 -11  -4   1    0.76    0.45
  11  -4  -1   -0.38    0.52
  11  -4  -1    0.53    0.65
 -11   4   1    1.18    0.47
 -11   4   1   -1.38    0.46
 -10  -4   1   40.41    2.64
  10  -4  -1   43.88    2.62
  10  -4  -1   40.70    2.65
 -10   4   1   42.86    2.67
 -10   4   1   40.01    2.46
   9  -4  -1    0.81    0.49
  -9  -4   1    1.25    0.44
   9  -4  -1    1.56    0.59
  -9   4   1    1.20    0.44
  -8  -4   1   15.92    1.17
   8  -4  -1   16.61    1.16
   8  -4  -1   12.76    1.28
   8  -4  -1   14.78    1.10
   8   4  -1   14.35    1.02
  -8   4   1   15.14    1.20
   7  -4  -1    7.51    0.81
   7  -4  -1   12.13    1.11
   7  -4  -1   11.48    0.89
  -7  -4   1   11.47    0.92
   7   4  -1   11.80    0.78
  -7   4   1   12.04    0.96
  -6  -4   1  142.74    7.78
   6  -4  -1  141.19    7.25
   6  -4  -1  143.29    7.24
   6  -4  -1  138.51    7.38
   6   4  -1  141.01    7.31
  -6   4   1  136.88    7.83
  -5  -4   1   -0.10    0.21
   5  -4  -1    0.11    0.30
   5  -4  -1   -0.15    0.17
   5  -4  -1    0.08    0.17
  -5   4   1   -0.16    0.21
   5   4  -1   -0.11    0.11
   4  -4  -1   -0.07    0.23
  -4  -4   1   -0.02    0.13
   4  -4  -1    0.03    0.29
  -4  -4   1   -0.06    0.22
  -4   4   1   -0.30    0.21
  -3  -4   1   19.62    1.27
  -3  -4   1   18.87    1.07
   3  -4  -1   18.12    1.24
  -3   4   1   17.68    1.27
   2  -4  -1  234.98   11.55
  -2  -4   1  242.52   11.64
   2  -4  -1  223.61   11.75
  -2   4   1  224.66   12.60
  -1  -4   1   15.06    1.06
  -1  -4   1   13.26    0.91
   1  -4  -1   14.62    0.93
   1  -4  -1   15.74    1.02
  -1   4   1   14.67    1.04
   0  -4  -1   26.66    1.51
   0  -4   1   24.09    1.46
   0  -4   1   25.67    1.42
   1  -4   1    0.34    0.18
   1  -4   1    0.13    0.21
  -1  -4  -1    0.28    0.21
  -2  -4  -1   13.40    0.94
  -2  -4  -1   13.21    0.87
   2  -4   1   14.90    0.89
   2  -4   1   13.38    0.94
  -2   4  -1   13.30    1.01
   3  -4   1   10.15    0.78
  -3  -4  -1    8.74    0.63
   3  -4   1    8.90    0.72
  -3  -4  -1    9.03    0.70
  -3   4  -1    8.71    0.80
   4  -4   1  355.48   18.26
  -4   4  -1  368.77   19.62
   5  -4   1    2.24    0.29
  -5  -4  -1    1.90    0.34
   5  -4   1    1.20    0.27
   5  -4   1    1.99    0.44
   5   4   1    1.32    0.18
  -5   4  -1    2.26    0.46
   6  -4   1    0.18    0.24
  -6  -4  -1    1.30    0.30
   6  -4   1    0.79    0.40
   6  -4   1    0.51    0.28
  -6   4  -1    1.10    0.39
   6   4   1    0.81    0.23
  -7  -4  -1    2.97    0.45
   7  -4   1    1.36    0.41
   7  -4   1    3.03    0.58
   7  -4   1    2.51    0.42
   7   4   1    2.28    0.38
  -7   4  -1    2.20    0.51
   8  -4   1  132.82    6.82
   8  -4   1  125.75    6.88
   8  -4   1  134.45    6.77
  -8  -4  -1  126.43    7.17
  -8   4  -1  126.49    7.29
  -9  -4  -1    0.02    0.30
   9  -4   1   -0.74    0.37
   9  -4   1   -0.26    0.44
  -9   4  -1   -0.10    0.31
  -9   4  -1   -0.41    0.40
  10  -4   1   14.63    1.33
 -10  -4  -1   11.19    1.06
  10  -4   1   14.29    1.37
 -10   4  -1   13.03    1.11
 -10   4  -1   13.56    1.17
  11  -4   1    0.65    0.62
 -11  -4  -1    0.12    0.38
  11  -4   1   -0.44    0.53
 -11   4  -1    0.05    0.51
 -11   4  -1    0.47    0.46
  12  -4   1   48.77    3.15
  12  -4   1   49.31    3.17
 -12   4  -1   51.13    3.17
 -12   4  -1   48.38    2.98
  13  -4   1    0.73    0.76
  13  -4   1    2.42    0.88
 -13   4  -1    1.51    0.59
 -13   4  -1    1.29    0.62
  14  -4   1   41.84    3.00
  14  -4   1   46.19    3.03
 -14   4  -1   41.28    2.72
 -14   4  -1   42.82    2.89
  15  -4   1   -0.40    0.83
  15  -4   1   -2.31    0.82
 -15   4  -1    1.41    0.66
 -15   4  -1   -0.13    0.56
  16  -4   1   -0.66    1.06
 -16   4  -1    1.98    0.79
  16  -5  -1    0.09    0.81
 -16   5   1    0.02    0.64
  15  -5  -1   12.41    1.72
  15  -5  -1    9.55    1.44
 -15   5   1   10.94    1.24
 -15   5   1   11.99    1.41
  14  -5  -1    4.53    1.14
  14  -5  -1    3.90    0.98
 -14   5   1    3.50    0.79
 -14   5   1    3.46    0.77
  13  -5  -1   44.00    2.97
  13  -5  -1   48.41    3.15
 -13   5   1   42.50    2.97
 -13   5   1   45.12    2.77
  12  -5  -1    1.62    0.76
  12  -5  -1    2.48    0.85
 -12   5   1    2.55    0.69
 -12   5   1    3.31    0.72
  11  -5  -1   -1.73    0.44
  11  -5  -1   -0.15    0.61
 -11   5   1   -0.09    0.39
 -11   5   1   -0.42    0.44
  10  -5  -1    9.35    1.22
  10  -5  -1    8.62    0.98
 -10  -5   1    8.33    1.00
 -10   5   1    8.71    1.02
   9  -5  -1   92.37    5.39
   9  -5  -1   98.13    5.21
  -9  -5   1   99.43    5.59
  -9   5   1  100.40    5.64
   9   5  -1   93.83    5.20
   8  -5  -1   18.83    1.43
  -8  -5   1   18.58    1.29
   8  -5  -1   15.64    1.14
   8  -5  -1   13.47    1.08
  -8   5   1   17.99    1.35
   8   5  -1   15.51    1.07
   7  -5  -1   12.27    0.96
   7  -5  -1   15.51    1.01
  -7  -5   1   17.23    1.20
   7  -5  -1   15.69    1.25
  -7   5   1   16.81    1.25
   7   5  -1   15.15    0.94
  -6  -5   1    2.64    0.48
   6  -5  -1    2.28    0.58
   6  -5  -1    3.09    0.32
   6  -5  -1    2.65    0.30
   6   5  -1    2.27    0.27
  -6   5   1    2.73    0.55
   5  -5  -1   37.30    2.34
  -5  -5   1   38.91    2.38
  -5   5   1   39.33    2.44
  -4  -5   1    6.40    0.53
   4  -5  -1    7.99    0.73
  -4  -5   1    7.15    0.76
   4  -5  -1    7.25    0.84
  -4   5   1    8.65    0.85
   3  -5  -1  135.08    7.56
   3  -5  -1  148.04    7.39
  -3  -5   1  148.24    7.41
  -3   5   1  150.09    8.11
   2  -5  -1    4.29    0.59
   2  -5  -1    5.15    0.54
  -2  -5   1    4.58    0.51
  -2  -5   1    4.29    0.60
  -2   5   1    5.58    0.64
  -1  -5   1   23.76    1.39
  -1  -5   1   21.92    1.54
   1  -5  -1   22.48    1.36
   1  -5  -1   22.50    1.45
  -1   5   1   22.07    1.51
   0  -5  -1    9.46    0.83
   0  -5   1    8.60    0.77
   0  -5   1    8.38    0.66
   1  -5   1  147.18    7.78
   1  -5   1  153.02    7.62
  -1  -5  -1  152.65    7.76
  -2  -5  -1   25.78    1.53
  -2  -5  -1   26.91    1.65
   2  -5   1   24.36    1.58
   2  -5   1   23.86    1.48
  -2   5  -1   26.09    1.73
  -3  -5  -1   11.61    0.90
   3  -5   1    9.31    0.96
   3  -5   1   11.84    0.88
  -3  -5  -1   11.12    0.81
  -3   5  -1   12.40    1.02
   4  -5   1    4.50    0.66
  -4  -5  -1    7.35    0.68
  -4   5  -1    5.00    0.71
  -5  -5  -1  132.01    7.11
   5  -5   1  129.34    6.79
  -5   5  -1  123.17    7.24
  -6  -5  -1   21.73    1.39
   6  -5   1   21.53    1.15
   6  -5   1   20.38    1.48
   6  -5   1   18.74    1.14
   6   5   1   19.31    1.14
  -6   5  -1   21.16    1.54
   7  -5   1   53.54    3.32
   7  -5   1   64.49    3.64
   7  -5   1   67.37    3.38
  -7  -5  -1   64.23    3.66
   7   5   1   66.00    3.39
  -7   5  -1   63.73    3.81
   8  -5   1   -0.11    0.35
  -8  -5  -1    0.19    0.32
   8  -5   1    0.49    0.45
   8  -5   1   -0.06    0.30
  -8   5  -1    0.59    0.42
   8   5   1   -0.22    0.31
   9  -5   1   15.04    1.21
   9  -5   1   15.52    1.51
  -9  -5  -1   17.48    1.25
  -9   5  -1   15.65    1.32
  10  -5   1    3.99    0.73
  10  -5   1    6.10    0.98
 -10   5  -1    4.51    0.77
 -10   5  -1    4.49    0.66
  11  -5   1   59.51    3.74
  11  -5   1   60.58    3.62
 -11   5  -1   62.12    3.54
 -11   5  -1   63.93    3.83
  12  -5   1    1.58    0.74
  12  -5   1   -0.89    0.64
 -12   5  -1    1.01    0.53
 -12   5  -1   -0.30    0.59
  13  -5   1   -0.46    0.68
  13  -5   1    0.07    0.72
 -13   5  -1    0.17    0.58
 -13   5  -1   -0.09    0.49
  14  -5   1    2.01    0.88
  14  -5   1    1.00    0.84
 -14   5  -1    2.20    0.71
 -14   5  -1    1.99    0.71
  15  -5   1   37.40    2.82
  15  -5   1   35.16    2.69
 -15   5  -1   33.25    2.55
 -15   5  -1   37.86    2.46
  16  -5   1    2.75    1.02
 -16   5  -1    2.82    0.87
  16  -6  -1    9.39    1.40
  16  -6  -1   13.63    1.94
  15  -6  -1    7.60    1.49
  15  -6  -1    8.84    1.30
 -15   6   1    8.36    1.10
 -15   6   1    7.18    1.17
  14  -6  -1    2.13    1.00
  14  -6  -1    1.77    0.78
 -14   6   1    1.88    0.71
 -14   6   1    3.30    0.79
  13  -6  -1    5.63    0.95
  13  -6  -1    2.25    1.01
 -13   6   1    3.57    0.78
 -13   6   1    4.92    0.90
  12  -6  -1   22.47    2.20
  12  -6  -1   25.38    1.78
 -12   6   1   21.50    1.67
 -12   6   1   25.62    1.91
  11  -6  -1   34.04    2.41
  11  -6  -1   29.32    2.01
 -11   6   1   31.13    2.22
  10  -6  -1   32.68    2.02
  10  -6  -1   35.56    2.43
 -10   6   1   34.24    2.33
  10   6  -1   31.90    2.01
   9  -6  -1    0.67    0.38
  -9  -6   1    0.83    0.46
   9  -6  -1    0.80    0.65
   9   6  -1    0.97    0.40
  -9   6   1    0.91    0.45
   8  -6  -1    6.62    0.97
  -8  -6   1    7.67    0.91
   8  -6  -1    7.33    0.57
  -8   6   1    7.57    0.93
   8   6  -1    7.28    0.63
  -7  -6   1   40.22    2.56
   7  -6  -1   39.87    2.59
  -7   6   1   40.93    2.64
   6  -6  -1   77.00    4.47
  -6  -6   1   83.40    4.64
  -6   6   1   77.40    4.68
  -5  -6   1   24.40    1.57
  -5  -6   1   22.60    1.28
   5  -6  -1   20.52    1.54
  -5   6   1   17.64    1.53
  -4  -6   1    7.65    0.70
   4  -6  -1    8.52    0.82
  -4  -6   1    8.41    0.89
   4  -6  -1    5.74    0.83
  -4   6   1   11.43    0.92
   3  -6  -1   12.87    1.18
  -3  -6   1   11.46    0.89
   3  -6  -1   12.17    0.96
  -3  -6   1   12.77    1.07
  -3   6   1   14.05    1.11
   2  -6  -1  121.63    6.67
   2  -6  -1  126.16    6.48
  -2  -6   1  125.39    6.55
  -2  -6   1  135.47    7.16
  -2   6   1  123.43    7.11
   1  -6  -1   89.15    4.61
  -1  -6   1   87.47    4.69
  -1  -6   1   86.67    4.57
   1  -6  -1   87.12    4.77
  -1   6   1   91.58    5.09
   0  -6  -1   46.89    2.54
   0  -6   1   43.59    2.61
   0  -6   1   47.02    2.52
   0  -6  -1   45.98    2.65
  -1  -6  -1    4.14    0.59
   1  -6   1    4.02    0.60
   1  -6   1    4.55    0.51
   2  -6   1   94.67    5.21
  -2  -6  -1   94.82    5.16
   2  -6   1  103.63    5.07
  -2   6  -1   96.41    5.61
  -3  -6  -1   80.81    4.72
  -3  -6  -1   90.84    5.11
   3  -6   1   91.35    4.70
   3  -6   1   92.47    4.88
  -3   6  -1   93.91    5.24
  -4  -6  -1   61.45    3.58
   4  -6   1   59.08    3.48
  -4   6  -1   62.73    3.74
  -5  -6  -1   30.03    1.81
   5  -6   1   25.18    1.82
  -5   6  -1   25.19    1.90
   6  -6   1    1.66    0.58
  -6  -6  -1    2.29    0.46
  -6   6  -1    2.16    0.53
  -7  -6  -1   11.75    0.98
   7  -6   1   13.01    1.29
  -7   6  -1   11.75    1.24
   7   6   1   10.96    0.76
   8  -6   1   51.72    3.36
  -8  -6  -1   58.04    3.35
   8  -6   1   56.41    2.93
   8   6   1   55.44    3.06
  -8   6  -1   56.44    3.52
   9  -6   1   25.88    1.54
   9  -6   1   25.45    1.94
  -9   6  -1   24.68    1.86
   9   6   1   24.23    1.57
  10  -6   1    9.80    1.27
  10  -6   1   10.61    0.98
 -10   6  -1   10.09    1.17
  11  -6   1    1.61    0.76
  11  -6   1    0.36    0.53
 -11   6  -1    0.01    0.49
 -11   6  -1    0.59    0.53
  12  -6   1   20.85    1.98
  12  -6   1   19.16    1.54
 -12   6  -1   19.20    1.54
 -12   6  -1   19.28    1.63
  13  -6   1   20.21    2.09
  13  -6   1   20.88    1.70
 -13   6  -1   18.61    1.67
 -13   6  -1   22.11    1.65
  14  -6   1   18.29    2.04
  14  -6   1   21.61    1.73
 -14   6  -1   19.00    1.70
 -14   6  -1   16.17    1.53
  15  -6   1    1.50    0.87
  15  -6   1    3.47    1.18
 -15   6  -1    2.18    0.81
 -15   6  -1    2.38    0.80
  15  -7  -1    1.72    1.14
  15  -7  -1    1.94    0.74
 -15   7   1    1.02    0.72
  14  -7  -1   25.96    1.84
  14  -7  -1   24.22    2.53
 -14   7   1   29.17    2.14
 -14   7   1   23.85    1.92
  13  -7  -1   12.73    1.68
  13  -7  -1    7.87    0.95
 -13   7   1    7.44    1.06
 -13   7   1   10.09    1.24
  12  -7  -1    8.08    0.82
  12  -7  -1    6.69    1.32
 -12   7   1    9.28    1.19
  11  -7  -1   -0.58    0.31
  11  -7  -1   -0.22    0.70
  11   7  -1    0.16    0.46
 -11   7   1    0.74    0.58
  10  -7  -1   26.56    2.11
 -10   7   1   24.83    1.93
   9  -7  -1   18.70    1.81
  -9   7   1   17.89    1.55
  -8  -7   1   44.11    2.78
   8  -7  -1   43.70    2.83
  -8   7   1   41.47    2.85
   7  -7  -1    9.68    1.21
  -7  -7   1    8.86    1.02
  -7   7   1   10.59    1.16
  -6  -7   1    3.87    0.65
   6  -7  -1    1.92    0.64
  -6   7   1    2.31    0.62
   5  -7  -1   18.22    1.53
   5  -7  -1   19.39    1.47
  -5  -7   1   21.85    1.53
  -5   7   1   19.00    1.53
   4  -7  -1  142.53    7.00
   4  -7  -1  139.62    7.24
  -4  -7   1  139.54    7.64
  -4  -7   1  119.16    6.95
  -4   7   1  135.93    7.67
   3  -7  -1   46.66    2.67
  -3  -7   1   45.18    2.66
   3  -7  -1   51.58    2.89
  -3  -7   1   46.39    2.96
  -3   7   1   46.41    2.98
   2  -7  -1   17.79    1.21
  -2  -7   1   16.76    1.23
   2  -7  -1   15.74    1.31
  -2   7   1   16.50    1.34
  -1  -7   1    0.09    0.23
   1  -7  -1    0.94    0.34
   1  -7  -1    0.12    0.38
  -1  -7   1   -0.07    0.32
  -1   7   1   -0.05    0.33
   0  -7  -1   79.15    4.48
   0  -7  -1   81.64    4.32
   0  -7   1   82.71    4.31
   0  -7   1   83.09    4.47
   0   7   1   81.48    4.76
   1  -7   1   14.65    1.18
   1  -7   1   13.83    1.06
  -1  -7  -1   15.34    1.17
  -2  -7  -1  134.85    7.34
   2  -7   1  138.57    7.18
   2  -7   1  146.02    7.42
  -2   7  -1  141.70    7.97
  -3  -7  -1    3.55    0.62
   3  -7   1    5.24    0.64
   3  -7   1    4.52    0.72
  -3   7  -1    3.52    0.70
  -4  -7  -1   14.63    1.24
   4  -7   1   16.42    1.34
  -4  -7  -1   17.28    1.21
  -4   7  -1   16.43    1.38
   5  -7   1   27.74    1.97
  -5  -7  -1   27.45    1.89
  -5   7  -1   30.24    2.09
   6  -7   1   76.83    4.43
  -6  -7  -1   75.97    4.49
  -6   7  -1   79.04    4.69
  -7  -7  -1    6.16    0.84
   7  -7   1   10.77    1.21
  -7   7  -1   12.21    1.21
   8  -7   1    1.94    0.71
  -8   7  -1    3.30    0.72
   9  -7   1    5.38    1.00
  -9   7  -1    5.19    0.86
  10  -7   1   33.35    2.44
 -10   7  -1   32.98    2.38
  11  -7   1   14.89    1.01
  11  -7   1   16.20    1.77
 -11   7  -1   16.94    1.48
  12  -7   1   23.51    2.22
  12  -7   1   21.36    1.46
 -12   7  -1   22.91    1.87
  13  -7   1    0.12    0.80
  13  -7   1   -0.69    0.50
 -13   7  -1   -2.07    0.60
 -13   7  -1   -0.12    0.57
  14  -7   1    3.68    0.78
  14  -7   1    2.44    1.06
 -14   7  -1    4.98    0.96
 -14   7  -1    4.67    0.94
  15  -7   1    3.49    0.82
  15  -7   1    2.37    1.17
 -15   7  -1    3.97    0.93
  14  -8  -1    0.90    1.06
 -14   8   1    0.15    0.59
  13  -8  -1    3.12    1.17
 -13   8   1    2.98    0.80
  12  -8  -1    0.13    0.86
 -12   8   1    0.90    0.64
  11  -8  -1   66.09    4.24
 -11   8   1   65.10    4.18
  10  -8  -1    4.89    1.05
 -10   8   1    4.91    0.88
   9  -8  -1    2.63    0.92
  -9   8   1    3.92    0.81
   8  -8  -1    1.96    0.76
  -8   8   1    1.75    0.64
   7  -8  -1   72.49    4.35
  -7   8   1   73.05    4.49
  -6  -8   1   -0.03    0.39
   6  -8  -1    0.16    0.53
  -6   8   1    0.17    0.42
  -5  -8   1   46.47    2.93
   5  -8  -1   44.55    2.89
   5  -8  -1   42.98    2.71
  -5   8   1   45.73    2.96
   4  -8  -1   -0.37    0.37
  -4  -8   1    0.43    0.37
   4  -8  -1   -0.13    0.48
  -4  -8   1    0.43    0.43
  -4   8   1    0.05    0.44
  -3  -8   1   25.90    1.83
   3  -8  -1   30.39    1.86
   3  -8  -1   26.96    1.99
  -3   8   1   31.35    2.10
   2  -8  -1    2.14    0.62
   2  -8  -1    0.90    0.42
  -2  -8   1    0.44    0.43
  -2  -8   1    1.41    0.39
  -2   8   1    1.17    0.50
   1  -8  -1  159.50    8.25
  -1  -8   1  162.76    8.23
   1  -8  -1  160.59    8.53
  -1  -8   1  159.52    8.44
  -1   8   1  162.48    9.07
   0  -8  -1    1.25    0.39
   0  -8   1    2.19    0.45
   0  -8  -1    0.42    0.49
   0  -8   1    1.00    0.49
   0   8   1    1.52    0.50
   1  -8   1    1.42    0.54
   1  -8   1    1.15    0.41
  -1  -8  -1    1.50    0.41
  -1  -8  -1    1.16    0.54
  -1   8  -1    1.27    0.52
   2  -8   1    0.83    0.41
   2  -8   1    0.24    0.49
  -2  -8  -1    0.79    0.49
  -2   8  -1    0.72    0.48
   3  -8   1  142.74    6.86
  -3  -8  -1  121.03    6.95
   3  -8   1  133.96    7.08
  -3   8  -1  126.68    7.55
   4  -8   1    7.60    1.03
  -4  -8  -1    8.32    0.92
  -4   8  -1    5.63    0.91
   5  -8   1   29.48    2.09
  -5   8  -1   28.89    2.14
   6  -8   1   -0.36    0.47
  -6   8  -1    0.33    0.50
   7  -8   1   36.09    2.60
  -7   8  -1   40.52    2.72
   8  -8   1    0.32    0.60
  -8   8  -1    0.49    0.51
   9  -8   1   48.56    3.22
  -9   8  -1   49.29    3.27
  10  -8   1    0.53    0.74
 -10   8  -1    0.88    0.60
  11  -8   1    1.65    0.90
 -11   8  -1    1.71    0.72
  12  -8   1    0.50    0.88
 -12   8  -1    0.90    0.62
  13  -8   1   38.60    2.93
 -13   8  -1   34.69    2.66
  14  -8   1    1.42    1.08
 -14   8  -1   -0.18    0.63
  13  -9  -1    4.18    1.33
 -13   9   1    1.66    0.80
  12  -9  -1   15.04    2.00
 -12   9   1   17.03    1.77
  11  -9  -1    1.13    0.93
 -11   9   1    0.46    0.62
  10  -9  -1   21.20    2.24
 -10   9   1   22.35    1.90
   9  -9  -1    6.50    1.24
  -9   9   1    8.15    1.16
   8  -9  -1   51.53    3.48
  -8   9   1   53.51    3.49
   7  -9  -1    1.96    0.85
  -7   9   1    3.27    0.78
   6  -9  -1    8.57    1.26
  -6   9   1    7.21    1.09
  -5  -9   1    7.58    1.04
   5  -9  -1    7.90    1.04
   5  -9  -1    6.88    1.12
  -5   9   1    7.60    1.06
   4  -9  -1  114.40    6.10
   4  -9  -1  119.03    6.42
  -4   9   1  110.67    6.69
   3  -9  -1   18.61    1.73
  -3  -9   1   18.41    1.32
  -3  -9   1   14.96    1.45
  -3   9   1   17.67    1.53
   2  -9  -1   45.08    2.52
  -2  -9   1   37.89    2.57
  -2  -9   1   40.93    2.43
   2  -9  -1   40.16    2.71
  -2   9   1   43.05    2.80
   1  -9  -1    0.67    0.56
  -1  -9   1    0.01    0.33
  -1  -9   1    0.16    0.46
   1  -9  -1    0.18    0.39
  -1   9   1    0.10    0.45
   0  -9  -1   53.71    3.07
   0  -9   1   53.06    3.04
   0  -9   1   56.39    3.27
   0  -9  -1   56.14    3.32
   0   9  -1   53.77    3.46
   0   9   1   51.31    3.39
  -1  -9  -1    0.02    0.51
   1  -9   1    0.84    0.43
   1  -9   1    0.35    0.50
  -1  -9  -1    0.29    0.35
  -1   9  -1    0.41    0.49
   1   9   1    1.03    0.49
  -2  -9  -1   50.92    3.20
  -2  -9  -1   50.41    3.00
   2  -9   1   51.28    3.23
  -2   9  -1   58.75    3.50
   3  -9   1    3.48    0.68
  -3  -9  -1    2.39    0.69
   3  -9   1    2.38    0.73
  -3   9  -1    1.34    0.63
   4  -9   1   19.40    1.83
  -4   9  -1   21.37    1.75
   5  -9   1    4.50    0.91
  -5   9  -1    4.96    0.92
   6  -9   1   82.55    4.89
  -6   9  -1   83.59    5.13
   7  -9   1    3.02    0.83
  -7   9  -1    4.66    0.90
   8  -9   1    8.16    1.20
  -8   9  -1    6.20    1.03
   9  -9   1    5.31    1.11
  -9   9  -1    4.89    0.98
  10  -9   1   30.42    2.50
 -10   9  -1   31.91    2.40
  11  -9   1    3.89    1.17
 -11   9  -1    4.60    0.97
  12  -9   1   16.23    2.03
 -12   9  -1   15.70    1.71
  13  -9   1    2.33    1.14
 -13   9  -1    0.56    0.70
  12 -10  -1    6.49    1.52
 -12  10   1    8.21    1.26
  11 -10  -1   17.27    2.18
 -11  10   1   19.74    1.97
  10 -10  -1   12.35    1.77
 -10  10   1   12.44    1.53
   9 -10  -1   -0.40    0.77
  -9  10   1    0.90    0.68
   8 -10  -1    1.64    0.92
  -8  10   1    2.80    0.84
   7 -10  -1   45.04    3.06
  -7  10   1   38.87    2.90
   6 -10  -1   31.70    2.43
  -6  10   1   29.99    2.34
   5 -10  -1   34.30    2.53
  -5  10   1   33.32    2.49
  -4 -10   1    0.47    0.40
   4 -10  -1    0.74    0.58
   4 -10  -1   -0.46    0.59
  -4  10   1    0.69    0.55
   3 -10  -1   19.13    1.93
   3 -10  -1   22.78    1.61
  -3 -10   1   20.81    1.51
  -3  10   1   19.57    1.74
   2 -10  -1   32.13    2.32
  -2 -10   1   30.67    1.98
   2 -10  -1   31.04    2.03
  -2 -10   1   28.12    2.12
  -2  10   1   30.34    2.26
   1 -10  -1   47.77    3.16
  -1 -10   1   49.22    2.83
  -1 -10   1   49.48    3.07
   1 -10  -1   48.06    2.86
   1  10  -1   46.78    3.18
  -1  10   1   47.98    3.18
   0 -10   1   10.48    1.06
   0 -10  -1   10.85    1.08
   0 -10  -1   13.02    1.45
   0 -10   1    9.20    1.26
   0  10  -1   10.98    1.33
   0  10   1   10.54    1.25
  -1 -10  -1    0.50    0.60
   1 -10   1    0.46    0.60
  -1 -10  -1    0.09    0.40
   1 -10   1   -0.19    0.44
   1  10   1   -0.24    0.46
  -1  10  -1    0.05    0.53
  -2 -10  -1   13.08    1.17
   2 -10   1   13.26    1.22
  -2 -10  -1   11.10    1.38
   2 -10   1   10.16    1.34
  -2  10  -1   11.69    1.42
   2  10   1   11.31    1.27
   3 -10   1   44.54    2.68
   3 -10   1   39.16    2.82
  -3 -10  -1   41.79    2.59
  -3  10  -1   45.00    3.00
   4 -10   1   27.22    2.12
  -4  10  -1   27.30    2.18
   5 -10   1   13.43    1.57
  -5  10  -1   13.26    1.53
   6 -10   1   -0.22    0.64
  -6  10  -1    0.84    0.62
   7 -10   1   23.24    2.16
  -7  10  -1   19.80    2.00
   8 -10   1   32.25    2.55
  -8  10  -1   33.10    2.54
   9 -10   1   26.96    2.52
  -9  10  -1   27.72    2.24
  10 -10   1    5.76    1.25
 -10  10  -1    5.90    1.13
  11 -10   1   -0.09    0.89
 -11  10  -1    0.20    0.67
  12 -10   1    6.04    1.44
 -12  10  -1    5.07    1.09
  11 -11  -1   -0.87    0.94
 -11  11   1   -0.59    0.67
  10 -11  -1    7.80    1.54
 -10  11   1    5.51    1.11
   9 -11  -1   32.04    2.87
  -9  11   1   26.19    2.29
   8 -11  -1   20.71    2.32
  -8  11   1   26.18    2.13
   7 -11  -1    9.55    1.55
  -7  11   1   11.69    1.46
   6 -11  -1    1.46    0.87
  -6  11   1    0.27    0.59
   5 -11  -1   24.30    2.31
  -5  11   1   22.37    1.97
   4 -11  -1    7.38    1.35
   4 -11  -1    9.75    1.16
  -4  11   1    8.32    1.23
   3 -11  -1   27.59    1.97
   3 -11  -1   31.92    2.35
  -3  11   1   23.95    2.10
   2 -11  -1    0.54    0.52
  -2 -11   1   -0.23    0.43
   2 -11  -1    0.05    0.73
   2  11  -1    0.21    0.59
  -2  11   1    0.59    0.57
   1 -11  -1    0.44    0.53
  -1 -11   1    1.11    0.73
  -1 -11   1    0.71    0.48
   1 -11  -1    1.67    0.87
  -1  11   1    0.76    0.60
   1  11  -1    1.46    0.66
   0 -11  -1    4.30    1.05
   0 -11  -1    5.85    0.85
   0 -11   1    4.40    0.74
   0 -11   1    5.78    1.10
   0  11   1    5.83    0.96
   0  11  -1    3.03    0.86
   1 -11   1   59.08    3.73
  -1 -11  -1   61.91    3.42
  -1 -11  -1   53.36    3.69
   1  11   1   56.56    3.73
  -1  11  -1   59.71    3.86
  -2 -11  -1   27.00    1.92
   2 -11   1   27.56    1.96
   2 -11   1   27.73    2.20
  -2  11  -1   27.85    2.24
  -3 -11  -1    9.45    1.09
   3 -11   1   10.60    1.44
   3 -11   1   12.02    1.32
  -3  11  -1   10.81    1.41
  -4 -11  -1    3.61    0.72
   4 -11   1    2.61    0.91
  -4  11  -1    2.18    0.81
   5 -11   1   26.04    2.23
  -5  11  -1   27.91    2.24
   6 -11   1   11.18    1.56
  -6  11  -1   11.75    1.50
   7 -11   1   36.02    2.75
  -7  11  -1   33.72    2.65
   8 -11   1    0.39    0.90
  -8  11  -1    0.92    0.71
   9 -11   1    5.25    1.32
  -9  11  -1    4.62    1.07
  10 -11   1    8.23    1.56
 -10  11  -1    5.71    1.12
  11 -11   1   21.52    2.51
 -11  11  -1   24.54    2.13
   9 -12  -1   -0.79    0.90
  -9  12   1    0.72    0.78
   8 -12  -1    4.11    1.33
  -8  12   1    6.62    1.23
   7 -12  -1    1.25    0.98
  -7  12   1    0.85    0.78
   6 -12  -1   36.46    2.98
  -6  12   1   38.88    2.88
   5 -12  -1    0.76    0.90
  -5  12   1    0.94    0.70
   4 -12  -1    0.84    0.91
   4 -12  -1    1.64    0.78
  -4  12   1    1.53    0.76
   3 -12  -1   -1.07    0.70
   3 -12  -1   -0.26    0.62
  -3  12   1    0.17    0.62
   2 -12  -1   49.97    3.60
   2 -12  -1   54.73    3.19
  -2  12   1   50.19    3.49
   1 -12  -1    0.36    0.87
   1 -12  -1    1.37    0.65
  -1  12   1    0.73    0.67
   1  12  -1    0.51    0.64
   0 -12  -1   29.82    2.02
   0 -12  -1   25.72    2.52
   0 -12   1   27.79    1.95
   0 -12   1   25.23    2.44
   0  12  -1   26.81    2.21
   1 -12   1   -0.09    0.71
  -1 -12  -1    0.11    0.56
   1 -12   1    0.49    0.59
  -1  12  -1   -0.63    0.54
   2 -12   1   14.74    1.77
   2 -12   1   12.79    1.36
  -2 -12  -1   12.94    1.34
  -2  12  -1   12.05    1.55
   3 -12   1    0.25    0.83
  -3  12  -1   -0.06    0.65
   4 -12   1   37.64    2.79
  -4  12  -1   32.71    2.67
   5 -12   1    1.96    0.99
  -5  12  -1    1.02    0.80
   6 -12   1    0.20    0.85
  -6  12  -1    0.15    0.70
   7 -12   1    0.97    0.91
  -7  12  -1   -0.23    0.70
   8 -12   1   37.21    2.97
  -8  12  -1   34.85    2.78
   9 -12   1    1.07    1.05
  -9  12  -1    1.29    0.89
   6 -13  -1   -0.11    1.03
  -6  13   1    0.49    0.77
   5 -13  -1   22.40    2.41
  -5  13   1   15.39    1.86
   4 -13  -1    0.11    0.91
  -4  13   1    0.33    0.70
   3 -13  -1   24.57    2.64
   3 -13  -1   26.39    2.09
  -3  13   1   26.20    2.21
   2 -13  -1    0.09    0.96
   2 -13  -1   -0.61    0.64
  -2  13   1    0.20    0.65
   1 -13  -1    1.95    1.11
   1 -13  -1    1.94    0.74
   0 -13  -1    0.31    0.64
   1 -13   1   59.78    3.94
  -1  13  -1   54.07    3.83
   2 -13   1    2.21    1.07
   2 -13   1    1.22    0.79
  -2  13  -1    2.77    0.91
   3 -13   1    5.56    1.32
  -3  13  -1    3.34    1.01
   4 -13   1    1.13    0.97
  -4  13  -1    1.67    0.84
   5 -13   1   18.35    2.23
  -5  13  -1   19.75    2.11
   6 -13   1    0.48    1.02
  -6  13  -1   -0.26    0.72
   2 -14  -1   17.59    2.31
   2 -14   1    7.54    1.56
 -17   0   2   -0.27    0.68
 -16   0   2   16.24    1.52
 -16   0   2   16.89    1.48
 -15   0   2    0.81    0.52
 -15   0   2    0.06    0.62
 -14   0   2   12.84    1.29
 -14   0   2   13.64    1.31
 -13   0   2   -0.03    0.57
 -13   0   2   -0.25    0.40
 -12   0   2   74.10    4.50
 -12   0   2   79.82    4.37
 -11   0   2    0.03    0.35
 -11   0   2   -0.69    0.49
  11   0  -2    0.14    0.42
  10   0  -2    0.09    0.40
 -10   0   2    0.50    0.37
 -10   0   2   -0.36    0.48
  -9   0   2   -0.67    0.23
   9   0  -2    0.06    0.36
  -9   0   2   -0.51    0.39
   8   0  -2  180.39    8.91
  -8   0   2  166.55    9.14
  -8   0   2  174.20    9.56
  -7   0   2   -0.92    0.27
  -7   0   2   -0.03    0.23
   7   0  -2    0.30    0.28
  -6   0   2   95.28    5.64
   6   0  -2  111.94    5.52
  -6   0   2  114.37    5.95
  -5   0   2   -0.32    0.17
  -5   0   2    0.19    0.24
   5   0  -2   -0.45    0.16
   4   0  -2   65.85    3.34
  -4   0   2   68.88    3.61
  -4   0   2   58.30    3.40
  -3   0   2   -0.27    0.14
  -3   0   2   -0.14    0.20
   3   0  -2    0.03    0.17
  -2   0   2  116.09    6.29
   1   0  -2    0.12    0.04
   1   0  -2    0.00    0.03
  -1   0   2    0.12    0.06
  -1   0   2   -0.03    0.04
  -1   0   2   -0.08    0.03
   1   0  -2    0.05    0.06
   1   0  -2    0.04    0.05
   0   0  -2   69.84    3.49
   0   0   2   56.82    3.48
   0   0   2   68.97    3.45
   0   0   2   69.83    3.55
   0   0   2   72.80    3.71
   1   0   2   -0.16    0.06
   1   0   2   -0.16    0.06
  -1   0  -2   -0.21    0.04
  -1   0  -2   -0.14    0.06
   1   0   2   -0.19    0.04
  -1   0  -2   -0.13    0.04
  -2   0  -2  540.24   26.77
   2   0   2  516.80   25.90
  -2   0  -2  520.80   27.84
   2   0   2  512.65   27.84
   2   0   2  515.81   26.76
  -3   0  -2   -0.08    0.15
   3   0   2   -0.17    0.10
  -3   0  -2   -0.03    0.09
  -4   0  -2  265.65   14.41
  -4   0  -2  280.99   13.87
   4   0   2  259.03   13.42
  -5   0  -2   -0.13    0.19
   5   0   2    0.21    0.18
  -5   0  -2    0.13    0.15
   6   0   2   67.57    3.69
  -6   0  -2   74.57    3.83
  -6   0  -2   70.83    3.95
  -7   0  -2   -0.19    0.27
   7   0   2   -0.10    0.20
  -7   0  -2    0.26    0.21
  -8   0  -2   56.38    3.15
  -8   0  -2   57.54    3.23
   8   0   2   54.31    3.02
  -9   0  -2    0.04    0.27
  -9   0  -2    0.17    0.40
   9   0   2    0.07    0.30
 -10   0  -2   -0.14    0.48
  10   0   2    0.65    0.38
 -10   0  -2    1.52    0.39
 -11   0  -2    0.12    0.31
 -11   0  -2   -0.92    0.46
  11   0   2    0.22    0.37
 -12   0  -2   73.44    4.08
 -12   0  -2   62.74    3.91
 -13   0  -2   -1.53    0.50
 -13   0  -2    0.14    0.43
 -14   0  -2    2.94    0.67
 -14   0  -2    0.75    0.65
 -15   0  -2   -0.35    0.44
 -15   0  -2   -0.45    0.59
 -16   0  -2   22.22    1.80
 -17   0  -2    0.22    0.69
 -17   1   2    2.31    0.82
 -17   1   2    1.50    0.68
 -16   1   2    4.54    0.88
 -16   1   2    7.00    1.01
 -15  -1   2   39.01    2.81
 -15  -1   2   47.21    2.77
 -15   1   2   49.65    2.85
 -15   1   2   39.14    2.83
 -14  -1   2    2.32    0.72
 -14  -1   2    3.51    0.72
 -14   1   2    4.13    0.76
 -14   1   2    3.75    0.82
 -13  -1   2   18.24    1.41
 -13  -1   2   15.20    1.40
 -13   1   2   16.85    1.44
 -13   1   2   18.49    1.46
 -12  -1   2   -0.83    0.45
 -12  -1   2    0.47    0.43
  12  -1  -2    1.10    0.61
 -12   1   2   -0.08    0.53
 -12   1   2    0.68    0.46
 -11  -1   2   45.02    3.06
 -11  -1   2   59.72    3.26
  11  -1  -2   56.31    3.15
 -11   1   2   56.73    3.14
 -11   1   2   49.43    3.24
 -10  -1   2   16.32    1.45
 -10  -1   2   24.18    1.56
  10  -1  -2   23.48    1.56
 -10   1   2   21.69    1.55
 -10   1   2   23.59    1.57
  -9  -1   2   95.57    5.97
  -9  -1   2  128.84    6.33
   9  -1  -2  113.57    5.94
  -9   1   2  116.89    6.05
  -9   1   2  107.09    6.28
   8  -1  -2   -0.26    0.32
  -8  -1   2    0.18    0.34
  -8  -1   2    0.22    0.29
  -8   1   2   -0.15    0.24
  -8   1   2   -0.63    0.35
   7  -1  -2   30.10    1.83
  -7  -1   2   29.61    1.80
  -7  -1   2   32.66    1.93
  -7   1   2   31.70    1.90
  -7   1   2   29.87    1.83
  -6  -1   2   10.93    0.78
   6  -1  -2    9.66    0.81
  -6  -1   2   11.56    0.84
  -6   1   2   11.59    0.83
  -6   1   2   10.55    0.80
  -5  -1   2  317.44   19.78
   5  -1  -2  376.95   18.48
  -5  -1   2  395.13   19.00
  -5   1   2  355.24   19.79
   5   1  -2  397.08   19.01
  -4  -1   2   13.70    0.97
   4  -1  -2   15.59    0.97
   4  -1  -2   15.33    0.96
  -4  -1   2   16.63    0.91
  -4   1   2   15.19    0.98
   4   1  -2   15.53    0.93
  -3  -1   2   75.22    3.77
  -3  -1   2   75.29    3.99
   3  -1  -2   68.24    3.75
  -3  -1   2   72.08    3.77
   3   1  -2   71.56    3.77
  -3   1   2   70.45    3.98
   2  -1  -2    2.47    0.23
  -2  -1   2    2.25    0.17
  -2  -1   2    2.03    0.16
  -2  -1   2    2.33    0.25
   2  -1  -2    1.71    0.26
   2  -1  -2    2.70    0.23
  -2  -1   2    2.22    0.18
  -2   1   2    2.59    0.26
  -2   1   2    2.35    0.23
   2   1  -2    2.23    0.18
  -1  -1   2  311.82   16.43
   1  -1  -2  307.60   15.11
  -1  -1   2  301.67   15.25
   1  -1  -2  317.55   16.41
  -1   1   2  294.88   15.39
   1   1  -2  307.65   16.42
  -1   1   2  307.10   16.41
   0  -1   2   61.63    3.02
   0  -1   2   56.90    3.02
   0  -1  -2   58.84    3.22
   0  -1   2   57.86    3.28
   0   1  -2   60.03    3.28
   0   1   2   60.57    3.03
   0   1   2   59.51    3.22
   1  -1   2  215.07   10.56
   1  -1   2  204.81   10.49
  -2  -1  -2   90.71    4.69
   2  -1   2   85.94    4.62
   2  -1   2   86.90    4.65
  -2   1  -2   90.46    4.98
   2   1   2   91.37    4.55
   2   1   2   94.45    4.71
   2   1   2   95.06    4.88
   3  -1   2   82.81    4.34
  -3  -1  -2   86.91    4.38
   3  -1   2   82.56    4.30
  -3  -1  -2   85.04    4.37
  -3  -1  -2   87.70    4.55
   3   1   2   86.61    4.54
   3   1   2   82.92    4.22
  -3   1  -2   81.51    4.39
  -3   1  -2   77.79    4.61
  -4  -1  -2  266.21   13.40
  -4  -1  -2  281.18   13.94
   4  -1   2  249.10   13.03
  -4   1  -2  251.34   13.99
   4   1   2  256.89   12.94
  -4   1  -2  252.90   13.41
  -5  -1  -2  310.34   15.31
  -5  -1  -2  315.57   15.93
   5  -1   2  287.58   14.88
  -5   1  -2  288.49   15.96
  -5   1  -2  285.21   15.32
   5   1   2  291.13   14.78
   6  -1   2   19.39    1.26
  -6  -1  -2   21.95    1.26
  -6  -1  -2   21.91    1.31
   6   1   2   20.82    1.17
  -6   1  -2   19.01    1.28
  -6   1  -2   20.37    1.31
  -7  -1  -2    6.63    0.58
   7  -1   2    5.62    0.62
  -7  -1  -2    6.27    0.59
   7   1   2    5.99    0.49
  -7   1  -2    6.26    0.63
  -7   1  -2    4.44    0.59
   8  -1   2   13.87    1.00
  -8  -1  -2   13.22    1.00
  -8  -1  -2   13.22    1.00
  -8   1  -2   11.49    1.02
   8   1   2   14.31    0.90
  -8   1  -2   14.42    1.01
  -9  -1  -2   93.06    4.90
   9  -1   2   97.56    4.83
  -9  -1  -2   88.25    5.08
  -9   1  -2   89.82    5.08
   9   1   2   90.91    4.68
  -9   1  -2   80.87    4.90
  10  -1   2   12.02    1.05
 -10  -1  -2    9.79    0.97
 -10  -1  -2   10.40    0.92
 -10   1  -2    9.09    0.99
 -10   1  -2   10.19    0.90
  10   1   2   12.84    0.87
 -11  -1  -2    4.31    0.73
  11  -1   2    6.88    0.85
 -11  -1  -2    6.56    0.75
 -11   1  -2    6.54    0.76
 -11   1  -2    6.68    0.86
 -12  -1  -2    1.41    0.44
  12  -1   2    1.31    0.55
 -12  -1  -2    0.71    0.54
 -12   1  -2    0.56    0.55
 -12   1  -2    1.70    0.48
 -13  -1  -2   25.48    1.60
 -13  -1  -2   15.53    1.53
 -13   1  -2   21.26    1.66
 -13   1  -2   22.71    1.63
 -14  -1  -2    2.92    0.76
 -14  -1  -2    5.91    0.79
 -14   1  -2    4.87    0.83
 -14   1  -2    5.92    0.93
 -15  -1  -2   29.97    2.06
 -15   1  -2   29.43    2.14
 -15   1  -2   28.92    2.14
  16  -1   2   -0.01    0.91
 -16   1  -2    1.99    0.77
 -16   1  -2    2.25    0.71
  17  -1   2   -0.48    0.85
 -17   1  -2    0.60    0.72
 -17   2   2    8.41    1.19
 -16   2   2    5.39    0.95
 -16   2   2    4.85    0.92
 -15   2   2    0.63    0.59
 -15   2   2    1.48    0.69
 -14  -2   2   14.91    1.40
 -14   2   2    9.91    1.27
 -14   2   2   14.41    1.32
 -13  -2   2   45.26    2.71
 -13  -2   2   35.21    2.41
  13  -2  -2   44.30    2.76
 -13   2   2   46.07    2.61
 -13   2   2   35.82    2.67
 -12  -2   2   26.05    1.73
 -12  -2   2   17.90    1.49
  12  -2  -2   25.42    1.81
 -12   2   2   21.45    1.69
 -12   2   2   27.35    1.72
 -11  -2   2    1.67    0.51
 -11  -2   2    0.05    0.41
  11  -2  -2    1.20    0.61
 -11   2   2    0.82    0.57
 -11   2   2    1.31    0.48
 -10  -2   2    2.86    0.52
  10  -2  -2    3.78    0.71
 -10  -2   2    3.90    0.64
 -10   2   2    3.88    0.60
 -10   2   2    4.08    0.69
  -9  -2   2   36.21    2.34
  -9  -2   2   34.69    2.13
   9  -2  -2   37.26    2.30
  -9   2   2   39.36    2.26
  -9   2   2   38.58    2.33
  -8  -2   2   91.45    5.54
   8  -2  -2   98.31    5.27
  -8  -2   2   97.98    5.22
  -8   2   2   98.18    5.54
  -8   2   2  106.08    5.31
  -7  -2   2   93.51    4.97
   7  -2  -2   92.87    5.01
  -7   2   2   96.53    5.30
  -6  -2   2   46.53    2.85
  -6  -2   2   51.86    2.62
   6  -2  -2   49.21    2.74
  -6  -2   2   46.71    2.60
   6  -2  -2   47.28    2.69
   6   2  -2   49.88    2.68
  -6   2   2   50.64    2.85
   5  -2  -2   17.74    1.21
   5  -2  -2   20.10    1.28
  -5  -2   2   20.80    1.10
  -5  -2   2   22.13    1.31
  -5  -2   2   19.34    1.10
  -5   2   2   19.66    1.29
   5   2  -2   20.65    1.17
  -4  -2   2  103.49    5.10
  -4  -2   2  103.04    5.61
   4  -2  -2  101.13    5.30
  -4   2   2   97.85    5.61
   4   2  -2  103.90    5.30
   3  -2  -2   38.37    2.09
  -3  -2   2   40.93    2.02
   3  -2  -2   38.25    2.17
   3  -2  -2   38.51    2.09
  -3  -2   2   38.57    2.26
   3   2  -2   40.27    2.08
  -3   2   2   43.61    2.13
  -3   2   2   37.95    2.27
  -2  -2   2  247.67   13.16
  -2  -2   2  242.90   12.17
   2  -2  -2  236.65   12.09
   2  -2  -2  238.81   12.28
  -2   2   2  236.58   13.14
  -2   2   2  264.32   12.30
  -1  -2   2    2.39    0.24
   1  -2  -2    2.64    0.28
  -1  -2   2    3.08    0.35
   1  -2  -2    2.50    0.32
  -1   2   2    2.05    0.26
   0  -2   2   31.05    1.59
   0  -2   2   31.68    1.65
   0  -2  -2   29.57    1.69
   0   2   2   31.74    1.75
   1  -2   2    5.06    0.42
   1   2   2    5.89    0.39
   2  -2   2   98.90    5.26
  -2  -2  -2  101.53    5.55
   2  -2   2  105.11    5.23
   2   2   2  106.07    5.53
   3  -2   2   41.59    2.21
   3  -2   2   39.47    2.25
  -3  -2  -2   41.82    2.29
   3   2   2   43.05    2.19
   3   2   2   40.61    2.10
   3   2   2   41.23    2.27
  -3   2  -2   41.03    2.43
   3   2   2   43.33    2.19
   4  -2   2   28.21    1.67
  -4  -2  -2   33.50    1.71
   4  -2   2   29.75    1.71
  -4   2  -2   29.58    1.83
   4   2   2   30.22    1.53
   4   2   2   28.05    1.64
  -5  -2  -2   60.19    3.32
   5  -2   2   65.62    3.42
   5  -2   2   63.60    3.41
  -5  -2  -2   62.16    3.52
  -5  -2  -2   66.58    3.33
  -5   2  -2   59.80    3.39
  -5   2  -2   66.29    3.65
   5   2   2   65.99    3.21
   6  -2   2  108.24    5.48
  -6  -2  -2  109.08    5.47
  -6   2  -2  105.66    5.85
   6   2   2  103.17    5.26
  -6   2  -2   97.95    5.53
   7  -2   2  165.33    8.31
  -7  -2  -2  167.20    8.39
  -7  -2  -2  153.54    8.77
   7   2   2  164.19    8.08
  -7   2  -2  151.43    8.46
  -7   2  -2  165.45    8.87
  -8  -2  -2  111.51    5.79
   8  -2   2  109.26    5.78
  -8  -2  -2  113.11    6.07
  -8   2  -2  107.11    5.88
   8   2   2  108.15    5.55
  -8   2  -2  107.51    6.13
  -9  -2  -2    0.27    0.32
  -9  -2  -2    0.85    0.33
   9  -2   2    0.91    0.42
   9   2   2    0.90    0.27
  -9   2  -2   -0.91    0.43
  -9   2  -2    1.00    0.36
 -10  -2  -2    2.16    0.47
 -10  -2  -2    4.44    0.59
  10  -2   2    4.29    0.69
 -10   2  -2    3.94    0.58
 -10   2  -2    4.06    0.71
 -11  -2  -2   15.20    1.24
  11  -2   2   21.20    1.46
 -11  -2  -2   20.21    1.36
 -11   2  -2   18.80    1.39
 -11   2  -2   16.84    1.43
  12  -2   2   30.98    2.02
 -12  -2  -2   33.16    1.96
 -12  -2  -2   22.29    1.76
 -12   2  -2   30.52    1.99
 -12   2  -2   29.75    1.98
 -13  -2  -2   23.90    1.63
  13  -2   2   23.07    1.75
 -13   2  -2   19.30    1.62
 -13   2  -2   22.16    1.68
  14  -2   2   -0.26    0.74
 -14   2  -2   -0.49    0.57
 -14   2  -2    1.16    0.55
  15  -2   2    1.27    0.95
 -15   2  -2    1.81    0.75
 -15   2  -2    1.29    0.62
  16  -2   2   10.05    1.64
 -16   2  -2   14.05    1.40
 -16   2  -2   12.53    1.43
  17  -2   2    7.11    1.45
 -17   2  -2    8.26    1.18
  17  -3  -2    0.35    0.91
 -17   3   2    1.28    0.76
  16  -3  -2   10.05    1.58
 -16   3   2   12.02    1.45
 -16   3   2   12.16    1.30
 -15   3   2    5.79    1.02
 -15   3   2    7.66    1.01
  14  -3  -2   35.77    2.54
 -14   3   2   29.91    2.34
 -14   3   2   34.46    2.23
 -13  -3   2    0.74    0.53
  13  -3  -2    0.60    0.75
 -13   3   2    1.68    0.65
 -13   3   2    0.78    0.50
  12  -3  -2    4.74    0.99
 -12  -3   2    4.69    0.81
 -12   3   2    4.92    0.78
 -12   3   2    5.39    0.80
  11  -3  -2    3.44    0.80
 -11  -3   2    2.93    0.65
 -11   3   2    4.60    0.70
 -11   3   2    4.47    0.71
  10  -3  -2   96.88    5.37
 -10   3   2   95.95    5.57
 -10   3   2   98.16    5.30
   9  -3  -2   21.56    1.50
  -9  -3   2   14.27    1.35
  -9   3   2   21.33    1.38
  -9   3   2   21.77    1.43
   8  -3  -2    0.94    0.35
   8  -3  -2    1.65    0.51
  -8  -3   2    0.72    0.36
   8   3  -2    0.98    0.32
  -8   3   2    1.45    0.39
   7  -3  -2    0.31    0.20
  -7  -3   2    1.17    0.36
   7  -3  -2    0.67    0.39
   7   3  -2    0.54    0.29
  -7   3   2    1.01    0.32
  -6  -3   2  154.92    8.23
   6  -3  -2  150.48    7.77
   6   3  -2  150.68    7.78
  -6   3   2  141.60    8.22
  -5  -3   2   46.92    2.67
   5  -3  -2   41.85    2.56
   5  -3  -2   48.22    2.47
   5   3  -2   46.01    2.42
  -5   3   2   42.81    2.66
   4  -3  -2  216.93   11.23
  -4  -3   2  216.99   11.97
   4  -3  -2  232.06   11.18
   4  -3  -2  216.62   11.03
   4   3  -2  220.82   11.36
  -4   3   2  221.44   11.99
   3  -3  -2    9.32    0.74
  -3  -3   2   10.72    0.75
  -3  -3   2    9.63    0.56
   3  -3  -2    9.61    0.57
   3  -3  -2   10.36    0.68
   3  -3  -2    8.84    0.56
  -3   3   2   10.07    0.74
  -3   3   2    8.77    0.60
   2  -3  -2   35.54    2.04
  -2  -3   2   35.82    1.90
   2  -3  -2   35.73    1.94
  -2  -3   2   36.78    2.16
  -2   3   2   37.47    2.13
   1  -3  -2   14.06    0.84
   1  -3  -2   14.07    0.89
  -1  -3   2   13.70    0.95
  -1  -3   2   13.96    0.81
  -1   3   2   11.98    0.88
   0  -3   2  101.21    5.96
   0  -3   2  107.58    5.50
   0  -3  -2  110.92    5.55
   0  -3   2  112.91    5.39
   0   3   2  105.77    5.89
  -1  -3  -2   24.69    1.42
   1  -3   2   25.05    1.35
  -2  -3  -2    8.85    0.55
   2  -3   2    5.09    0.58
   3  -3   2    4.24    0.31
   3  -3   2    3.98    0.48
  -3  -3  -2    3.73    0.38
   3  -3   2    4.64    0.34
  -3   3  -2    4.27    0.53
  -4  -3  -2  213.78   11.28
   4  -3   2  197.44   10.64
   4  -3   2  208.78   10.62
  -4   3  -2  212.07   11.45
   4   3   2  214.00   10.78
  -5  -3  -2  112.72    6.11
   5  -3   2  112.72    5.87
   5  -3   2  111.70    5.81
  -5   3  -2  112.86    6.29
   5   3   2  110.75    5.87
   6  -3   2    4.20    0.60
  -6  -3  -2    5.34    0.50
   6  -3   2    5.28    0.57
  -6   3  -2    5.02    0.64
   6   3   2    4.58    0.46
  -7  -3  -2    0.25    0.23
   7  -3   2   -0.55    0.27
   7  -3   2    0.14    0.32
  -7   3  -2    0.33    0.31
  -7   3  -2    0.46    0.31
   8  -3   2   65.43    3.57
  -8  -3  -2   55.78    3.61
   8  -3   2   63.39    3.57
  -8   3  -2   70.55    3.55
  -8   3  -2   64.70    3.77
   9  -3   2   30.17    1.92
   9  -3   2   26.20    1.84
  -9   3  -2   29.17    1.89
  -9   3  -2   27.31    1.82
  10  -3   2  156.32    8.11
  10  -3   2  152.93    8.02
 -10   3  -2  147.93    8.47
 -10   3  -2  149.70    8.09
  11  -3   2   24.86    1.78
 -11  -3  -2   22.29    1.64
  11  -3   2   24.69    1.87
 -11   3  -2   24.39    1.74
 -11   3  -2   24.26    1.71
  12  -3   2    0.85    0.64
  12  -3   2   -0.06    0.67
 -12   3  -2    0.62    0.46
 -12   3  -2    0.02    0.53
  13  -3   2    2.01    0.73
  13  -3   2    2.24    0.84
 -13   3  -2    1.66    0.67
 -13   3  -2    3.67    0.70
  14  -3   2   41.69    2.96
  14  -3   2   43.42    2.85
 -14   3  -2   41.97    2.68
 -14   3  -2   39.28    2.75
  15  -3   2    2.67    1.00
 -15   3  -2    1.87    0.73
 -15   3  -2    2.53    0.74
  16  -3   2    4.60    1.25
 -16   3  -2    6.92    1.05
 -16   3  -2    5.67    1.01
  17  -3   2   -0.25    0.90
 -17   3  -2    1.74    0.76
  16  -4  -2   -3.46    0.85
 -16   4   2    0.63    0.68
  15  -4  -2   -2.45    0.81
  15  -4  -2   -0.62    0.89
 -15   4   2    1.34    0.69
 -15   4   2    0.04    0.61
  14  -4  -2    0.10    0.80
  14  -4  -2   -0.18    0.79
 -14   4   2    0.00    0.59
 -14   4   2    1.18    0.62
  13  -4  -2   38.94    2.71
  13  -4  -2   38.57    2.76
 -13   4   2   39.98    2.66
 -13   4   2   37.97    2.47
 -12  -4   2    2.50    0.68
  12  -4  -2    5.82    1.06
 -12   4   2    6.26    0.86
 -12   4   2    3.95    0.74
  11  -4  -2   32.47    2.34
 -11   4   2   34.18    2.28
 -11   4   2   33.77    2.12
  10  -4  -2    0.50    0.59
 -10  -4   2    0.74    0.43
 -10   4   2    1.41    0.49
  -9  -4   2   56.75    3.42
   9  -4  -2   54.73    3.34
   9   4  -2   53.98    3.12
  -9   4   2   59.88    3.42
   8  -4  -2    0.08    0.32
   8  -4  -2   -0.64    0.37
  -8  -4   2    0.12    0.33
  -8   4   2    0.59    0.36
   8   4  -2   -0.07    0.30
  -7  -4   2   72.47    3.98
   7  -4  -2   71.62    3.70
   7  -4  -2   69.98    3.85
   7  -4  -2   56.12    3.62
   7   4  -2   69.24    3.64
  -7   4   2   70.60    3.99
   6  -4  -2    1.04    0.40
   6  -4  -2    0.77    0.28
  -6  -4   2    1.07    0.34
   6  -4  -2    0.81    0.29
   6   4  -2    1.01    0.22
  -6   4   2    1.03    0.35
   5  -4  -2   10.43    0.65
   5  -4  -2    9.44    0.65
  -5  -4   2    9.51    0.82
   5  -4  -2    8.98    0.93
   5   4  -2    8.89    0.58
  -5   4   2    9.90    0.84
  -4  -4   2    0.54    0.16
   4  -4  -2    0.83    0.37
   4  -4  -2    0.60    0.27
  -4  -4   2    0.46    0.26
  -4   4   2    0.32    0.24
   3  -4  -2  303.03   15.51
  -3  -4   2  318.54   15.32
  -3  -4   2  283.24   16.59
   3  -4  -2  317.33   15.25
  -3   4   2  310.14   16.60
  -2  -4   2   38.63    2.11
  -2  -4   2   40.05    2.39
   2  -4  -2   41.30    2.27
   2  -4  -2   39.32    2.15
  -2   4   2   38.07    2.34
   1  -4  -2   43.13    2.32
   1  -4  -2   37.95    2.20
  -1  -4   2   43.03    2.48
  -1  -4   2   40.10    2.21
  -1   4   2   40.75    2.41
   0  -4   2   -0.17    0.18
   0  -4  -2   -0.32    0.19
   0  -4   2   -0.21    0.12
   0  -4   2   -0.21    0.19
   0   4   2   -0.32    0.16
   1  -4   2   88.81    4.31
   1  -4   2   82.62    4.41
  -1  -4  -2   81.46    4.42
  -2  -4  -2    8.53    0.70
   2  -4   2    9.54    0.71
   2  -4   2   10.88    0.76
   3  -4   2   87.89    4.39
  -3  -4  -2   72.93    4.54
  -3   4  -2   88.86    4.74
  -4  -4  -2    9.39    0.67
   4  -4   2    7.75    0.49
   4  -4   2    7.61    0.78
  -4   4  -2    7.81    0.84
   5  -4   2   21.53    1.46
  -5  -4  -2   23.98    1.41
   5  -4   2   21.70    1.30
   5  -4   2   23.18    1.29
  -5   4  -2   23.05    1.59
   5   4   2   22.02    1.23
   6  -4   2    5.07    0.52
   6  -4   2    4.64    0.66
  -6  -4  -2    5.60    0.55
   6  -4   2    4.29    0.51
   6   4   2    5.14    0.46
  -6   4  -2    4.95    0.67
   7  -4   2  109.26    5.87
   7  -4   2  109.12    5.97
  -7  -4  -2  114.30    6.19
  -7   4  -2  117.37    6.39
   7   4   2  109.70    5.90
   8  -4   2    0.62    0.41
   8  -4   2    0.03    0.33
   8  -4   2    0.77    0.45
  -8  -4  -2    1.01    0.31
  -8   4  -2    0.42    0.35
  -9  -4  -2   17.93    1.29
   9  -4   2   19.03    1.41
   9  -4   2   17.93    1.44
  -9   4  -2   16.54    1.30
  -9   4  -2   20.16    1.46
 -10  -4  -2    2.12    0.48
  10  -4   2    1.83    0.64
  10  -4   2    1.16    0.59
 -10   4  -2    1.84    0.54
 -10   4  -2    0.60    0.55
  11  -4   2   91.47    5.26
  11  -4   2   94.03    5.27
 -11   4  -2   90.83    5.46
 -11   4  -2   97.45    5.20
  12  -4   2   -0.15    0.60
  12  -4   2   -0.07    0.67
 -12   4  -2    0.50    0.48
 -12   4  -2   -0.01    0.56
  13  -4   2   36.66    2.66
  13  -4   2   39.53    2.66
 -13   4  -2   37.86    2.59
 -13   4  -2   38.16    2.47
  14  -4   2    0.65    0.84
  14  -4   2    0.78    0.78
 -14   4  -2    1.62    0.66
 -14   4  -2    1.79    0.68
  15  -4   2    6.88    1.32
  15  -4   2    3.66    1.31
 -15   4  -2    8.65    1.07
 -15   4  -2    8.11    1.11
  16  -4   2   -3.70    0.84
 -16   4  -2   -0.40    0.59
  16  -5  -2   13.67    1.73
 -16   5   2   16.52    1.75
  15  -5  -2    3.78    1.01
  15  -5  -2    3.81    1.22
 -15   5   2    2.83    0.83
 -15   5   2    4.32    0.86
  14  -5  -2   22.51    2.13
  14  -5  -2   23.13    2.33
 -14   5   2   26.58    1.86
 -14   5   2   24.81    1.98
  13  -5  -2    0.51    0.85
  13  -5  -2   -0.24    0.67
 -13   5   2    0.36    0.53
 -13   5   2    0.21    0.58
  12  -5  -2    5.13    1.10
  12  -5  -2    4.19    0.96
 -12   5   2    4.27    0.77
 -12   5   2    5.92    0.91
  11  -5  -2    2.08    0.70
 -11  -5   2    2.31    0.65
  11  -5  -2    4.36    0.96
 -11   5   2    3.40    0.70
 -11   5   2    3.28    0.61
 -10  -5   2   65.33    3.97
  10  -5  -2   67.48    3.94
  10  -5  -2   67.45    3.73
 -10   5   2   64.96    3.95
  10   5  -2   62.27    3.60
   9  -5  -2   19.02    1.32
   9  -5  -2   17.79    1.64
  -9  -5   2   17.27    1.38
  -9   5   2   18.44    1.41
   9   5  -2   15.19    1.18
  -8  -5   2    8.24    0.89
   8  -5  -2    7.19    0.70
   8  -5  -2    6.11    0.94
   8  -5  -2    7.91    0.75
   8   5  -2    5.62    0.60
  -8   5   2    6.51    0.82
   7  -5  -2    1.01    0.30
   7  -5  -2    0.00    0.28
   7  -5  -2    0.49    0.47
  -7  -5   2    0.88    0.39
  -7   5   2    0.70    0.37
   7   5  -2    0.47    0.24
   6  -5  -2  104.93    5.82
   6  -5  -2  109.24    5.50
  -6  -5   2  108.52    6.10
   6  -5  -2  108.28    5.51
   6   5  -2  107.22    5.61
  -6   5   2  107.94    6.13
  -5  -5   2    6.92    0.52
   5  -5  -2    8.63    0.92
  -5  -5   2    8.81    0.86
   5  -5  -2    8.96    0.81
  -5   5   2    8.71    0.89
   4  -5  -2   46.59    2.72
  -4  -5   2   50.27    2.84
  -4  -5   2   43.86    2.44
   4  -5  -2   48.56    2.57
  -4   5   2   43.26    2.79
  -3  -5   2    0.56    0.23
   3  -5  -2    0.85    0.39
   3  -5  -2    0.79    0.30
  -3  -5   2    0.88    0.35
  -3   5   2    0.85    0.33
   2  -5  -2   15.87    1.12
   2  -5  -2   15.92    1.01
  -2  -5   2   10.09    1.05
  -2  -5   2   16.36    0.97
  -2   5   2   15.32    1.10
  -1  -5   2   16.76    1.18
  -1  -5   2   13.93    0.97
   1  -5  -2   13.85    1.07
  -1  -5   2   14.51    0.93
   1  -5  -2   16.10    1.01
  -1   5   2   13.79    1.07
   0  -5   2  181.57    8.76
   0  -5  -2  174.09    8.98
   0  -5   2  175.21    8.93
   0   5   2  167.80    9.56
   1  -5   2    3.95    0.53
   1  -5   2    4.87    0.48
  -1  -5  -2    4.68    0.58
   2  -5   2    1.41    0.31
   2  -5   2    1.33    0.39
  -2  -5  -2    1.57    0.38
   3  -5   2    2.86    0.51
  -3  -5  -2    3.40    0.45
  -3   5  -2    2.31    0.52
   4  -5   2  149.34    7.65
  -4  -5  -2  144.09    8.03
  -4   5  -2  146.39    8.22
  -5  -5  -2   31.45    1.82
   5  -5   2   26.98    1.85
  -5   5  -2   28.11    1.99
   6  -5   2   57.85    3.13
   6  -5   2   62.54    3.13
   6  -5   2   57.89    3.42
   6   5   2   60.55    3.17
  -6   5  -2   60.56    3.65
   7  -5   2    0.54    0.47
   7  -5   2   -0.26    0.27
   7  -5   2   -0.03    0.27
  -7  -5  -2    0.34    0.28
   7   5   2    0.01    0.25
  -7   5  -2    0.19    0.38
   8  -5   2   36.42    2.25
   8  -5   2   35.04    2.00
  -8  -5  -2   35.81    2.10
   8  -5   2   27.87    1.91
  -8   5  -2   36.19    2.29
   8   5   2   32.76    1.94
   9  -5   2    9.37    0.95
   9  -5   2   10.74    1.20
  -9  -5  -2   10.00    0.94
  -9   5  -2    8.50    1.03
  10  -5   2   60.09    3.73
  10  -5   2   60.44    3.59
 -10   5  -2   67.38    3.56
 -10   5  -2   61.20    3.85
  11  -5   2    2.41    0.81
  11  -5   2    2.23    0.70
 -11   5  -2    2.92    0.66
 -11   5  -2    2.86    0.68
  12  -5   2    0.50    0.73
  12  -5   2    1.64    0.76
 -12   5  -2    0.63    0.53
 -12   5  -2   -0.06    0.59
  13  -5   2    2.99    0.92
  13  -5   2    0.97    0.79
 -13   5  -2    3.37    0.74
 -13   5  -2    1.84    0.65
  14  -5   2   41.90    3.07
  14  -5   2   44.65    3.03
 -14   5  -2   45.64    2.81
 -14   5  -2   42.51    2.96
  15  -5   2    0.93    0.91
  15  -5   2    0.22    0.86
 -15   5  -2    0.87    0.67
 -15   5  -2    0.46    0.62
  16  -5   2    7.55    1.35
 -16   5  -2    5.80    1.08
  16  -6  -2    2.29    1.21
  16  -6  -2    3.03    1.00
  15  -6  -2    1.37    0.85
  15  -6  -2    1.37    1.01
 -15   6   2   -0.09    0.68
 -15   6   2    0.25    0.65
  14  -6  -2   11.34    1.61
  14  -6  -2    8.98    1.20
 -14   6   2    9.33    1.21
 -14   6   2    5.79    0.94
  13  -6  -2   22.63    2.24
  13  -6  -2   23.19    1.74
 -13   6   2   16.39    1.55
 -13   6   2   23.36    1.80
  12  -6  -2   31.41    2.43
  12  -6  -2   32.13    2.10
 -12   6   2   29.63    2.01
 -12   6   2   29.15    2.22
  11  -6  -2   19.48    1.94
  11  -6  -2   18.71    1.43
 -11   6   2   19.90    1.60
  11   6  -2   17.50    1.33
  10  -6  -2   -0.13    0.45
 -10  -6   2    0.91    0.50
  10  -6  -2   -0.08    0.61
  10   6  -2   -0.91    0.35
 -10   6   2    0.08    0.40
  -9  -6   2   15.69    1.36
   9  -6  -2   18.82    1.72
   9  -6  -2   15.44    1.11
   9   6  -2   16.50    1.13
  -9   6   2   17.36    1.39
  -8  -6   2   25.30    1.84
   8  -6  -2   25.81    1.45
   8  -6  -2   27.46    1.97
   8   6  -2   25.52    1.53
  -8   6   2   27.04    1.88
   7  -6  -2   71.72    3.97
  -7  -6   2   66.75    4.01
   7   6  -2   65.28    3.55
  -7   6   2   66.99    4.04
  -6  -6   2    9.01    0.99
   6  -6  -2   10.12    1.13
  -6   6   2   10.52    1.08
   5  -6  -2    0.58    0.47
  -5  -6   2    0.89    0.26
   5  -6  -2    1.33    0.44
  -5  -6   2    0.78    0.40
  -5   6   2    1.00    0.40
  -4  -6   2   13.20    0.92
   4  -6  -2   12.42    1.23
   4  -6  -2   14.09    1.05
  -4  -6   2   14.82    1.17
  -4   6   2   13.75    1.14
   3  -6  -2  126.07    6.33
   3  -6  -2  125.37    6.55
  -3  -6   2  120.12    6.33
  -3   6   2  119.83    6.91
  -2  -6   2   64.27    3.55
  -2  -6   2   67.98    3.95
   2  -6  -2   68.78    3.73
   2  -6  -2   62.74    3.52
  -2   6   2   67.54    3.90
  -1  -6   2    8.97    1.01
   1  -6  -2   11.16    0.84
  -1  -6   2   10.48    0.78
  -1  -6   2    9.83    0.89
   1  -6  -2   11.18    1.05
  -1   6   2    9.81    0.96
   0  -6   2    3.54    0.44
   0  -6  -2    2.85    0.56
   0  -6  -2    3.86    0.50
   0  -6   2    4.42    0.58
   0   6   2    4.25    0.58
  -1  -6  -2   87.87    4.84
   1  -6   2   86.16    4.81
   1  -6   2   95.29    4.68
   2  -6   2   72.20    3.89
  -2  -6  -2   68.08    3.85
   2  -6   2   70.81    3.73
   3  -6   2   89.55    4.52
  -3  -6  -2   82.32    4.57
   3  -6   2   83.77    4.64
  -3   6  -2   85.45    5.01
   4  -6   2   11.80    1.19
  -4  -6  -2   15.09    1.06
  -4   6  -2   13.02    1.18
   5  -6   2   18.88    1.45
  -5  -6  -2   21.89    1.41
  -5   6  -2   19.68    1.58
   6  -6   2   24.70    1.75
  -6   6  -2   24.74    1.84
  -7  -6  -2   94.91    5.33
   7  -6   2   95.03    5.24
  -7   6  -2   92.68    5.54
   8  -6   2   28.25    2.00
   8  -6   2   27.56    1.54
   8  -6   2   26.79    1.54
  -8   6  -2   31.85    2.08
   8   6   2   26.35    1.66
   9  -6   2    2.93    0.49
   9  -6   2    2.40    0.77
  -9   6  -2    3.02    0.67
   9   6   2    2.56    0.47
  10  -6   2   -0.21    0.58
  10  -6   2    0.12    0.44
 -10   6  -2    0.81    0.50
  11  -6   2   31.45    2.15
  11  -6   2   35.62    2.50
 -11   6  -2   34.58    2.18
 -11   6  -2   36.02    2.43
  12  -6   2   22.60    1.63
  12  -6   2   21.12    2.01
 -12   6  -2   18.96    1.66
 -12   6  -2   19.79    1.59
  13  -6   2   12.98    1.36
  13  -6   2   12.48    1.62
 -13   6  -2   12.51    1.40
 -13   6  -2   12.84    1.30
  14  -6   2    0.97    0.88
  14  -6   2    1.08    0.72
 -14   6  -2    0.20    0.54
 -14   6  -2    0.79    0.66
  15  -6   2    4.92    1.08
  15  -6   2    5.15    1.24
 -15   6  -2    4.89    0.94
 -15   6  -2    5.02    1.00
  15  -7  -2   23.86    2.59
  15  -7  -2   23.75    1.77
 -15   7   2   19.66    2.03
  14  -7  -2    3.30    0.78
  14  -7  -2    4.78    1.29
 -14   7   2    3.99    0.86
 -14   7   2    4.37    0.94
  13  -7  -2    3.53    0.73
  13  -7  -2    5.88    1.30
 -13   7   2    3.66    0.83
 -13   7   2    6.34    1.02
  12  -7  -2   -0.53    0.42
  12  -7  -2   -0.39    0.79
 -12   7   2    0.11    0.54
  11  -7  -2   44.20    3.06
  11  -7  -2   45.00    2.34
  11   7  -2   39.14    2.53
 -11   7   2   43.08    2.91
  10  -7  -2   28.35    2.24
 -10   7   2   27.69    2.09
   9  -7  -2   16.51    1.68
  -9   7   2   15.35    1.37
   8  -7  -2    0.64    0.62
  -8  -7   2    0.49    0.45
  -8   7   2    0.61    0.48
   7  -7  -2   10.59    1.30
  -7  -7   2   12.58    1.27
  -7   7   2   14.75    1.23
   6  -7  -2   14.80    1.47
  -6  -7   2   13.66    1.24
  -6   7   2   14.10    1.26
   5  -7  -2  110.97    5.74
  -5  -7   2  102.87    6.22
  -5  -7   2  106.60    5.62
   5  -7  -2  109.42    5.98
  -5   7   2  112.67    6.28
   4  -7  -2   39.65    2.23
  -4  -7   2   36.84    2.45
  -4  -7   2   35.16    2.12
   4  -7  -2   36.61    2.40
  -4   7   2   36.48    2.42
  -3  -7   2    9.82    1.12
   3  -7  -2   10.76    1.17
   3  -7  -2   13.24    1.06
  -3  -7   2   10.94    0.97
  -3   7   2   10.26    1.10
  -2  -7   2    8.30    0.73
  -2  -7   2    8.12    0.83
   2  -7  -2    6.33    0.72
  -2  -7   2    6.32    0.88
   2  -7  -2    7.74    0.95
  -2   7   2    7.00    0.87
   1  -7  -2   85.99    4.80
  -1  -7   2   85.53    4.67
  -1  -7   2   90.80    4.54
   1  -7  -2   82.44    4.57
  -1   7   2   88.44    5.03
   0  -7   2   10.35    0.87
   0  -7  -2    8.97    0.86
   0  -7   2    9.19    0.94
   0  -7  -2   11.50    1.12
   0   7   2    9.68    0.98
  -1  -7  -2   59.09    3.50
   1  -7   2   59.18    3.45
   1  -7   2   62.73    3.32
   1   7   2   63.60    3.65
  -2  -7  -2    2.01    0.55
   2  -7   2    1.99    0.44
   2  -7   2    2.83    0.59
  -2   7  -2    2.31    0.58
   3  -7   2   47.96    2.74
  -3  -7  -2   46.44    2.80
   3  -7   2   49.39    2.87
  -3   7  -2   47.45    3.08
   4  -7   2   32.92    2.17
  -4   7  -2   34.23    2.34
   5  -7   2   64.12    3.83
  -5  -7  -2   65.43    3.87
  -5   7  -2   68.97    4.11
  -6  -7  -2   14.41    1.05
   6  -7   2    9.57    1.16
  -6   7  -2    9.38    1.18
   7  -7   2    0.61    0.57
  -7   7  -2    0.72    0.48
   8  -7   2    4.36    0.88
  -8   7  -2    2.80    0.69
   9  -7   2   48.06    3.01
  -9   7  -2   42.58    2.99
  10  -7   2   18.09    1.79
 -10   7  -2   16.22    1.64
  11  -7   2   21.08    1.98
  11  -7   2   16.40    1.10
 -11   7  -2   18.41    1.61
  12  -7   2    1.06    0.49
  12  -7   2    1.80    0.91
 -12   7  -2    2.15    0.72
  13  -7   2   12.57    1.14
  13  -7   2   13.35    1.71
 -13   7  -2   10.25    1.24
 -13   7  -2   14.92    1.55
  14  -7   2    6.77    1.37
  14  -7   2    6.38    0.90
 -14   7  -2    4.19    0.92
 -14   7  -2    6.32    1.06
  15  -7   2   18.91    2.20
  15  -7   2   15.21    1.49
 -15   7  -2   18.68    1.84
  14  -8  -2    9.28    1.72
 -14   8   2    8.51    1.29
  13  -8  -2    1.89    1.11
 -13   8   2    0.44    0.66
  12  -8  -2   46.62    3.40
 -12   8   2   46.49    3.19
  11  -8  -2    2.08    0.97
 -11   8   2    1.83    0.69
  10  -8  -2    1.58    0.86
 -10   8   2    1.23    0.65
   9  -8  -2    2.63    0.89
  -9   8   2    1.66    0.66
   8  -8  -2   92.58    5.45
  -8   8   2   94.62    5.60
  -7  -8   2    0.54    0.48
   7  -8  -2    0.02    0.61
  -7   8   2    0.01    0.42
  -6  -8   2   23.48    1.88
   6  -8  -2   28.15    2.03
  -6   8   2   26.28    1.95
   5  -8  -2    0.70    0.61
  -5  -8   2    0.63    0.48
   5  -8  -2    1.28    0.53
  -5   8   2    0.45    0.49
   4  -8  -2   70.64    3.62
  -4  -8   2   66.84    4.01
   4  -8  -2   65.74    3.86
  -4  -8   2   57.35    3.53
  -4   8   2   63.58    3.95
  -3  -8   2    4.42    0.70
  -3  -8   2    6.10    0.91
   3  -8  -2    7.32    0.80
   3  -8  -2    6.33    0.96
  -3   8   2    5.70    0.83
  -2  -8   2  161.43    8.38
   2  -8  -2  158.90    8.24
  -2  -8   2  160.96    8.17
   2  -8  -2  166.85    8.58
  -2   8   2  154.32    9.01
   1  -8  -2    4.76    0.68
  -1  -8   2    8.42    0.77
   1  -8  -2    6.81    0.98
  -1  -8   2    6.84    0.87
  -1   8   2    6.82    0.88
   0  -8  -2    2.83    0.69
   0  -8  -2    2.51    0.51
   0  -8   2    3.14    0.51
   0  -8   2    2.74    0.61
   0   8   2    3.58    0.63
   1  -8   2    0.33    0.36
  -1  -8  -2   -0.19    0.46
  -1  -8  -2    0.12    0.31
   1  -8   2    0.35    0.43
   1   8   2    0.27    0.39
  -2  -8  -2  139.48    8.03
   2  -8   2  153.98    7.82
   2  -8   2  152.61    8.07
  -2   8  -2  162.13    8.72
  -3  -8  -2    6.56    0.94
   3  -8   2    8.18    1.03
   3  -8   2    9.18    0.94
  -3   8  -2    7.79    1.07
   4  -8   2   17.98    1.42
  -4   8  -2   13.20    1.49
   5  -8   2   -0.14    0.49
  -5   8  -2   -0.05    0.46
   6  -8   2   55.87    3.45
  -6   8  -2   56.07    3.63
   7  -8   2    0.33    0.62
  -7   8  -2    0.97    0.55
   8  -8   2   30.90    2.24
  -8   8  -2   28.04    2.21
   9  -8   2    1.40    0.75
  -9   8  -2    0.22    0.56
  10  -8   2   15.60    1.74
 -10   8  -2   15.25    1.63
  11  -8   2    1.56    0.86
 -11   8  -2    1.52    0.69
  12  -8   2   40.84    2.99
 -12   8  -2   38.73    2.82
  13  -8   2    0.85    0.95
 -13   8  -2    0.44    0.63
  14  -8   2    1.24    1.07
 -14   8  -2    2.37    0.84
  13  -9  -2    2.11    1.25
 -13   9   2    1.18    0.76
  12  -9  -2    1.66    1.04
 -12   9   2    0.68    0.71
  11  -9  -2   26.47    2.52
 -11   9   2   21.04    1.91
  10  -9  -2    2.46    1.06
 -10   9   2    5.94    1.02
   9  -9  -2   33.33    2.58
  -9   9   2   31.59    2.40
   8  -9  -2    1.63    0.84
  -8   9   2    1.06    0.63
   7  -9  -2   24.31    2.27
  -7   9   2   25.60    2.00
   6  -9  -2    9.50    1.37
  -6  -9   2   11.60    1.32
  -6   9   2   11.45    1.31
   5  -9  -2   80.78    4.99
  -5  -9   2   88.16    5.18
   5  -9  -2   83.60    4.71
  -5   9   2   88.43    5.18
   4  -9  -2   11.47    1.14
   4  -9  -2   12.09    1.44
  -4   9   2   11.92    1.32
  -3  -9   2    9.22    0.90
  -3  -9   2    7.39    0.99
   3  -9  -2    8.26    1.20
   3  -9  -2    9.83    1.01
  -3   9   2   11.26    1.21
   2  -9  -2    8.01    0.90
   2  -9  -2    6.49    1.07
  -2  -9   2    7.29    0.99
  -2  -9   2    9.74    0.89
  -2   9   2    8.30    1.06
  -1  -9   2   97.90    5.59
   1  -9  -2   97.18    5.41
  -1  -9   2  106.80    5.39
   1  -9  -2  103.09    5.76
  -1   9   2  105.07    5.98
   0  -9  -2    2.96    0.77
   0  -9   2    1.08    0.57
   0  -9  -2    2.52    0.56
   0  -9   2    1.76    0.47
   0   9   2    2.38    0.61
   1  -9   2   38.91    2.26
   1  -9   2   36.03    2.42
  -1  -9  -2   33.86    2.47
  -1  -9  -2   37.20    2.27
   1   9   2   39.51    2.50
  -1   9  -2   36.69    2.61
   2  -9   2    0.40    0.42
   2  -9   2    0.18    0.48
  -2  -9  -2    0.03    0.51
  -2   9  -2    1.40    0.63
   2   9   2    0.64    0.45
   3  -9   2   34.64    2.46
   3  -9   2   38.98    2.36
  -3  -9  -2   36.32    2.47
  -3   9  -2   38.23    2.67
   4  -9   2    9.95    1.24
  -4   9  -2    9.60    1.24
   5  -9   2   90.33    5.12
  -5   9  -2   86.74    5.41
   6  -9   2    3.62    0.87
  -6   9  -2    5.00    0.96
   7  -9   2    0.53    0.66
  -7   9  -2    1.20    0.66
   8  -9   2    5.82    1.07
  -8   9  -2    4.08    0.93
   9  -9   2   47.80    3.24
  -9   9  -2   46.58    3.26
  10  -9   2    3.87    1.09
 -10   9  -2    2.83    0.81
  11  -9   2    7.05    1.34
 -11   9  -2    7.25    1.16
  12  -9   2    0.98    0.93
 -12   9  -2    0.13    0.64
  13  -9   2   13.99    1.95
 -13   9  -2   12.81    1.59
  12 -10  -2   17.42    2.24
 -12  10   2   15.37    1.73
  11 -10  -2    6.56    1.47
 -11  10   2    6.95    1.17
  10 -10  -2   -0.02    0.89
 -10  10   2    0.34    0.68
   9 -10  -2    4.97    1.24
  -9  10   2    5.33    1.02
   8 -10  -2   34.28    2.67
  -8  10   2   31.61    2.43
   7 -10  -2   40.87    2.92
  -7  10   2   36.81    2.71
   6 -10  -2   13.53    1.71
  -6  10   2   15.82    1.62
   5 -10  -2    0.06    0.64
   5 -10  -2    0.28    0.58
  -5  10   2    0.05    0.53
   4 -10  -2   30.65    2.08
   4 -10  -2   32.23    2.37
  -4  10   2   28.30    2.24
  -3 -10   2   45.07    2.60
   3 -10  -2   44.16    2.68
   3 -10  -2   42.27    2.99
  -3  10   2   43.25    2.96
   2 -10  -2   51.26    2.95
  -2 -10   2   50.59    2.86
  -2 -10   2   44.18    3.03
   2 -10  -2   47.05    3.23
  -2  10   2   51.91    3.26
   1 -10  -2    0.30    0.46
   1 -10  -2    0.52    0.69
  -1 -10   2    0.16    0.41
  -1 -10   2    0.99    0.61
  -1  10   2   -0.08    0.46
   0 -10  -2    1.50    0.53
   0 -10   2    1.41    0.51
   0 -10   2    1.67    0.66
   0 -10  -2    1.00    0.74
   0  10   2    1.60    0.59
   0  10  -2    0.67    0.59
  -1 -10  -2   22.34    2.15
   1 -10   2   28.43    2.02
  -1 -10  -2   27.16    1.81
   1 -10   2   23.06    1.73
   1  10   2   28.19    1.97
  -1  10  -2   27.07    2.11
  -2 -10  -2   52.18    3.87
   2 -10   2   65.29    3.70
   2 -10   2   70.32    3.99
  -2 -10  -2   71.06    3.73
   2  10   2   66.90    4.00
  -2  10  -2   63.89    4.17
   3 -10   2   22.43    1.89
   3 -10   2   22.12    1.76
  -3  10  -2   25.46    1.99
   4 -10   2    3.54    0.87
  -4  10  -2    2.63    0.83
   5 -10   2   -0.08    0.59
  -5  10  -2    0.58    0.64
   6 -10   2   37.48    2.74
  -6  10  -2   39.55    2.86
   7 -10   2   27.67    2.31
  -7  10  -2   30.82    2.36
   8 -10   2   33.25    2.64
  -8  10  -2   39.03    2.79
   9 -10   2    0.74    0.81
  -9  10  -2    0.30    0.60
  10 -10   2    2.06    0.98
 -10  10  -2    3.33    0.94
  11 -10   2    7.13    1.43
 -11  10  -2    9.69    1.38
  12 -10   2   22.35    2.43
 -12  10  -2   19.90    2.03
  11 -11  -2    8.38    1.73
 -11  11   2    9.55    1.40
  10 -11  -2   28.67    2.81
 -10  11   2   23.79    2.12
   9 -11  -2    6.09    1.39
  -9  11   2    4.98    1.06
   8 -11  -2    6.54    1.44
  -8  11   2    6.54    1.11
   7 -11  -2    5.07    1.26
  -7  11   2    4.65    1.01
   6 -11  -2   37.13    2.78
  -6  11   2   32.34    2.54
   5 -11  -2   25.08    1.93
   5 -11  -2   24.19    2.39
  -5  11   2   23.44    2.00
   4 -11  -2   15.66    1.87
   4 -11  -2   15.00    1.49
  -4  11   2   18.31    1.75
   3 -11  -2    1.58    0.65
   3 -11  -2    0.88    0.81
  -3  11   2    1.91    0.70
   2 -11  -2   13.18    1.27
   2 -11  -2   11.16    1.57
  -2  11   2   12.00    1.40
   1 -11  -2   14.95    1.77
   1 -11  -2   13.52    1.29
  -1 -11   2   14.34    1.26
  -1 -11   2   10.86    1.43
  -1  11   2   14.35    1.48
   1  11  -2   13.26    1.54
   0 -11  -2   51.97    3.53
   0 -11   2   53.72    3.42
   0 -11  -2   59.19    3.19
   0 -11   2   47.28    3.05
   0  11   2   54.39    3.45
   0  11  -2   51.23    3.55
   1 -11   2   18.79    1.52
   1 -11   2   21.57    1.95
  -1 -11  -2   18.68    1.52
  -1 -11  -2   18.21    1.95
  -1  11  -2   19.64    1.93
   1  11   2   16.45    1.54
  -2 -11  -2   -0.34    0.41
   2 -11   2   -0.40    0.62
   2 -11   2   -0.08    0.55
  -2  11  -2   -0.07    0.59
  -3 -11  -2    5.92    0.89
   3 -11   2    5.19    1.09
  -3  11  -2    5.88    1.12
  -4 -11  -2   31.73    2.18
   4 -11   2   31.99    2.45
  -4  11  -2   32.22    2.53
   5 -11   2    7.18    1.27
  -5  11  -2    6.94    1.21
   6 -11   2   22.05    2.16
  -6  11  -2   20.65    2.12
   7 -11   2    1.77    0.92
  -7  11  -2    1.24    0.73
   8 -11   2    9.76    1.56
  -8  11  -2    9.42    1.38
   9 -11   2   12.92    1.81
  -9  11  -2   13.67    1.70
  10 -11   2   15.65    2.04
 -10  11  -2   18.22    1.96
  11 -11   2    7.38    1.55
   9 -12  -2    4.42    1.39
  -9  12   2    5.75    1.16
   8 -12  -2    2.39    1.16
  -8  12   2    1.89    0.86
   7 -12  -2   49.28    3.74
  -7  12   2   53.53    3.62
   6 -12  -2    0.41    0.90
  -6  12   2    0.85    0.72
   5 -12  -2    0.69    0.92
  -5  12   2    0.90    0.70
   4 -12  -2    0.49    0.69
   4 -12  -2    0.39    0.89
  -4  12   2    0.09    0.60
   3 -12  -2   43.93    2.79
   3 -12  -2   43.34    3.23
  -3  12   2   42.14    3.02
   2 -12  -2    0.48    0.83
   2 -12  -2    0.50    0.58
  -2  12   2    1.38    0.69
   1 -12  -2   20.62    1.67
   1 -12  -2   23.62    2.33
  -1  12   2   17.06    1.83
   1  12  -2   22.85    1.95
   0 -12  -2    0.54    0.83
   0 -12  -2    0.70    0.59
   0 -12   2    0.23    0.79
   0  12  -2   -0.20    0.62
   1 -12   2   26.28    2.41
   1 -12   2   25.79    1.92
  -1 -12  -2   26.78    1.92
  -1  12  -2   23.47    2.14
  -2 -12  -2    0.52    0.57
   2 -12   2    0.33    0.74
   2 -12   2   -0.17    0.64
  -2  12  -2    0.43    0.67
   3 -12   2   38.65    2.87
  -3  12  -2   38.28    2.92
   4 -12   2    0.41    0.81
  -4  12  -2   -0.70    0.62
   5 -12   2    3.56    1.12
  -5  12  -2    6.22    1.18
   6 -12   2    0.66    0.86
  -6  12  -2    0.18    0.73
   7 -12   2   45.62    3.30
  -7  12  -2   42.30    3.26
   8 -12   2    2.76    1.15
  -8  12  -2    1.39    0.86
   9 -12   2    1.66    1.09
  -9  12  -2    3.26    1.00
   6 -13  -2   24.61    2.71
  -6  13   2   24.44    2.18
   5 -13  -2    2.92    1.22
  -5  13   2    2.48    0.91
   4 -13  -2   14.28    2.08
  -4  13   2   18.17    1.85
   3 -13  -2    0.10    0.72
   3 -13  -2   -0.80    0.87
  -3  13   2    0.47    0.66
   2 -13  -2    6.96    1.52
   2 -13  -2    6.20    1.03
   1 -13  -2    0.56    0.64
   1 -13  -2   -0.30    0.88
   0 -13  -2   58.54    3.55
   1 -13   2    3.10    1.11
  -1  13  -2    1.91    0.83
   2 -13   2    1.33    0.93
  -2  13  -2   -0.10    0.71
   3 -13   2   -0.14    0.85
  -3  13  -2   -0.54    0.68
   4 -13   2   24.49    2.57
  -4  13  -2   26.49    2.33
   5 -13   2   -0.25    0.93
  -5  13  -2    0.41    0.76
   6 -13   2   16.70    2.18
  -6  13  -2   19.47    2.14
   2 -14  -2    6.03    1.15
   2 -14  -2    8.12    1.70
   2 -14   2    7.67    1.56
 -17   0   3    6.39    1.05
 -17   0   3    7.62    1.06
 -16   0   3    1.50    0.70
 -16   0   3    0.99    0.60
 -15   0   3   23.72    1.84
 -15   0   3   24.65    1.84
 -14   0   3    0.30    0.48
 -14   0   3   -0.23    0.58
 -13   0   3  110.36    5.99
 -13   0   3  105.67    6.21
 -12   0   3   -0.02    0.54
 -12   0   3   -0.08    0.36
 -11   0   3    2.05    0.63
 -11   0   3    2.32    0.53
 -10   0   3    0.21    0.36
 -10   0   3   -1.11    0.45
  -9   0   3  153.69    8.31
  -9   0   3  144.81    7.92
  -8   0   3   -0.06    0.28
   8   0  -3   -0.47    0.30
  -8   0   3   -0.08    0.37
  -7   0   3   31.89    2.01
   7   0  -3   33.07    2.01
  -7   0   3   38.16    2.16
   6   0  -3   -0.15    0.23
  -6   0   3   -0.50    0.26
  -6   0   3   -0.10    0.20
  -5   0   3  111.65    5.89
  -5   0   3  101.03    5.58
  -4   0   3   -0.05    0.16
  -4   0   3    0.05    0.21
  -3   0   3  184.77   10.24
   3   0  -3  194.08    9.80
  -2   0   3   -0.28    0.09
   2   0  -3   -0.20    0.08
   2   0  -3   -0.15    0.07
  -2   0   3   -0.12    0.11
  -2   0   3    0.00    0.08
  -1   0   3  146.84    7.65
   1   0  -3  152.31    7.66
  -1   0   3  156.83    7.81
   1   0  -3  148.47    8.14
  -1   0   3  154.37    8.15
   1   0  -3  151.59    7.81
   0   0  -3    0.11    0.07
   0   0   3    0.04    0.05
   0   0   3    0.00    0.04
   0   0   3    0.03    0.06
   0   0  -3    0.07    0.04
   0   0   3    0.03    0.06
   0   0  -3    0.03    0.05
  -1   0  -3  744.89   41.59
   1   0   3  819.49   42.75
   1   0   3  853.12   40.19
  -1   0  -3  751.70   43.27
   1   0   3  777.79   41.39
   1   0   3  769.98   40.45
  -1   0  -3  872.27   40.17
  -2   0  -3    0.09    0.09
   2   0   3    0.09    0.10
   2   0   3   -0.04    0.10
  -2   0  -3    0.06    0.09
   2   0   3    0.02    0.08
  -3   0  -3  136.68    6.97
  -3   0  -3  131.88    7.25
   3   0   3  132.72    6.76
  -4   0  -3   -0.01    0.11
   4   0   3    0.04    0.14
  -4   0  -3   -0.14    0.15
  -5   0  -3  205.81   10.48
  -5   0  -3  198.26   10.88
   5   0   3  201.13   10.15
   6   0   3    0.00    0.18
  -6   0  -3   -0.23    0.21
  -6   0  -3    0.03    0.15
  -7   0  -3   26.92    1.59
  -7   0  -3   25.04    1.58
   7   0   3   25.99    1.52
   8   0   3   -0.14    0.26
  -8   0  -3    0.33    0.23
  -8   0  -3   -0.52    0.31
  -9   0  -3   75.57    4.24
   9   0   3   76.40    4.09
  -9   0  -3   77.70    4.35
 -10   0  -3    0.10    0.29
 -10   0  -3   -0.10    0.45
  10   0   3    0.30    0.37
 -11   0  -3   23.44    1.86
 -11   0  -3   30.83    1.90
  11   0   3   30.90    1.82
 -12   0  -3   -1.17    0.45
 -12   0  -3    0.47    0.39
 -13   0  -3    1.75    0.55
 -13   0  -3    2.58    0.70
 -14   0  -3    0.32    0.45
 -14   0  -3   -0.47    0.58
 -15   0  -3   42.59    2.77
 -16   0  -3    0.43    0.64
  17   0   3    5.62    1.38
 -17   0  -3    7.23    1.05
 -17   1   3    3.61    0.87
 -17   1   3    2.76    0.79
 -16  -1   3   31.39    2.25
 -16   1   3   25.12    2.12
 -16   1   3   33.15    2.18
 -15  -1   3    2.42    0.73
 -15  -1   3    3.92    0.84
 -15   1   3    4.05    0.79
 -15   1   3    3.80    0.82
 -14  -1   3    2.45    0.70
 -14  -1   3    2.53    0.72
 -14   1   3    3.69    0.75
 -14   1   3    4.31    0.81
 -13  -1   3    3.36    0.67
 -13  -1   3    2.24    0.68
 -13   1   3    3.79    0.74
 -13   1   3    3.67    0.71
 -12  -1   3   78.17    4.59
 -12  -1   3   74.40    4.37
  12  -1  -3   78.45    4.45
 -12   1   3   75.25    4.62
 -12   1   3   83.40    4.43
 -11  -1   3   23.11    1.64
  11  -1  -3   23.93    1.70
 -11  -1   3   20.21    1.59
 -11   1   3   21.55    1.66
 -11   1   3   26.16    1.67
 -10  -1   3   49.52    2.75
 -10  -1   3   35.81    2.54
  10  -1  -3   43.43    2.64
 -10   1   3   43.40    2.73
 -10   1   3   47.72    2.64
  -9  -1   3   -0.18    0.38
  -9  -1   3    0.37    0.34
   9  -1  -3    0.03    0.38
  -9   1   3    0.45    0.34
  -9   1   3    0.21    0.47
  -8  -1   3   37.15    2.45
   8  -1  -3   42.27    2.51
  -8  -1   3   49.28    2.66
  -8   1   3   41.09    2.61
  -8   1   3   48.12    2.53
  -7  -1   3    9.51    0.80
   7  -1  -3    9.43    0.87
  -7  -1   3    8.15    0.74
  -7   1   3    9.09    0.76
  -7   1   3    9.49    0.81
   6  -1  -3  130.71    7.07
  -6  -1   3  139.06    7.19
  -6  -1   3  144.04    7.56
  -6   1   3  133.90    7.53
  -5  -1   3    8.03    0.59
   5  -1  -3    7.22    0.70
  -5  -1   3    6.33    0.65
   5   1  -3    7.55    0.57
  -5   1   3    8.70    0.65
  -4  -1   3   15.17    1.04
  -4  -1   3   16.54    0.96
   4  -1  -3   14.66    1.03
   4   1  -3   16.19    0.95
  -4   1   3   17.32    1.05
   3  -1  -3   15.01    1.00
   3  -1  -3   14.99    0.94
  -3  -1   3   17.03    1.01
   3  -1  -3   14.32    0.91
  -3  -1   3   16.35    0.92
  -3  -1   3   17.64    0.90
  -3   1   3   16.38    1.00
   3   1  -3   15.41    0.89
  -3   1   3   16.12    0.96
  -2  -1   3  346.60   17.69
   2  -1  -3  307.54   17.25
  -2  -1   3  351.74   17.69
  -2  -1   3  357.94   18.48
  -2  -1   3  357.42   17.14
   2  -1  -3  348.39   17.33
   2  -1  -3  334.58   16.98
  -2   1   3  332.48   18.46
   2   1  -3  347.11   17.70
  -2   1   3  361.49   17.33
  -1  -1   3   38.20    2.00
  -1  -1   3   37.10    2.03
  -1  -1   3   39.59    2.20
  -1   1   3   37.78    2.02
  -1   1   3   41.36    2.16
   0  -1   3  241.07   12.35
   0  -1   3  244.50   12.27
   0  -1   3  232.32   13.22
   0  -1  -3  256.76   13.16
   0   1   3  255.00   12.37
   1  -1   3    1.59    0.24
   1  -1   3    1.45    0.19
   1  -1   3    1.33    0.17
   1   1   3    1.53    0.18
  -1   1  -3    1.33    0.12
   1   1   3    1.38    0.12
  -2  -1  -3   64.91    3.46
  -2  -1  -3   67.60    3.46
  -2  -1  -3   69.50    3.58
   2  -1   3   66.20    3.46
   2  -1   3   66.23    3.44
   2   1   3   63.70    3.37
  -2   1  -3   67.83    3.48
   2   1   3   67.40    3.48
   3  -1   3    9.22    0.64
  -3  -1  -3   10.08    0.58
   3  -1   3    9.34    0.65
  -3  -1  -3    8.49    0.59
  -3   1  -3   10.54    0.65
  -3   1  -3    9.58    0.69
   3   1   3    9.11    0.59
   3   1   3    9.07    0.58
  -4  -1  -3  225.35   11.59
   4  -1   3  220.25   11.29
   4  -1   3  220.35   11.40
  -4  -1  -3  237.59   12.03
   4   1   3  219.90   11.21
  -4   1  -3  227.06   11.61
  -4   1  -3  219.07   12.12
  -5  -1  -3    0.11    0.13
  -5  -1  -3   -0.07    0.18
   5  -1   3    0.14    0.21
  -5   1  -3    0.32    0.19
   5   1   3    0.14    0.15
  -5   1  -3   -0.02    0.21
  -6  -1  -3    4.47    0.44
  -6  -1  -3    4.09    0.44
   6  -1   3    3.76    0.48
  -6   1  -3    3.25    0.46
  -6   1  -3    4.07    0.48
   6   1   3    4.63    0.42
  -7  -1  -3   73.69    4.07
   7  -1   3   71.48    3.87
  -7  -1  -3   78.02    3.94
   7   1   3   70.65    3.76
  -7   1  -3   72.07    4.11
  -7   1  -3   69.56    3.95
  -8  -1  -3   93.11    5.24
  -8  -1  -3  101.45    5.07
   8  -1   3   92.85    4.96
  -8   1  -3   91.73    5.09
   8   1   3   94.59    4.85
  -8   1  -3   90.05    5.26
  -9  -1  -3   29.25    1.85
   9  -1   3   29.24    1.83
  -9  -1  -3   28.88    1.89
  -9   1  -3   32.03    1.91
   9   1   3   30.76    1.74
  -9   1  -3   30.13    1.90
  10  -1   3    5.08    0.70
 -10  -1  -3    5.58    0.71
 -10  -1  -3    6.99    0.73
  10   1   3    6.31    0.64
 -10   1  -3    3.90    0.69
 -10   1  -3    5.13    0.65
 -11  -1  -3    2.65    0.62
  11  -1   3    4.96    0.72
 -11  -1  -3    3.59    0.57
 -11   1  -3    3.45    0.57
 -11   1  -3    2.35    0.65
 -12  -1  -3   22.04    1.52
  12  -1   3   24.19    1.61
 -12  -1  -3   17.86    1.51
 -12   1  -3   22.42    1.56
 -12   1  -3   20.49    1.60
 -13  -1  -3   10.23    1.14
 -13  -1  -3   13.32    1.11
 -13   1  -3   13.25    1.24
 -13   1  -3   11.40    1.24
 -14  -1  -3   30.94    2.18
 -14   1  -3   34.00    2.29
 -14   1  -3   33.79    2.29
  15  -1   3    0.36    0.81
 -15  -1  -3    1.01    0.61
 -15   1  -3    0.06    0.51
 -15   1  -3   -0.25    0.61
  16  -1   3    5.20    1.25
 -16   1  -3    5.14    0.96
  17  -1   3    0.20    0.97
 -17   1  -3    1.54    0.78
 -17   2   3    2.76    0.80
 -16   2   3    0.00    0.65
 -16   2   3    1.36    0.67
 -15  -2   3   12.70    1.38
 -15   2   3   10.44    1.19
 -15   2   3   11.74    1.34
 -14  -2   3   31.90    2.22
 -14   2   3   34.45    2.14
 -14   2   3   25.38    2.15
 -13  -2   3   21.26    1.63
  13  -2  -3   22.09    1.79
 -13  -2   3   15.38    1.39
 -13   2   3   19.92    1.60
 -13   2   3   23.99    1.60
  12  -2  -3    6.18    1.01
 -12  -2   3    3.84    0.66
 -12  -2   3    6.50    0.89
 -12   2   3    6.93    0.90
 -12   2   3    7.29    0.87
  11  -2  -3    4.05    0.82
 -11  -2   3    1.63    0.50
 -11  -2   3    4.61    0.72
 -11   2   3    4.23    0.73
 -11   2   3    2.28    0.58
 -10  -2   3   53.14    3.51
  10  -2  -3   64.94    3.70
 -10  -2   3   71.51    3.87
 -10   2   3   65.44    3.82
 -10   2   3   69.07    3.66
  -9  -2   3  111.48    5.97
  -9  -2   3   91.37    5.55
   9  -2  -3  107.85    5.66
  -9   2   3  106.58    5.92
  -9   2   3  108.92    5.66
  -8  -2   3   53.71    3.49
  -8  -2   3   60.49    3.25
   8  -2  -3   63.35    3.41
  -8   2   3   61.82    3.32
  -8   2   3   59.07    3.48
  -7  -2   3   29.45    1.63
   7  -2  -3   28.43    1.79
  -7  -2   3   22.49    1.77
  -7   2   3   31.60    1.82
   7   2  -3   29.82    1.67
  -6  -2   3    5.56    0.62
   6  -2  -3    5.78    0.67
  -6  -2   3    5.05    0.44
  -6  -2   3    5.14    0.46
   6  -2  -3    6.07    0.60
  -6   2   3    6.22    0.60
   6   2  -3    6.40    0.54
   5  -2  -3  157.90    8.54
  -5  -2   3  167.10    8.60
  -5  -2   3  177.37    9.12
  -5   2   3  160.32    9.07
   5   2  -3  169.75    8.64
  -4  -2   3  207.66   10.23
   4  -2  -3  202.06   10.43
   4  -2  -3  200.56   10.23
  -4  -2   3  208.52   11.12
   4   2  -3  206.73   10.58
  -4   2   3  205.26   11.11
   3  -2  -3    2.20    0.28
  -3  -2   3    2.04    0.22
   3  -2  -3    2.78    0.39
  -3  -2   3    2.56    0.33
  -3   2   3    2.83    0.28
  -3   2   3    2.28    0.29
   3   2  -3    2.12    0.19
   3   2  -3    2.04    0.19
   2  -2  -3    3.55    0.30
  -2  -2   3    4.21    0.43
   2  -2  -3    3.88    0.35
   2  -2  -3    5.00    0.50
  -2  -2   3    3.82    0.31
  -2   2   3    3.91    0.31
  -2   2   3    3.80    0.37
   1  -2  -3   12.49    0.67
  -1  -2   3   13.03    0.87
  -1  -2   3   11.83    0.72
   1  -2  -3   11.77    0.83
  -1  -2   3   12.38    0.66
  -1   2   3   11.60    0.76
  -1   2   3   13.59    0.71
   0  -2  -3  244.58   12.94
   0  -2   3  235.85   13.04
   0  -2   3  243.83   12.08
   0   2   3  241.50   12.93
   1  -2   3  239.68   12.00
   1  -2   3  234.79   11.99
   1  -2   3  246.93   12.95
   1   2   3  236.57   12.78
   2  -2   3  187.60    9.15
   2  -2   3  174.32    9.14
   3  -2   3    1.32    0.23
  -3  -2  -3    1.05    0.13
   3  -2   3    1.34    0.26
   3   2   3    1.08    0.12
   3   2   3    0.97    0.15
   3   2   3    1.09    0.15
  -3   2  -3    0.91    0.25
   4  -2   3   69.02    3.76
   4  -2   3   68.73    3.76
  -4  -2  -3   75.51    3.88
   4   2   3   71.12    3.61
  -4   2  -3   70.38    4.05
   4   2   3   72.47    3.88
  -5  -2  -3   58.01    3.72
   5  -2   3   69.93    3.65
  -5  -2  -3   71.36    3.56
   5  -2   3   73.81    3.66
  -5   2  -3   72.01    3.91
  -5   2  -3   63.57    3.63
   5   2   3   70.96    3.45
  -6  -2  -3   36.97    1.96
  -6  -2  -3   33.68    2.06
  -6  -2  -3   34.22    1.94
   6  -2   3   38.41    2.10
   6  -2   3   36.65    2.08
  -6   2  -3   34.49    2.04
  -6   2  -3   37.06    2.20
   6   2   3   36.85    1.88
  -7  -2  -3   73.80    3.85
  -7  -2  -3   74.16    4.04
   7  -2   3   73.27    3.92
   7  -2   3   75.23    3.97
  -7   2  -3   65.98    3.92
   7   2   3   70.91    3.69
  -7   2  -3   73.34    4.15
  -8  -2  -3    0.17    0.23
   8  -2   3    0.10    0.37
  -8  -2  -3   -0.08    0.26
   8  -2   3    0.31    0.34
   8   2   3    0.41    0.20
  -8   2  -3   -0.03    0.27
  -8   2  -3   -0.65    0.36
  -9  -2  -3    0.20    0.32
   9  -2   3    0.64    0.43
   9  -2   3    2.08    0.57
  -9  -2  -3    0.77    0.32
  -9   2  -3   -0.35    0.45
   9   2   3    1.57    0.30
  -9   2  -3    1.76    0.41
  10  -2   3   95.27    5.06
 -10  -2  -3  101.13    5.25
 -10  -2  -3   88.49    5.00
  10  -2   3   98.36    5.22
 -10   2  -3   83.64    5.09
 -10   2  -3   92.52    5.31
  11  -2   3   59.88    3.65
 -11  -2  -3   65.04    3.57
 -11  -2  -3   54.92    3.38
  11  -2   3   66.83    3.55
 -11   2  -3   62.32    3.64
 -11   2  -3   57.09    3.52
  12  -2   3    9.37    1.12
  12  -2   3    9.19    1.24
 -12  -2  -3   11.04    0.94
 -12  -2  -3    7.43    0.84
 -12   2  -3   10.50    1.08
 -12   2  -3   10.54    1.05
 -13  -2  -3   -0.20    0.42
  13  -2   3    0.84    0.74
  13  -2   3    1.00    0.65
 -13   2  -3    0.23    0.57
 -13   2  -3    0.51    0.46
  14  -2   3    5.64    1.17
 -14   2  -3    5.08    0.89
 -14   2  -3    4.61    0.80
  15  -2   3   21.52    2.25
 -15   2  -3   23.24    1.86
 -15   2  -3   25.36    1.88
  16  -2   3   12.65    1.72
 -16   2  -3   10.91    1.33
 -16   2  -3   11.72    1.31
  17  -2   3    1.06    1.01
  17  -3  -3   18.28    2.05
 -17   3   3   18.40    1.86
 -16   3   3    4.55    0.90
 -16   3   3    4.90    0.94
 -15   3   3   14.04    1.52
 -15   3   3   13.41    1.34
  14  -3  -3    0.12    0.77
 -14  -3   3    0.41    0.55
 -14   3   3    0.42    0.55
 -14   3   3   -0.35    0.56
  13  -3  -3    2.59    0.88
 -13  -3   3    4.67    0.86
 -13   3   3    4.83    0.84
 -13   3   3    5.28    0.82
  12  -3  -3   10.42    1.34
 -12  -3   3   11.19    1.21
 -12   3   3   10.51    1.07
 -12   3   3   10.81    1.17
 -11  -3   3   41.18    2.95
  11  -3  -3   49.12    3.00
 -11   3   3   51.64    2.81
 -11   3   3   46.60    2.95
 -10  -3   3   11.31    1.27
  10  -3  -3   18.21    1.40
 -10   3   3   14.20    1.21
 -10   3   3   16.81    1.21
  -9  -3   3    0.81    0.41
   9  -3  -3    1.44    0.55
  -9   3   3    2.31    0.46
   8  -3  -3    7.60    0.91
  -8  -3   3    6.76    0.80
  -8   3   3    8.21    0.80
   8   3  -3    6.47    0.64
  -7  -3   3  192.39   10.81
   7  -3  -3  205.81   10.20
  -7   3   3  195.99   10.78
   7   3  -3  194.71   10.26
  -6  -3   3   39.96    2.28
   6  -3  -3   35.56    2.21
  -6   3   3   36.09    2.23
   6   3  -3   35.91    2.02
  -5  -3   3  105.97    5.80
   5  -3  -3   93.96    5.37
   5  -3  -3  105.88    5.51
  -5  -3   3  109.62    5.21
   5   3  -3  105.60    5.41
  -5   3   3  101.42    5.78
  -4  -3   3    9.07    0.53
   4  -3  -3    8.42    0.81
  -4  -3   3    8.66    0.71
   4  -3  -3    8.24    0.59
   4  -3  -3    8.13    0.67
   4   3  -3    8.23    0.52
  -4   3   3    8.85    0.70
  -4   3   3    8.73    0.64
  -3  -3   3  154.62    8.72
  -3  -3   3  165.95    8.00
   3  -3  -3  170.83    8.22
   3  -3  -3  163.69    8.00
   3  -3  -3  158.69    8.06
  -3   3   3  140.49    8.08
  -3   3   3  165.49    8.70
   2  -3  -3   26.69    1.59
  -2  -3   3   25.42    1.43
  -2  -3   3   27.87    1.66
   2  -3  -3   26.73    1.48
  -2   3   3   25.74    1.58
  -1  -3   3  219.03   10.26
  -1  -3   3  202.94   10.42
   1  -3  -3  207.95   10.54
  -1  -3   3  206.63   11.30
  -1   3   3  201.33   11.20
   0  -3   3    1.58    0.20
   0  -3  -3    1.29    0.29
   1  -3   3    7.09    0.70
   1  -3   3    6.82    0.55
   1   3   3    6.97    0.49
   2  -3   3   23.49    1.34
   2   3   3   21.81    1.29
   3  -3   3   88.76    4.45
   3  -3   3   83.64    4.55
   3   3   3   89.85    4.69
  -3   3  -3   83.82    4.91
   4  -3   3   31.59    1.88
  -4  -3  -3   33.44    1.83
   4  -3   3   31.91    1.78
   4   3   3   33.43    1.67
   4   3   3   31.24    1.73
  -4   3  -3   30.92    2.02
   5  -3   3   67.89    3.61
   5  -3   3   66.57    3.66
  -5  -3  -3   71.11    3.73
   5   3   3   64.73    3.58
  -5   3  -3   67.76    3.94
   6  -3   3   10.05    0.98
   6  -3   3   11.84    0.89
  -6  -3  -3   12.11    0.79
  -6   3  -3   12.07    0.97
   7  -3   3  114.75    6.13
  -7  -3  -3  119.02    6.37
   7  -3   3  113.34    6.12
  -7   3  -3  114.99    6.54
  -7   3  -3  117.48    6.16
   8  -3   3   48.94    2.76
  -8  -3  -3   42.88    2.72
   8  -3   3   51.27    2.79
  -8   3  -3   46.21    2.89
  -8   3  -3   48.44    2.71
   9  -3   3  105.21    5.49
   9  -3   3  101.70    5.51
  -9   3  -3  100.59    5.78
  -9   3  -3   97.35    5.48
  10  -3   3   10.41    1.17
  10  -3   3   13.13    1.23
 -10  -3  -3    9.40    0.89
 -10   3  -3   11.57    1.08
 -10   3  -3   12.40    1.07
  11  -3   3   21.21    1.68
 -11  -3  -3   22.05    1.56
  11  -3   3   24.54    1.80
 -11   3  -3   23.98    1.69
 -11   3  -3   22.57    1.64
  12  -3   3   10.80    1.36
  12  -3   3   13.02    1.35
 -12   3  -3   12.33    1.22
 -12   3  -3   11.19    1.16
  13  -3   3   73.75    4.66
  13  -3   3   77.60    4.52
 -13   3  -3   80.91    4.50
 -13   3  -3   78.36    4.66
  14  -3   3    4.87    1.02
  14  -3   3    3.37    0.98
 -14   3  -3    4.10    0.82
 -14   3  -3    3.42    0.76
  15  -3   3    7.01    1.31
 -15   3  -3    7.77    1.06
 -15   3  -3    6.46    1.02
  16  -3   3    2.36    1.08
 -16   3  -3    1.96    0.76
  17  -3   3   11.48    1.73
 -17   3  -3   13.01    1.54
  16  -4  -3   -2.38    0.92
 -16   4   3    1.67    0.77
  15  -4  -3    0.85    0.99
 -15   4   3    1.30    0.68
 -15   4   3    1.39    0.68
  14  -4  -3   33.51    2.69
  14  -4  -3   38.57    2.82
 -14   4   3   36.78    2.66
 -14   4   3   41.43    2.49
  13  -4  -3   -0.71    0.67
 -13   4   3    0.22    0.56
 -13   4   3   -0.22    0.42
  12  -4  -3   10.83    1.40
 -12  -4   3    7.41    1.10
 -12   4   3   11.24    1.08
 -12   4   3   12.65    1.23
  11  -4  -3    0.49    0.67
 -11  -4   3   -0.03    0.38
 -11   4   3   -0.18    0.48
 -11   4   3    0.61    0.44
  10  -4  -3   36.18    2.43
 -10  -4   3   31.41    2.36
 -10   4   3   41.05    2.42
   9  -4  -3   -0.27    0.46
  -9  -4   3    0.23    0.37
   9   4  -3   -0.08    0.33
  -9   4   3    0.38    0.37
   8  -4  -3   90.29    4.93
  -8  -4   3   93.31    5.13
  -8   4   3   91.23    5.10
   8   4  -3   81.61    4.73
   7  -4  -3    1.92    0.41
   7  -4  -3    1.14    0.50
  -7  -4   3    2.38    0.50
   7   4  -3    2.64    0.34
  -7   4   3    2.48    0.46
   6  -4  -3   34.61    1.82
   6  -4  -3   30.02    2.01
  -6  -4   3   31.13    2.02
  -6   4   3   31.70    2.02
   6   4  -3   30.86    1.74
  -5  -4   3    5.13    0.61
   5  -4  -3    4.75    0.44
   5  -4  -3    5.35    0.57
  -5  -4   3    4.85    0.34
   5  -4  -3    3.41    0.61
   5  -4  -3    4.56    0.42
  -5   4   3    4.18    0.56
   5   4  -3    3.90    0.34
   4  -4  -3  369.39   18.43
   4  -4  -3  369.80   18.58
  -4  -4   3  379.19   18.30
   4  -4  -3  363.51   18.43
  -4  -4   3  361.37   19.85
  -4   4   3  360.41   19.83
   3  -4  -3    6.36    0.72
  -3  -4   3    6.67    0.71
   3  -4  -3    5.59    0.55
  -3  -4   3    5.94    0.46
  -3   4   3    6.33    0.63
  -2  -4   3    5.78    0.50
   2  -4  -3    9.06    0.80
  -2  -4   3    6.09    0.71
   2  -4  -3    6.99    0.62
  -2   4   3    5.78    0.61
   1  -4  -3   15.18    1.04
  -1  -4   3   14.23    0.84
  -1  -4   3   13.59    0.90
   1  -4  -3   12.88    0.91
  -1  -4   3   13.93    1.07
  -1   4   3   15.01    0.98
   0  -4   3  136.02    6.78
   0  -4  -3  140.15    6.87
   0  -4   3  114.17    7.33
   0  -4   3  137.39    6.63
   0   4   3  133.37    7.24
  -1  -4  -3    0.91    0.30
   1  -4   3    0.90    0.22
   1  -4   3    0.63    0.26
   1   4   3    1.12    0.26
   2  -4   3  131.78    6.80
  -3  -4  -3    0.08    0.16
   3  -4   3   -0.10    0.23
  -3   4  -3   -0.33    0.21
   4  -4   3   52.01    3.14
   4  -4   3   59.37    2.94
   4  -4   3   55.98    2.94
  -4  -4  -3   60.23    3.21
  -4   4  -3   56.83    3.41
   5  -4   3    0.16    0.21
  -5  -4  -3    0.28    0.20
   5  -4   3    0.32    0.19
   5  -4   3   -0.13    0.30
  -5   4  -3    0.38    0.29
   5   4   3    0.34    0.15
   6  -4   3  197.88    9.99
  -6  -4  -3  202.08   10.57
   6  -4   3  198.25    9.97
   6  -4   3  188.43   10.06
   6   4   3  191.55   10.14
  -6   4  -3  191.84   10.80
  -7  -4  -3    0.97    0.28
   7  -4   3    1.49    0.37
   7  -4   3    1.61    0.48
   7  -4   3    0.67    0.36
  -7   4  -3    0.84    0.39
   8  -4   3   -0.46    0.33
  -8  -4  -3   -0.10    0.23
   8  -4   3   -0.29    0.37
  -8   4  -3    0.19    0.36
  -8   4  -3    0.02    0.33
  -9  -4  -3    1.57    0.38
   9  -4   3    1.09    0.53
   9  -4   3    1.67    0.52
  -9   4  -3    0.23    0.48
  -9   4  -3    1.17    0.46
  10  -4   3  131.51    7.34
  10  -4   3  135.66    7.37
 -10   4  -3  145.04    7.38
 -10   4  -3  135.36    7.78
  11  -4   3    0.31    0.60
  11  -4   3    0.08    0.56
 -11   4  -3   -0.11    0.49
 -11   4  -3   -0.61    0.38
  12  -4   3   27.16    2.18
  12  -4   3   33.02    2.24
 -12   4  -3   31.31    2.17
 -12   4  -3   30.27    2.07
  13  -4   3    2.80    0.87
  13  -4   3    2.02    0.84
 -13   4  -3    2.52    0.69
 -13   4  -3    2.16    0.67
  14  -4   3   25.92    2.12
  14  -4   3   27.45    2.20
 -14   4  -3   24.05    1.89
 -14   4  -3   25.58    1.97
  15  -4   3    0.87    0.89
  15  -4   3   -1.93    0.87
 -15   4  -3    0.18    0.61
 -15   4  -3    0.03    0.55
  16  -4   3   23.68    2.52
 -16   4  -3   30.88    2.26
  16  -5  -3    2.76    0.97
 -16   5   3    3.72    0.98
  15  -5  -3   12.34    1.61
  15  -5  -3   14.28    1.88
 -15   5   3   13.23    1.35
 -15   5   3   18.15    1.74
  14  -5  -3    0.41    0.87
  14  -5  -3   -0.48    0.72
 -14   5   3    0.68    0.61
 -14   5   3    0.39    0.58
  13  -5  -3   17.32    1.72
  13  -5  -3   17.76    1.91
 -13   5   3   16.14    1.38
 -13   5   3   15.78    1.45
  12  -5  -3    6.31    1.16
  12  -5  -3    3.76    0.94
 -12   5   3    5.31    0.84
 -12   5   3    3.91    0.75
 -11  -5   3   71.53    4.47
  11  -5  -3   77.12    4.24
  11  -5  -3   74.09    4.42
 -11   5   3   70.83    4.40
 -10  -5   3    5.50    0.82
  10  -5  -3    4.84    0.96
  10  -5  -3    3.60    0.74
 -10   5   3    3.07    0.63
  10   5  -3    3.59    0.56
  -9  -5   3    0.32    0.43
   9  -5  -3   -0.02    0.43
   9  -5  -3   -0.16    0.55
  -9   5   3    0.59    0.40
   9   5  -3   -0.47    0.33
   8  -5  -3    3.01    0.53
   8  -5  -3    2.45    0.71
   8  -5  -3    2.88    0.49
  -8  -5   3    3.34    0.62
  -8   5   3    2.86    0.55
   8   5  -3    2.50    0.40
   7  -5  -3   85.15    4.29
   7  -5  -3   78.98    4.28
  -7  -5   3   81.05    4.75
   7  -5  -3   78.82    4.58
   7   5  -3   81.36    4.31
  -7   5   3   82.43    4.74
   6  -5  -3    2.69    0.62
   6  -5  -3    2.59    0.32
   6  -5  -3    2.66    0.32
  -6  -5   3    2.77    0.55
  -6   5   3    3.19    0.55
   6   5  -3    2.73    0.30
  -5  -5   3   41.90    2.26
   5  -5  -3   44.13    2.62
   5  -5  -3   48.68    2.48
  -5  -5   3   39.70    2.65
  -5   5   3   43.12    2.66
  -4  -5   3   14.35    0.81
   4  -5  -3   11.18    1.12
   4  -5  -3   12.80    0.93
  -4  -5   3   10.00    1.06
  -4   5   3   11.67    0.98
   3  -5  -3   71.68    3.85
  -3  -5   3   69.29    3.61
  -3  -5   3   64.97    4.03
   3  -5  -3   68.30    3.65
  -3   5   3   70.83    3.99
   2  -5  -3   38.44    2.41
   2  -5  -3   42.37    2.29
  -2  -5   3   41.00    2.26
  -2  -5   3   44.61    2.59
  -2   5   3   38.88    2.46
  -1  -5   3  231.99   12.55
   1  -5  -3  229.47   11.45
  -1  -5   3  222.31   11.55
  -1  -5   3  231.30   11.36
  -1   5   3  227.16   12.43
   0  -5   3    1.35    0.26
   0  -5   3    1.25    0.34
   0  -5  -3    0.94    0.37
   0  -5   3    0.95    0.36
   0   5   3    1.78    0.34
   1  -5   3    1.03    0.25
  -1  -5  -3    0.35    0.30
   1  -5   3    0.81    0.31
   1   5   3    1.16    0.29
   2  -5   3    2.41    0.39
   2  -5   3    2.10    0.45
  -2  -5  -3    2.72    0.47
   3  -5   3  378.69   19.31
  -3   5  -3  386.57   20.79
  -4  -5  -3   32.61    1.96
   4  -5   3   30.45    1.99
  -4   5  -3   35.77    2.22
   5  -5   3   13.56    1.08
  -5  -5  -3   11.69    0.90
  -5   5  -3   15.55    1.18
  -6  -5  -3    1.84    0.34
   6  -5   3    1.30    0.27
   6  -5   3    1.35    0.49
   6  -5   3    1.35    0.27
   6   5   3    1.54    0.26
  -6   5  -3    1.80    0.51
   7  -5   3   63.58    3.38
  -7  -5  -3   58.47    3.58
   7  -5   3   66.92    3.66
   7   5   3   64.75    3.42
  -7   5  -3   62.76    3.83
   8  -5   3   12.32    0.96
   8  -5   3   10.53    1.18
  -8  -5  -3   12.48    0.95
   8  -5   3   12.13    0.92
  -8   5  -3   13.06    1.15
   9  -5   3   72.70    4.28
   9  -5   3   72.82    4.09
  -9   5  -3   77.95    4.10
  -9   5  -3   72.76    4.46
  10  -5   3    7.43    1.09
  10  -5   3    9.94    1.03
 -10   5  -3    8.14    1.04
 -10   5  -3    8.91    0.90
  11  -5   3    6.97    1.12
  11  -5   3    8.13    1.06
 -11   5  -3    8.96    1.07
 -11   5  -3   10.59    1.02
  12  -5   3    5.82    1.06
  12  -5   3    6.01    1.05
 -12   5  -3    5.08    0.86
 -12   5  -3    5.97    0.93
  13  -5   3   45.89    3.08
  13  -5   3   47.29    3.16
 -13   5  -3   47.82    2.94
 -13   5  -3   46.54    3.09
  14  -5   3   -0.70    0.77
  14  -5   3    0.16    0.80
 -14   5  -3    1.55    0.67
 -14   5  -3    1.75    0.64
  15  -5   3    2.16    0.99
  15  -5   3    2.47    1.01
 -15   5  -3    0.49    0.63
 -15   5  -3    2.62    0.79
  16  -5   3    3.84    1.08
 -16   5  -3    1.33    0.70
  15  -6  -3   12.03    1.49
  15  -6  -3   14.15    1.95
 -15   6   3   11.45    1.29
 -15   6   3   12.56    1.52
  14  -6  -3   32.70    2.55
  14  -6  -3   26.40    2.09
 -14   6   3   26.11    2.16
 -14   6   3   27.56    1.96
  13  -6  -3   16.47    1.91
  13  -6  -3   14.59    1.46
 -13   6   3   12.65    1.27
 -13   6   3   15.90    1.55
  12  -6  -3    4.53    0.83
  12  -6  -3    2.03    0.93
 -12   6   3    3.14    0.74
  11  -6  -3    0.07    0.73
  11  -6  -3    0.32    0.53
  11   6  -3    0.22    0.44
 -11   6   3    0.59    0.48
  10  -6  -3   40.08    2.60
  10  -6  -3   33.02    2.11
 -10  -6   3   37.65    2.46
  10   6  -3   30.48    2.09
 -10   6   3   38.10    2.42
  -9  -6   3   32.77    2.11
   9  -6  -3   27.64    1.71
   9  -6  -3   26.93    2.12
   9   6  -3   28.34    1.72
  -9   6   3   27.94    2.01
   8  -6  -3   14.30    0.90
   8  -6  -3   13.35    1.45
   8  -6  -3   13.89    0.91
  -8  -6   3   15.22    1.29
  -8   6   3   15.51    1.28
   8   6  -3   14.56    0.96
  -7  -6   3    5.46    0.78
   7  -6  -3    4.77    0.84
   7   6  -3    5.25    0.47
  -7   6   3    5.07    0.75
   6  -6  -3    2.64    0.69
  -6  -6   3    4.78    0.71
  -6   6   3    4.45    0.68
   5  -6  -3   60.54    2.99
   5  -6  -3   54.05    3.16
  -5  -6   3   46.51    2.78
  -5  -6   3   52.01    3.23
  -5   6   3   54.12    3.22
   4  -6  -3   55.30    3.35
   4  -6  -3   56.91    3.16
  -4  -6   3   61.14    3.53
  -4  -6   3   56.40    3.08
  -4   6   3   58.78    3.47
  -3  -6   3   29.20    1.76
   3  -6  -3   29.30    1.81
  -3  -6   3   33.18    2.10
   3  -6  -3   34.42    2.05
  -3   6   3   28.46    1.97
  -2  -6   3    0.82    0.24
   2  -6  -3    0.72    0.45
  -2  -6   3    0.78    0.41
  -2  -6   3    0.60    0.31
   2  -6  -3    0.01    0.24
  -2   6   3    0.57    0.33
  -1  -6   3    0.25    0.20
   1  -6  -3    0.22    0.36
  -1  -6   3    0.04    0.26
  -1  -6   3    0.35    0.35
   1  -6  -3    0.31    0.25
  -1   6   3    0.35    0.27
   0  -6  -3  114.27    6.12
   0  -6   3  119.19    5.84
   0  -6   3  108.00    5.99
   0   6   3  115.78    6.40
  -1  -6  -3   91.45    5.39
   1  -6   3  113.18    5.21
   1  -6   3   97.65    5.35
   1   6   3   99.36    5.65
   2  -6   3   84.14    4.50
   2  -6   3   86.73    4.35
  -2  -6  -3   76.81    4.49
   3  -6   3   -0.13    0.31
  -3   6  -3    1.00    0.43
   4  -6   3   40.31    2.52
  -4   6  -3   43.61    2.74
  -5  -6  -3   63.62    3.78
   5  -6   3   65.12    3.76
  -5   6  -3   71.64    4.09
  -6  -6  -3   80.29    4.42
   6  -6   3   74.66    4.38
  -6   6  -3   77.93    4.68
  -7  -6  -3   33.67    2.07
   7  -6   3   31.42    2.20
  -7   6  -3   34.58    2.33
   8  -6   3   -0.44    0.24
   8  -6   3   -0.12    0.49
   8  -6   3   -0.49    0.22
  -8   6  -3   -0.02    0.43
   8   6   3   -0.16    0.31
   9  -6   3    4.25    0.86
   9  -6   3    3.69    0.54
  -9   6  -3    4.98    0.85
  10  -6   3   42.88    2.82
  10  -6   3   42.59    2.48
 -10   6  -3   42.33    2.85
 -10   6  -3   41.49    2.50
  11  -6   3   26.56    1.69
  11  -6   3   23.86    1.95
 -11   6  -3   22.32    1.67
 -11   6  -3   21.48    1.81
  12  -6   3   13.53    1.28
  12  -6   3   13.31    1.57
 -12   6  -3   11.81    1.35
 -12   6  -3   11.94    1.21
  13  -6   3    0.38    0.66
  13  -6   3   -0.02    0.74
 -13   6  -3   -0.15    0.63
 -13   6  -3    0.55    0.58
  14  -6   3   10.02    1.27
  14  -6   3    8.42    1.44
 -14   6  -3   10.37    1.18
 -14   6  -3    8.70    1.22
  15  -6   3   10.19    1.57
  15  -6   3    9.86    1.38
 -15   6  -3    9.49    1.19
 -15   6  -3   11.12    1.37
  15  -7  -3    2.84    1.27
  15  -7  -3    2.02    0.76
 -15   7   3    3.92    0.95
  14  -7  -3   -0.21    0.96
  14  -7  -3   -0.76    0.55
 -14   7   3   -0.91    0.65
 -14   7   3    0.02    0.64
  13  -7  -3    3.49    1.17
  13  -7  -3    3.97    0.73
 -13   7   3    3.21    0.84
 -13   7   3    0.76    0.71
  12  -7  -3   35.65    2.15
  12  -7  -3   37.41    2.85
 -12   7   3   36.83    2.58
  11  -7  -3   19.89    2.07
  11  -7  -3   20.48    1.20
 -11   7   3   20.03    1.63
  11   7  -3   16.32    1.37
  10  -7  -3   25.89    2.10
 -10   7   3   25.40    1.93
  -9  -7   3    0.66    0.52
   9  -7  -3    0.12    0.64
  -9   7   3    1.35    0.52
  -8  -7   3   15.99    1.41
   8  -7  -3   17.36    1.74
  -8   7   3   16.65    1.39
   7  -7  -3    9.44    1.25
  -7  -7   3    8.94    1.08
  -7   7   3   10.99    1.15
   6  -7  -3   93.54    4.94
   6  -7  -3   92.27    5.20
  -6  -7   3   90.56    5.37
  -6   7   3   88.69    5.33
  -5  -7   3    8.87    0.99
  -5  -7   3    6.79    0.67
   5  -7  -3    7.64    0.87
   5  -7  -3    6.07    0.96
  -5   7   3    5.96    0.84
   4  -7  -3   -0.06    0.47
  -4  -7   3   -0.01    0.38
  -4  -7   3    0.28    0.29
   4  -7  -3    0.03    0.36
  -4   7   3    0.23    0.37
  -3  -7   3   23.69    1.57
  -3  -7   3   25.45    1.87
   3  -7  -3   26.33    1.65
   3  -7  -3   26.85    1.86
  -3   7   3   24.66    1.77
  -2  -7   3  123.03    6.57
  -2  -7   3  121.86    6.42
  -2  -7   3  134.95    7.26
   2  -7  -3  127.34    6.79
   2  -7  -3  128.55    6.52
  -2   7   3  121.38    7.09
   1  -7  -3   26.91    1.90
  -1  -7   3   29.56    1.66
   1  -7  -3   25.62    1.71
  -1  -7   3   27.95    1.75
  -1   7   3   27.98    1.87
   0  -7   3   27.32    1.80
   0  -7  -3   31.19    1.99
   0  -7  -3   27.28    1.76
   0  -7   3   27.74    1.69
   0   7   3   30.19    1.91
   1  -7   3   11.81    0.90
  -1  -7  -3   10.41    1.13
   1  -7   3   11.34    1.08
   1   7   3   10.32    0.94
  -2  -7  -3   97.44    5.93
   2  -7   3  108.53    5.94
   2  -7   3  116.72    5.77
   2   7   3  118.56    6.24
   3  -7   3   46.20    2.82
  -3   7  -3   48.05    3.07
   4  -7   3   91.28    4.91
  -4   7  -3   85.10    5.24
   5  -7   3    1.54    0.57
  -5   7  -3    1.52    0.56
   6  -7   3   -0.21    0.39
  -6   7  -3    0.60    0.45
   7  -7   3   18.02    1.71
  -7   7  -3   20.87    1.66
   8  -7   3   83.03    4.74
  -8   7  -3   80.79    4.98
   9  -7   3    4.42    0.95
  -9   7  -3    4.20    0.81
  10  -7   3    0.63    0.68
 -10   7  -3    1.26    0.60
  11  -7   3    1.80    0.43
  11  -7   3    2.60    0.89
 -11   7  -3    3.20    0.79
  12  -7   3   24.17    2.30
  12  -7   3   26.39    1.63
 -12   7  -3   24.01    1.98
  13  -7   3    4.19    0.71
  13  -7   3    3.97    1.09
 -13   7  -3    3.63    0.83
 -13   7  -3    1.98    0.81
  14  -7   3   16.34    1.41
  14  -7   3   16.41    2.00
 -14   7  -3   19.72    1.63
 -14   7  -3   17.12    1.77
  15  -7   3    0.49    0.68
  15  -7   3    0.49    0.99
 -15   7  -3    0.70    0.71
  14  -8  -3    0.16    1.01
 -14   8   3    0.19    0.65
  13  -8  -3   21.81    2.54
 -13   8   3   29.91    2.24
  12  -8  -3    0.76    0.96
 -12   8   3    0.90    0.65
  11  -8  -3    8.33    1.42
 -11   8   3    6.42    1.02
  10  -8  -3   -0.08    0.73
 -10   8   3    0.13    0.49
   9  -8  -3   73.77    4.53
  -9   8   3   72.27    4.49
   8  -8  -3    3.70    0.93
  -8   8   3    2.57    0.68
   7  -8  -3    8.33    1.26
  -7  -8   3   11.24    1.21
  -7   8   3    9.16    1.12
   6  -8  -3    0.58    0.54
   6  -8  -3    0.15    0.58
  -6  -8   3    0.83    0.52
  -6   8   3    0.62    0.44
  -5  -8   3   75.03    4.66
   5  -8  -3   77.22    4.24
   5  -8  -3   79.29    4.55
  -5   8   3   76.49    4.62
  -4  -8   3    1.76    0.60
  -4  -8   3    2.89    0.55
   4  -8  -3    1.80    0.63
   4  -8  -3    2.62    0.55
  -4   8   3    2.10    0.57
   3  -8  -3  107.42    5.72
  -3  -8   3  110.09    5.63
  -3  -8   3  109.67    6.37
  -3  -8   3  108.44    5.78
   3  -8  -3  108.73    6.04
  -3   8   3  106.20    6.25
   2  -8  -3    5.22    0.92
  -2  -8   3    5.42    0.61
   2  -8  -3    4.85    0.69
  -2  -8   3    4.43    0.69
  -2   8   3    4.65    0.75
   1  -8  -3   53.22    3.03
  -1  -8   3   51.09    3.10
  -1  -8   3   56.09    2.97
   1  -8  -3   55.22    3.32
  -1   8   3   52.49    3.29
   0  -8  -3    4.69    0.67
   0  -8  -3    4.83    0.85
   0  -8   3    4.44    0.60
   0  -8   3    4.45    0.71
   0   8   3    3.56    0.64
   1  -8   3  143.83    7.19
   1  -8   3  121.36    6.90
  -1  -8  -3  132.29    7.26
   1   8   3  142.18    7.58
   2  -8   3    0.03    0.37
  -2  -8  -3   -0.37    0.49
   2  -8   3    0.13    0.42
   2   8   3    0.25    0.35
  -2   8  -3    0.29    0.47
   3  -8   3   16.88    1.48
  -3   8  -3   13.49    1.48
   4  -8   3    1.89    0.63
  -4   8  -3    2.76    0.73
   5  -8   3   56.67    3.54
  -5   8  -3   61.35    3.82
   6  -8   3    0.57    0.56
  -6   8  -3    0.44    0.53
   7  -8   3   21.17    1.77
  -7   8  -3   21.97    1.83
   8  -8   3    0.37    0.60
  -8   8  -3    0.13    0.47
   9  -8   3   27.92    2.24
  -9   8  -3   30.42    2.25
  10  -8   3    1.25    0.76
 -10   8  -3    2.38    0.75
  11  -8   3   47.31    3.26
 -11   8  -3   46.46    3.23
  12  -8   3    2.66    1.03
 -12   8  -3    1.51    0.73
  13  -8   3    0.22    0.88
 -13   8  -3   -0.64    0.54
  14  -8   3    0.34    1.03
 -14   8  -3    0.50    0.62
  13  -9  -3    1.68    1.16
 -13   9   3    1.39    0.72
  12  -9  -3   31.34    2.96
 -12   9   3   29.68    2.36
  11  -9  -3    6.43    1.39
 -11   9   3    6.33    1.09
  10  -9  -3   24.70    2.51
 -10   9   3   27.19    2.09
   9  -9  -3    0.40    0.81
  -9   9   3    0.42    0.58
   8  -9  -3   23.22    2.29
  -8   9   3   26.34    2.02
   7  -9  -3    9.66    1.45
  -7   9   3   12.07    1.34
   6  -9  -3   72.86    4.77
  -6  -9   3   96.48    5.04
   6  -9  -3   75.26    4.48
  -6   9   3   77.58    4.87
  -5  -9   3    1.69    0.65
   5  -9  -3    0.54    0.68
  -5   9   3    1.25    0.58
  -4  -9   3    8.35    0.83
  -4  -9   3    6.92    1.07
   4  -9  -3    8.66    1.25
  -4   9   3    8.10    1.05
   3  -9  -3   -0.50    0.57
  -3  -9   3    0.26    0.44
   3  -9  -3    0.74    0.47
  -3  -9   3    0.07    0.31
  -3   9   3   -0.03    0.45
  -2  -9   3  177.91    8.95
   2  -9  -3  180.95    9.47
  -2  -9   3  172.57    9.20
   2  -9  -3  172.16    9.03
  -2   9   3  174.66    9.86
   1  -9  -3   19.38    1.44
  -1  -9   3   19.53    1.36
  -1  -9   3   19.62    1.52
   1  -9  -3   19.04    1.83
  -1   9   3   18.02    1.52
   0  -9  -3   15.39    1.59
   0  -9   3   16.29    1.46
   0  -9  -3   13.12    1.24
   0  -9   3   15.78    1.17
   0   9   3   14.09    1.25
   1  -9   3   -0.01    0.35
  -1  -9  -3   -0.12    0.34
   1  -9   3    0.10    0.46
  -1  -9  -3   -0.95    0.47
   1   9   3    0.31    0.40
   2  -9   3   27.64    1.82
   2  -9   3   27.41    1.94
  -2  -9  -3   26.19    2.00
  -2   9  -3   23.95    2.05
   2   9   3   27.06    1.86
   3  -9   3    9.53    1.18
   3   9   3    9.19    1.00
  -3   9  -3    9.81    1.28
   4  -9   3   62.01    3.79
  -4   9  -3   64.18    4.08
   5  -9   3    2.75    0.78
  -5   9  -3    2.78    0.81
   6  -9   3    2.10    0.81
  -6   9  -3    4.13    0.86
   7  -9   3    3.74    0.91
  -7   9  -3    4.65    0.94
   8  -9   3   56.37    3.55
  -8   9  -3   52.76    3.64
   9  -9   3    0.18    0.73
  -9   9  -3    0.29    0.60
  10  -9   3    7.68    1.36
 -10   9  -3    7.11    1.16
  11  -9   3   -0.12    0.82
 -11   9  -3    0.18    0.58
  12  -9   3   35.19    2.78
 -12   9  -3   32.62    2.59
  13  -9   3    4.27    1.27
 -13   9  -3    2.28    0.87
  12 -10  -3    3.82    1.32
 -12  10   3    3.76    0.98
  11 -10  -3    0.61    1.05
 -11  10   3    0.61    0.69
  10 -10  -3   10.35    1.72
 -10  10   3   13.54    1.54
   9 -10  -3   31.12    2.89
  -9  10   3   32.58    2.43
   8 -10  -3   22.86    2.34
  -8  10   3   22.69    1.93
   7 -10  -3    0.20    0.84
  -7  10   3    1.63    0.64
   6 -10  -3    0.76    0.80
  -6  10   3    2.01    0.70
   5 -10  -3   51.34    3.20
   5 -10  -3   55.91    3.59
  -5  10   3   53.32    3.48
   4 -10  -3   24.54    1.74
   4 -10  -3   23.13    2.20
  -4  10   3   22.37    1.85
   3 -10  -3   32.88    2.48
   3 -10  -3   32.01    2.13
  -3  10   3   32.08    2.32
   2 -10  -3   -0.13    0.67
   2 -10  -3    0.41    0.48
  -2 -10   3    1.17    0.44
  -2 -10   3    0.81    0.56
  -2  10   3    0.55    0.51
   1 -10  -3    8.38    1.33
   1 -10  -3   10.48    1.11
  -1 -10   3    9.31    1.19
  -1 -10   3    9.72    0.97
  -1  10   3   11.48    1.23
   0 -10  -3   26.71    1.89
   0 -10   3   26.68    1.82
   0 -10   3   30.72    2.11
   0 -10  -3   25.82    2.19
   0  10   3   30.09    2.05
  -1 -10  -3   51.46    2.93
  -1 -10  -3   42.45    3.16
   1 -10   3   47.84    2.87
   1 -10   3   47.85    3.09
  -1  10  -3   50.74    3.36
   1  10   3   51.44    3.13
   2 -10   3   10.87    1.16
  -2 -10  -3   11.77    1.17
   2 -10   3    8.92    1.24
  -2 -10  -3   10.20    1.37
  -2  10  -3   12.62    1.46
   3 -10   3    1.20    0.70
  -3  10  -3    0.74    0.60
   4 -10   3    2.47    0.80
  -4  10  -3    3.21    0.84
   5 -10   3   36.03    2.58
  -5  10  -3   36.10    2.70
   6 -10   3   23.13    2.20
  -6  10  -3   26.39    2.14
   7 -10   3   27.49    2.23
  -7  10  -3   25.70    2.21
   8 -10   3    0.66    0.78
  -8  10  -3   -0.21    0.61
   9 -10   3    9.79    1.48
  -9  10  -3    7.89    1.26
  10 -10   3   15.02    1.84
 -10  10  -3   12.48    1.60
  11 -10   3   25.50    2.54
 -11  10  -3   26.23    2.21
  12 -10   3    9.84    1.72
 -12  10  -3    9.60    1.41
  11 -11  -3   21.82    2.65
 -11  11   3   27.21    2.24
  10 -11  -3   -0.70    0.91
 -10  11   3    0.09    0.64
   9 -11  -3    2.07    1.12
  -9  11   3    1.13    0.76
   8 -11  -3   15.65    2.03
  -8  11   3   13.66    1.61
   7 -11  -3   30.74    2.81
  -7  11   3   27.83    2.24
   6 -11  -3   21.63    2.29
  -6  11   3   21.42    1.88
   5 -11  -3   13.37    1.74
   5 -11  -3   10.64    1.29
  -5  11   3   12.34    1.44
   4 -11  -3    2.21    0.95
   4 -11  -3    1.68    0.68
  -4  11   3    2.62    0.77
   3 -11  -3   17.18    1.98
   3 -11  -3   15.94    1.45
  -3  11   3   16.39    1.65
   2 -11  -3    9.76    1.51
   2 -11  -3    9.04    1.10
  -2  11   3   11.18    1.28
  -1 -11   3   34.63    2.38
   1 -11  -3   42.77    2.96
   1 -11  -3   44.63    2.56
  -1 -11   3   40.97    2.72
  -1  11   3   37.26    2.68
   0 -11  -3    8.59    1.02
   0 -11   3    6.06    0.85
   0 -11   3    5.75    1.07
   0 -11  -3    4.31    1.13
   0  11  -3    7.63    1.20
   0  11   3    7.58    1.03
  -1 -11  -3    6.36    0.92
   1 -11   3    6.84    0.93
  -1 -11  -3    5.36    1.20
   1 -11   3    6.34    1.13
  -1  11  -3    5.31    1.09
  -2 -11  -3    6.24    0.91
   2 -11   3    8.15    1.27
  -2  11  -3    8.06    1.27
  -3 -11  -3   49.81    3.03
   3 -11   3   50.15    3.29
  -3  11  -3   48.28    3.47
   4 -11   3   11.64    1.50
  -4  11  -3   10.75    1.50
   5 -11   3    9.69    1.41
  -5  11  -3    8.49    1.31
   6 -11   3    1.26    0.82
  -6  11  -3    3.08    0.94
   7 -11   3   23.30    2.32
  -7  11  -3   23.95    2.11
   8 -11   3   19.54    2.12
  -8  11  -3   18.34    2.01
   9 -11   3   12.29    1.77
  -9  11  -3   13.04    1.69
  10 -11   3    0.21    0.92
 -10  11  -3   -0.24    0.71
   9 -12  -3    2.41    1.22
  -9  12   3    1.18    0.80
   8 -12  -3   24.71    2.69
  -8  12   3   25.09    2.17
   7 -12  -3    0.57    0.97
  -7  12   3    0.01    0.70
   6 -12  -3    7.41    1.52
  -6  12   3    8.80    1.28
   5 -12  -3   -0.80    0.80
   5 -12  -3    0.54    0.72
  -5  12   3    0.51    0.67
   4 -12  -3   31.44    2.28
   4 -12  -3   32.12    2.95
  -4  12   3   31.50    2.41
   3 -12  -3    1.28    1.02
   3 -12  -3    1.42    0.68
  -3  12   3    0.77    0.64
   2 -12  -3    2.13    0.72
   2 -12  -3    5.66    1.32
  -2  12   3    3.48    0.87
   1 -12  -3   -0.24    0.80
   1 -12  -3    0.49    0.59
   1  12  -3    0.11    0.68
   0 -12  -3   49.33    2.94
   0 -12  -3   39.59    3.31
   0 -12   3   48.70    3.22
   0  12  -3   47.41    3.34
   1 -12   3    2.33    0.79
   1 -12   3    1.17    0.80
  -1 -12  -3    3.10    0.74
  -1  12  -3    4.56    1.03
   2 -12   3   43.91    3.09
  -2 -12  -3   42.56    2.79
  -2  12  -3   45.60    3.25
   3 -12   3    1.04    0.82
  -3 -12  -3    1.36    0.64
  -3  12  -3    1.07    0.78
   4 -12   3   12.95    1.68
  -4  12  -3   10.56    1.55
   5 -12   3    2.35    1.00
  -5  12  -3    1.90    0.90
   6 -12   3   32.18    2.63
  -6  12  -3   32.80    2.69
   7 -12   3    0.73    0.87
  -7  12  -3    0.31    0.76
   8 -12   3   -0.25    0.89
  -8  12  -3    0.33    0.77
   9 -12   3    1.88    1.11
  -9  12  -3    1.77    0.93
   6 -13  -3    2.21    1.24
  -6  13   3    2.78    0.89
   5 -13  -3    5.24    1.44
  -5  13   3    6.37    1.13
   4 -13  -3   -0.48    0.96
   4 -13  -3   -0.18    0.71
  -4  13   3   -0.84    0.55
   3 -13  -3   12.00    1.90
   3 -13  -3   10.78    1.32
  -3  13   3   11.27    1.43
   2 -13  -3   -0.04    0.95
   2 -13  -3    0.43    0.67
   1 -13  -3   32.52    2.27
   1 -13  -3   29.06    2.97
   0 -13  -3    0.03    0.62
   0  13  -3   -0.25    0.74
   1 -13   3   -0.40    0.86
  -1 -13  -3    1.02    0.68
  -1  13  -3    0.21    0.72
   2 -13   3    0.58    0.89
  -2  13  -3    0.10    0.74
   3 -13   3   32.11    2.67
  -3  13  -3   32.18    2.68
   4 -13   3    0.13    0.91
  -4  13  -3    0.17    0.81
   5 -13   3    8.58    1.60
  -5  13  -3   10.47    1.57
   6 -13   3    0.90    1.05
  -6  13  -3   -0.62    0.77
   2 -14  -3    0.08    0.77
   1 -14  -3    0.39    0.70
   2 -14   3    8.51    1.63
 -17   0   4    0.61    0.69
 -17   0   4    0.29    0.63
 -16   0   4   36.75    2.41
 -16   0   4   33.74    2.49
 -15   0   4   -0.67    0.58
 -15   0   4    0.55    0.53
 -14   0   4   61.33    3.49
 -14   0   4   55.23    3.60
 -13   0   4    1.36    0.54
 -13   0   4    0.28    0.59
 -12   0   4   19.54    1.51
 -12   0   4   20.52    1.54
 -11   0   4   -0.22    0.34
 -11   0   4   -0.17    0.52
 -10   0   4  152.71    8.14
 -10   0   4  152.19    8.50
  -9   0   4   -0.40    0.29
  -9   0   4    0.48    0.47
  -8   0   4    0.90    0.41
  -8   0   4    0.86    0.34
  -7   0   4   -0.67    0.31
  -7   0   4    0.65    0.29
  -6   0   4  206.52   11.46
  -6   0   4  213.36   10.95
  -5   0   4   -0.08    0.23
  -5   0   4    0.02    0.21
  -4   0   4   50.39    2.89
  -3   0   4   -0.30    0.14
   3   0  -4   -0.39    0.13
   2   0  -4   21.87    1.19
  -2   0   4   20.30    1.20
  -2   0   4   24.16    1.20
  -2   0   4   22.02    1.29
   2   0  -4   20.25    1.13
  -1   0   4   -0.29    0.08
  -1   0   4   -0.16    0.06
  -1   0   4   -0.15    0.08
   1   0  -4   -0.18    0.06
   0   0  -4  840.84   46.35
   0   0   4  910.74   45.82
   0   0  -4  798.46   44.54
   0   0   4  800.77   43.25
   0   0  -4  942.69   43.05
   0   0   4  843.33   44.28
   0   0   4  856.61   43.69
  -1   0  -4   -0.15    0.07
   1   0   4   -0.23    0.08
   1   0   4   -0.04    0.07
   1   0   4    0.00    0.12
  -1   0  -4   -0.29    0.08
   1   0   4   -0.08    0.10
   2   0   4  120.99    6.30
  -2   0  -4  124.11    6.39
   2   0   4  123.92    6.22
   2   0   4  122.04    6.38
  -2   0  -4  124.56    6.68
  -3   0  -4    0.05    0.13
  -3   0  -4    0.05    0.16
   3   0   4    0.09    0.17
   3   0   4   -0.17    0.15
   4   0   4  212.91   10.85
  -4   0  -4  219.41   11.19
  -4   0  -4  215.33   11.64
  -5   0  -4   -0.17    0.14
   5   0   4   -0.07    0.18
  -5   0  -4    0.00    0.18
  -6   0  -4   30.95    1.85
  -6   0  -4   32.88    1.82
   6   0   4   30.10    1.76
   7   0   4   -0.33    0.22
  -7   0  -4    0.05    0.19
  -7   0  -4   -0.01    0.27
  -8   0  -4   86.20    4.95
   8   0   4   89.31    4.67
  -8   0  -4   91.25    4.83
  -9   0  -4   -0.05    0.36
   9   0   4   -0.28    0.27
  -9   0  -4   -0.26    0.23
 -10   0  -4   65.01    3.80
  10   0   4   70.36    3.68
 -10   0  -4   66.32    3.87
 -11   0  -4    0.23    0.32
  11   0   4    0.03    0.38
 -11   0  -4   -0.59    0.43
 -12   0  -4   13.09    1.09
 -12   0  -4   12.34    1.22
 -13   0  -4    0.33    0.38
 -13   0  -4   -0.81    0.50
 -14   0  -4   60.01    3.71
 -14   0  -4   64.17    3.81
 -15   0  -4   -0.70    0.59
  16   0   4   -0.95    0.84
 -16   0  -4    0.91    0.69
 -17   0  -4    0.39    0.69
  17   0   4   -0.56    0.95
 -17   1   4   20.26    1.81
 -17   1   4   21.15    1.75
 -16  -1   4    1.17    0.71
 -16   1   4    1.07    0.63
 -16   1   4    1.03    0.70
 -15  -1   4   -1.00    0.52
 -15  -1   4   -0.06    0.56
 -15   1   4    0.17    0.52
 -15   1   4   -0.03    0.63
 -14  -1   4    6.14    0.93
 -14  -1   4    6.63    0.90
 -14   1   4    5.39    0.88
 -14   1   4    5.68    0.89
 -13  -1   4   93.02    4.93
 -13  -1   4   85.05    5.15
 -13   1   4   81.35    5.14
 -13   1   4   91.28    4.96
 -12  -1   4   21.73    1.60
 -12  -1   4   19.34    1.52
 -12   1   4   20.11    1.60
 -12   1   4   22.62    1.57
 -11  -1   4    5.17    0.80
 -11  -1   4    8.56    0.92
 -11   1   4    6.82    0.85
 -11   1   4    7.04    0.88
 -10  -1   4    2.42    0.54
  10  -1  -4    1.64    0.58
 -10  -1   4    1.00    0.50
 -10   1   4    2.85    0.61
 -10   1   4    1.68    0.48
   9  -1  -4   62.95    3.58
  -9  -1   4   71.43    3.76
  -9  -1   4   54.69    3.48
  -9   1   4   72.75    3.58
  -9   1   4   54.72    3.69
  -8  -1   4    7.65    0.80
   8  -1  -4   12.10    1.06
  -8  -1   4   10.61    0.88
  -8   1   4   11.44    0.91
  -8   1   4    8.95    0.92
  -7  -1   4  105.61    5.98
  -7  -1   4  113.59    6.32
   7  -1  -4  112.85    5.97
  -7   1   4  114.02    6.33
  -7   1   4  119.37    6.02
  -6  -1   4   41.06    2.40
   6  -1  -4   43.84    2.48
  -6  -1   4   41.44    2.57
  -6   1   4   46.52    2.59
   6   1  -4   43.78    2.39
   5  -1  -4    3.61    0.51
  -5  -1   4    2.75    0.36
  -5  -1   4    2.79    0.41
   5   1  -4    3.08    0.36
  -5   1   4    3.51    0.44
  -4  -1   4   95.19    5.04
   4  -1  -4   93.77    5.05
  -4  -1   4   87.94    5.31
  -4   1   4  103.24    5.34
   4   1  -4  100.72    5.04
   3  -1  -4  272.25   13.96
  -3  -1   4  291.80   14.23
  -3  -1   4  266.64   14.23
  -3  -1   4  275.17   14.88
   3   1  -4  269.98   14.22
  -3   1   4  278.13   14.88
  -3   1   4  280.31   13.96
   2  -1  -4    6.15    0.46
  -2  -1   4    6.89    0.52
  -2  -1   4    7.21    0.45
   2  -1  -4    6.79    0.46
  -2  -1   4    6.29    0.45
  -2  -1   4    6.69    0.42
   2   1  -4    6.63    0.42
  -2   1   4    7.16    0.52
  -2   1   4    7.41    0.47
  -2   1   4    7.42    0.44
  -1  -1   4   87.01    4.33
  -1  -1   4   83.88    4.61
  -1  -1   4   84.89    4.33
   1  -1  -4   81.46    4.29
  -1  -1   4   91.15    4.29
  -1  -1   4   85.65    4.25
  -1   1   4   79.66    4.35
   1   1  -4   86.92    4.35
  -1   1   4   83.14    4.29
  -1   1   4   72.85    4.57
   0  -1  -4    9.95    0.61
   0  -1   4   10.61    0.71
   0  -1   4    9.48    0.58
   0  -1  -4    7.65    0.60
   0  -1   4    9.26    0.61
   0   1   4   11.09    0.56
   0   1  -4    9.98    0.56
   0   1   4   10.02    0.61
   0   1   4   10.41    0.60
  -1  -1  -4  393.50   18.86
   1  -1   4  349.00   19.72
   1  -1   4  366.76   18.48
   1  -1   4  358.92   18.33
  -1  -1  -4  369.31   18.48
  -1  -1  -4  347.72   19.72
   1   1   4  370.39   19.61
   1   1   4  376.14   18.87
  -1   1  -4  369.19   18.88
   1   1   4  373.48   18.49
   2  -1   4   86.48    4.47
  -2  -1  -4   84.89    4.63
  -2  -1  -4   85.07    4.47
   2  -1   4   84.09    4.42
   2  -1   4   87.72    4.46
  -2   1  -4   86.86    4.49
   2   1   4   87.75    4.45
   2   1   4   86.83    4.37
  -3  -1  -4  144.39    7.70
  -3  -1  -4  141.37    7.43
   3  -1   4  143.43    7.28
   3  -1   4  141.04    7.42
   3  -1   4  142.59    7.35
  -3   1  -4  149.34    7.45
  -3   1  -4  139.10    7.82
   3   1   4  147.84    7.22
   4  -1   4    0.87    0.24
  -4  -1  -4    1.47    0.19
  -4  -1  -4    1.08    0.20
   4  -1   4    0.92    0.27
  -4   1  -4    1.06    0.27
   4   1   4    1.52    0.23
  -4   1  -4    0.89    0.23
  -5  -1  -4   16.38    0.98
  -5  -1  -4   16.01    0.99
   5  -1   4   15.95    1.03
   5  -1   4   15.59    1.07
   5   1   4   16.61    0.95
  -5   1  -4   16.07    1.02
  -5   1  -4   16.26    1.09
  -6  -1  -4  129.47    6.86
   6  -1   4  119.65    6.59
   6  -1   4  124.15    6.49
  -6  -1  -4  131.98    6.63
  -6   1  -4  122.41    6.94
  -6   1  -4  128.98    6.66
   6   1   4  124.50    6.40
   7  -1   4  134.63    7.28
  -7  -1  -4  142.61    7.71
  -7  -1  -4  152.63    7.47
  -7   1  -4  138.32    7.47
   7   1   4  143.27    7.19
  -7   1  -4  137.13    7.78
   8  -1   4    6.14    0.68
  -8  -1  -4    6.69    0.62
  -8  -1  -4    5.81    0.61
  -8   1  -4    6.51    0.66
   8   1   4    5.02    0.55
  -8   1  -4    5.23    0.65
   9  -1   4    4.91    0.64
  -9  -1  -4    4.46    0.55
  -9  -1  -4    3.38    0.56
  -9   1  -4    3.74    0.54
   9   1   4    4.31    0.51
  -9   1  -4    4.21    0.64
 -10  -1  -4    0.79    0.44
  10  -1   4    0.71    0.44
 -10  -1  -4    1.11    0.37
 -10   1  -4    1.20    0.37
  10   1   4    0.51    0.34
 -10   1  -4    0.22    0.47
  11  -1   4   47.76    2.72
 -11  -1  -4   45.35    2.79
 -11  -1  -4   44.99    2.73
 -11   1  -4   41.07    2.75
 -11   1  -4   49.97    2.83
 -12  -1  -4    1.54    0.56
  12  -1   4    2.04    0.60
 -12  -1  -4    2.81    0.52
 -12   1  -4   -0.01    0.52
 -12   1  -4    2.57    0.53
 -13  -1  -4   16.18    1.25
 -13  -1  -4   13.63    1.32
  13  -1   4   16.96    1.73
 -13   1  -4   13.97    1.40
 -13   1  -4   16.34    1.29
  14  -1   4    1.66    0.88
 -14  -1  -4    0.14    0.55
 -14   1  -4    1.06    0.69
 -14   1  -4    1.12    0.53
 -15  -1  -4   18.74    1.53
  15  -1   4   17.98    2.01
 -15   1  -4   18.42    1.57
 -15   1  -4   20.38    1.66
  16  -1   4    3.80    1.19
 -16   1  -4    7.06    1.05
  17  -1   4   15.70    2.01
 -17   2   4    1.81    0.75
 -16   2   4   10.16    1.24
 -16   2   4    9.22    1.14
 -15  -2   4   20.94    1.81
 -15   2   4   24.45    1.76
 -15   2   4   20.66    1.78
 -14  -2   4   16.96    1.46
 -14   2   4   13.87    1.45
 -14   2   4   13.85    1.34
 -13  -2   4    1.19    0.53
 -13  -2   4    3.32    0.72
 -13   2   4    1.26    0.54
 -13   2   4    2.15    0.67
 -12  -2   4    8.73    0.95
  12  -2  -4   14.10    1.46
 -12  -2   4   13.92    1.31
 -12   2   4   13.20    1.16
 -12   2   4   12.23    1.24
  11  -2  -4   55.91    3.23
 -11  -2   4   41.72    2.91
 -11  -2   4   58.73    3.30
 -11   2   4   55.69    3.07
 -11   2   4   52.73    3.24
 -10  -2   4   48.71    3.27
 -10  -2   4   66.36    3.66
  10  -2  -4   62.58    3.52
 -10   2   4   68.10    3.43
 -10   2   4   56.43    3.57
  -9  -2   4   26.02    1.75
   9  -2  -4   26.15    1.76
  -9  -2   4   21.46    1.50
  -9   2   4   24.38    1.69
  -9   2   4   27.21    1.65
   8  -2  -4   17.29    1.28
  -8  -2   4   15.98    1.05
  -8  -2   4   12.19    1.17
  -8   2   4   18.29    1.20
  -7  -2   4   66.30    3.44
   7  -2  -4   67.34    3.60
  -7  -2   4   52.09    3.69
  -7   2   4   67.24    3.71
   7   2  -4   67.27    3.49
   6  -2  -4  105.61    5.65
  -6  -2   4  106.06    5.56
  -6  -2   4  108.66    5.57
  -6  -2   4  107.07    5.97
   6  -2  -4  103.60    5.58
  -6   2   4  109.39    5.93
   6   2  -4  104.63    5.61
   5  -2  -4  148.40    7.89
  -5  -2   4  153.67    7.88
  -5  -2   4  156.78    7.88
  -5  -2   4  149.26    8.37
   5   2  -4  155.86    7.93
  -5   2   4  149.65    8.34
   4  -2  -4   24.23    1.42
  -4  -2   4   25.00    1.35
   4  -2  -4   25.19    1.45
  -4  -2   4   25.57    1.58
   4  -2  -4   25.01    1.56
   4   2  -4   25.56    1.38
  -4   2   4   25.36    1.54
  -4   2   4   26.43    1.46
  -3  -2   4    7.10    0.45
   3  -2  -4    6.30    0.50
  -3  -2   4    7.33    0.58
   3  -2  -4    6.65    0.66
  -3   2   4    6.87    0.53
  -3   2   4    6.49    0.48
   3   2  -4    6.43    0.42
  -2  -2   4  116.97    5.79
   2  -2  -4  115.36    5.83
   2  -2  -4  109.53    5.95
   2  -2  -4  111.08    5.76
  -2  -2   4  114.97    6.30
  -2   2   4  116.15    6.24
  -2   2   4  117.94    5.84
  -1  -2   4  969.54   47.31
   1  -2  -4  976.47   47.70
  -1  -2   4  937.35   50.90
  -1   2   4  871.69   51.40
  -1   2   4 1000.00   47.72
   0  -2  -4  243.39   13.30
   0  -2   4  246.32   12.44
   0  -2   4  252.71   12.47
   0  -2   4  240.84   13.43
   0   2   4  259.15   12.51
   0   2   4  247.89   13.29
   1  -2   4   14.90    0.93
   1  -2   4   15.32    0.84
   1  -2   4   15.73    1.04
  -1  -2  -4   14.72    0.87
   1   2   4   15.87    0.86
   1   2   4   15.98    0.88
   2  -2   4   11.46    0.71
   2  -2   4   11.95    0.77
   3  -2   4   18.71    1.11
   3  -2   4   19.93    1.08
   3   2   4   18.79    0.99
  -3   2  -4   15.67    1.00
   4  -2   4   91.51    4.81
  -4  -2  -4   97.00    4.97
   4  -2   4   91.16    4.81
   4   2   4   94.98    4.98
   4   2   4   96.32    4.66
  -4   2  -4   88.44    5.16
  -4   2  -4   84.23    4.82
   5  -2   4   79.34    3.95
  -5  -2  -4   60.73    3.84
   5  -2   4   79.44    3.94
  -5  -2  -4   76.94    3.86
   5   2   4   75.72    3.76
  -5   2  -4   72.46    3.93
  -5   2  -4   77.11    4.22
  -6  -2  -4   55.97    3.16
   6  -2   4   56.21    3.12
  -6  -2  -4   56.93    3.02
   6  -2   4   53.55    3.12
  -6   2  -4   57.94    3.11
   6   2   4   56.90    2.93
  -6   2  -4   60.20    3.34
   7  -2   4   28.96    1.80
  -7  -2  -4   33.42    1.78
  -7  -2  -4   28.70    1.68
   7  -2   4   28.26    1.85
  -7   2  -4   28.61    1.78
  -7   2  -4   28.82    1.88
   7   2   4   29.58    1.61
   8  -2   4   52.99    3.11
  -8  -2  -4   54.85    2.95
  -8  -2  -4   57.58    3.09
   8  -2   4   55.75    3.06
  -8   2  -4   51.16    3.04
  -8   2  -4   54.69    3.21
   8   2   4   50.59    2.81
   9  -2   4   73.78    3.84
  -9  -2  -4   68.56    3.73
   9  -2   4   67.99    3.90
  -9  -2  -4   74.45    3.90
   9   2   4   68.06    3.57
  -9   2  -4   68.37    3.99
  -9   2  -4   58.66    3.80
  10  -2   4   28.66    2.04
  10  -2   4   32.93    1.99
 -10  -2  -4   26.98    1.80
 -10  -2  -4   34.04    1.92
 -10   2  -4   31.87    2.00
 -10   2  -4   26.02    1.93
  11  -2   4    5.61    0.96
 -11  -2  -4    5.78    0.68
 -11  -2  -4    4.05    0.62
  11  -2   4    6.25    0.85
 -11   2  -4    7.46    0.88
 -11   2  -4    7.16    0.80
 -12  -2  -4    0.34    0.39
 -12  -2  -4    0.90    0.42
  12  -2   4    1.38    0.71
  12  -2   4    1.59    0.62
 -12   2  -4    0.75    0.53
 -12   2  -4    0.63    0.42
 -13  -2  -4    7.47    0.87
  13  -2   4   11.64    1.24
  13  -2   4    9.69    1.32
 -13   2  -4    9.48    1.11
 -13   2  -4   11.14    1.11
  14  -2   4   24.53    2.33
 -14   2  -4   25.05    1.89
 -14   2  -4   26.66    1.94
  15  -2   4   18.28    2.07
 -15   2  -4   21.77    1.72
 -15   2  -4   20.66    1.72
  16  -2   4    1.37    0.98
 -16   2  -4    0.39    0.57
 -16   2  -4   -0.19    0.64
  17  -2   4   -0.20    0.97
 -17   3   4    3.10    0.89
 -16   3   4    9.01    1.25
 -16   3   4    7.92    1.08
 -15   3   4    0.76    0.60
 -15   3   4    0.67    0.63
 -14  -3   4   19.53    1.71
 -14   3   4   17.47    1.74
 -14   3   4   18.39    1.50
 -13  -3   4    9.20    1.22
  13  -3  -4    9.41    1.34
 -13   3   4   11.42    1.11
 -13   3   4    9.87    1.20
 -12  -3   4   33.81    2.35
  12  -3  -4   31.00    2.38
 -12   3   4   35.24    2.16
 -12   3   4   31.76    2.28
 -11  -3   4    6.82    0.92
  11  -3  -4    4.36    0.91
 -11   3   4    5.51    0.75
 -11   3   4    3.76    0.69
  10  -3  -4    2.97    0.75
 -10  -3   4    1.67    0.54
 -10   3   4    2.33    0.55
 -10   3   4    3.13    0.60
  -9  -3   4    4.95    0.76
   9  -3  -4    7.60    0.97
   9   3  -4    5.98    0.63
  -9   3   4    6.22    0.77
  -8  -3   4  152.27    9.12
   8  -3  -4  161.74    8.54
  -8  -3   4  170.40    8.23
   8  -3  -4  169.51    8.65
  -8   3   4  163.88    9.07
   8   3  -4  165.85    8.63
   7  -3  -4   43.03    2.72
  -7  -3   4   45.15    2.80
  -7  -3   4   46.49    2.37
  -7   3   4   47.71    2.76
   7   3  -4   45.77    2.53
  -6  -3   4    7.71    0.54
   6  -3  -4    8.96    0.93
  -6  -3   4    9.63    0.81
   6   3  -4    8.39    0.60
  -6   3   4    9.31    0.76
   5  -3  -4    1.58    0.34
  -5  -3   4    2.02    0.23
   5  -3  -4    1.64    0.44
   5  -3  -4    1.46    0.31
  -5  -3   4    1.94    0.39
   5   3  -4    1.28    0.23
  -5   3   4    1.33    0.32
   4  -3  -4  224.46   11.05
   4  -3  -4  221.24   10.89
  -4  -3   4  206.44   11.86
   4  -3  -4  217.95   11.16
  -4  -3   4  219.63   10.91
  -4   3   4  228.48   11.07
   4   3  -4  218.93   11.23
  -4   3   4  207.16   11.82
  -3  -3   4    6.52    0.45
   3  -3  -4    7.05    0.71
   3  -3  -4    5.73    0.52
  -3  -3   4    5.96    0.63
   3  -3  -4    4.82    0.41
  -3   3   4    5.59    0.50
  -3   3   4    6.58    0.45
   2  -3  -4  174.76    8.52
   2  -3  -4  171.76    8.74
  -2  -3   4  156.05    9.30
  -2  -3   4  176.38    8.56
  -2   3   4  170.92    9.22
   1  -3  -4    4.93    0.59
  -1  -3   4    5.12    0.35
  -1  -3   4    5.32    0.47
  -1  -3   4    4.97    0.57
  -1   3   4    5.28    0.43
   0  -3   4    1.45    0.26
   0  -3   4    1.19    0.30
   0   3   4    1.43    0.21
   1  -3   4   61.42    3.47
   1  -3   4   58.42    3.15
   1   3   4   59.25    3.26
   2  -3   4  197.87   10.12
   2  -3   4  205.37   10.03
   2   3   4  195.26   10.69
   3  -3   4   36.67    2.11
   3  -3   4   36.02    1.99
   3   3   4   38.95    2.03
   4  -3   4    8.40    0.60
  -4  -3  -4    7.02    0.49
   4  -3   4    8.14    0.74
   4   3   4    7.19    0.46
   4   3   4    7.73    0.48
  -4   3  -4    7.05    0.76
   4   3   4    7.42    0.51
   5  -3   4    1.10    0.30
   5  -3   4    0.56    0.33
  -5  -3  -4    0.63    0.17
   5   3   4    0.93    0.18
  -5   3  -4    0.59    0.30
   6  -3   4  108.16    5.62
  -6  -3  -4  112.01    5.81
   6  -3   4  104.92    5.63
   6   3   4  107.72    5.36
  -6   3  -4  100.65    5.63
  -6   3  -4  105.98    6.04
  -7  -3  -4   36.47    2.01
   7  -3   4   29.79    2.06
   7  -3   4   35.45    2.07
  -7   3  -4   32.95    2.01
  -7   3  -4   33.73    2.20
   7   3   4   35.20    1.78
   8  -3   4   66.44    3.54
  -8  -3  -4   54.16    3.50
   8  -3   4   63.67    3.53
  -8   3  -4   67.37    3.74
  -8   3  -4   63.87    3.49
   9  -3   4    0.23    0.43
  -9  -3  -4   -0.04    0.24
   9  -3   4   -0.12    0.46
  -9   3  -4   -0.28    0.44
  -9   3  -4    0.34    0.34
  10  -3   4   63.50    3.30
  10  -3   4   58.18    3.31
 -10  -3  -4   46.20    3.16
 -10   3  -4   54.90    3.20
 -10   3  -4   57.00    3.37
  11  -3   4   20.45    1.65
  11  -3   4   18.53    1.54
 -11   3  -4   19.10    1.48
 -11   3  -4   18.15    1.46
  12  -3   4  100.19    5.33
  12  -3   4   98.30    5.45
 -12   3  -4   91.90    5.28
 -12   3  -4   89.66    5.48
  13  -3   4    6.03    1.02
  13  -3   4    7.03    1.16
 -13   3  -4    6.69    0.92
 -13   3  -4    6.20    0.91
  14  -3   4    0.71    0.81
  14  -3   4   -0.64    0.67
 -14   3  -4    0.26    0.59
 -14   3  -4    0.37    0.52
  15  -3   4    1.70    0.94
 -15   3  -4    1.39    0.65
 -15   3  -4    1.86    0.73
  16  -3   4   21.23    2.31
 -16   3  -4   25.65    1.99
  17  -3   4    0.83    1.00
 -17   3  -4    2.18    0.80
  16  -4  -4   -4.00    0.79
 -16   4   4   -0.42    0.61
 -15   4   4   38.28    2.88
 -15   4   4   42.83    2.65
  14  -4  -4   -0.22    0.84
 -14   4   4    0.00    0.61
 -14   4   4    0.42    0.57
  13  -4  -4   -0.07    0.82
 -13  -4   4    0.50    0.59
 -13   4   4   -0.22    0.43
 -13   4   4   -0.33    0.53
  12  -4  -4    2.82    0.92
 -12  -4   4    1.31    0.58
 -12   4   4    2.01    0.63
 -12   4   4    2.75    0.65
  11  -4  -4   60.60    3.45
 -11  -4   4   40.65    3.29
 -11   4   4   58.13    3.36
 -11   4   4   56.60    3.10
 -10  -4   4    0.69    0.45
  10  -4  -4    1.38    0.66
 -10   4   4    1.31    0.46
  10   4  -4    0.67    0.38
  -9  -4   4   65.89    4.01
   9  -4  -4   65.95    3.90
   9   4  -4   64.67    3.65
  -9   4   4   69.25    3.95
  -8  -4   4    0.64    0.38
   8  -4  -4   -0.54    0.41
   8   4  -4    0.05    0.29
  -8   4   4    0.40    0.34
   7  -4  -4   48.64    3.02
  -7  -4   4   51.64    3.10
   7  -4  -4   50.77    2.82
   7   4  -4   50.58    2.75
  -7   4   4   51.40    3.05
   6  -4  -4    1.99    0.36
  -6  -4   4    1.85    0.44
   6  -4  -4    2.15    0.54
   6   4  -4    1.65    0.27
  -6   4   4    1.07    0.34
  -5  -4   4  151.30    8.71
   5  -4  -4  156.48    7.98
   5  -4  -4  158.28    8.03
   5  -4  -4  154.22    8.24
  -5  -4   4  158.36    7.90
   5   4  -4  157.40    8.14
  -5   4   4  163.53    8.11
  -5   4   4  158.58    8.67
   4  -4  -4    4.06    0.35
   4  -4  -4    5.01    0.70
  -4  -4   4    5.10    0.63
  -4  -4   4    5.01    0.41
   4  -4  -4    5.08    0.55
   4  -4  -4    3.80    0.35
  -4   4   4    4.04    0.52
   3  -4  -4    5.29    0.69
  -3  -4   4    4.74    0.61
  -3  -4   4    4.68    0.43
   3  -4  -4    3.74    0.47
  -3   4   4    4.68    0.53
  -2  -4   4   62.60    3.54
   2  -4  -4   62.36    3.36
   2  -4  -4   59.26    3.16
  -2  -4   4   58.53    3.14
  -2   4   4   58.01    3.40
  -1  -4   4  254.88   13.18
   1  -4  -4  268.02   13.35
  -1  -4   4  268.02   12.96
  -1   4   4  258.03   14.14
   0  -4  -4   13.11    1.02
   0  -4   4   13.69    0.93
   0  -4   4   12.99    0.83
   0  -4   4   15.05    1.11
   0   4   4   15.29    0.94
   1  -4   4  163.31    8.34
   1  -4   4  163.00    9.05
   1   4   4  163.47    8.83
   2  -4   4    5.15    0.58
   2   4   4    4.29    0.39
   3  -4   4  163.38    8.40
   4  -4   4    1.64    0.23
   4  -4   4    0.69    0.19
  -4  -4  -4    2.08    0.25
   4  -4   4    1.70    0.39
   4   4   4    1.36    0.17
  -4   4  -4    1.80    0.42
   5  -4   4  149.94    7.97
  -5  -4  -4  175.97    8.46
   5  -4   4  145.89    8.09
   5   4   4  155.34    7.81
  -5   4  -4  150.16    8.71
   6  -4   4   -0.05    0.32
  -6  -4  -4    0.13    0.18
   6  -4   4   -0.45    0.23
  -6   4  -4    0.37    0.33
   6   4   4   -0.10    0.20
  -7  -4  -4    1.38    0.28
   7  -4   4    0.64    0.42
   7  -4   4    0.60    0.35
  -7   4  -4    1.17    0.35
  -7   4  -4    0.86    0.41
   8  -4   4    1.77    0.48
   8  -4   4    1.47    0.52
  -8  -4  -4    2.11    0.37
  -8   4  -4    1.53    0.49
  -8   4  -4    1.62    0.47
   9  -4   4  170.22    9.00
   9  -4   4  169.54    8.97
  -9  -4  -4  171.51    9.35
  -9   4  -4  175.83    9.06
  -9   4  -4  167.25    9.57
  10  -4   4    0.96    0.56
  10  -4   4    0.86    0.55
 -10   4  -4    0.27    0.40
 -10   4  -4    0.45    0.49
  11  -4   4   10.74    1.27
  11  -4   4   10.85    1.23
 -11   4  -4   11.18    1.09
 -11   4  -4   12.00    1.22
  12  -4   4    1.58    0.71
  12  -4   4    0.96    0.68
 -12   4  -4    1.20    0.55
 -12   4  -4    0.99    0.61
  13  -4   4   71.03    4.35
  13  -4   4   69.12    4.27
 -13   4  -4   72.91    4.39
 -13   4  -4   73.22    4.19
  14  -4   4    0.23    0.79
  14  -4   4   -0.72    0.69
 -14   4  -4    0.50    0.54
 -14   4  -4   -0.58    0.56
  15  -4   4   28.58    2.31
  15  -4   4   27.02    2.51
 -15   4  -4   28.57    2.16
 -15   4  -4   27.93    2.09
  16  -4   4    0.20    1.00
 -16   4  -4    1.52    0.72
  16  -5  -4    2.43    0.99
 -16   5   4    4.87    1.04
  15  -5  -4   -0.37    0.78
  15  -5  -4    0.07    0.89
 -15   5   4    1.52    0.74
 -15   5   4    0.53    0.66
  14  -5  -4   18.99    2.16
  14  -5  -4   18.91    1.94
 -14   5   4   21.35    1.61
 -14   5   4   20.56    1.78
  13  -5  -4    2.79    1.07
  13  -5  -4   -0.05    0.75
 -13   5   4    2.41    0.67
 -13   5   4    1.18    0.58
  12  -5  -4   51.04    3.48
  12  -5  -4   59.98    3.39
 -12  -5   4   44.24    3.41
 -12   5   4   59.39    3.46
 -12   5   4   52.35    3.12
  11  -5  -4    1.60    0.81
 -11  -5   4    2.40    0.67
  11  -5  -4    0.33    0.62
 -11   5   4    1.84    0.55
  11   5  -4    1.77    0.49
 -10  -5   4    8.51    1.04
  10  -5  -4    7.93    0.95
  10  -5  -4    4.62    0.99
  10   5  -4    5.43    0.69
 -10   5   4    6.41    0.85
  -9  -5   4    9.68    1.09
   9  -5  -4   10.62    1.30
   9  -5  -4    9.06    0.94
  -9   5   4    9.64    1.02
   9   5  -4    8.39    0.79
   8  -5  -4   85.48    4.92
   8  -5  -4   86.97    4.62
   8  -5  -4   92.53    4.66
  -8  -5   4   90.63    5.11
   8   5  -4   82.47    4.61
  -8   5   4   83.01    5.02
  -7  -5   4   17.19    1.39
   7  -5  -4   17.58    1.44
   7  -5  -4   18.61    1.16
   7  -5  -4   17.90    1.16
   7   5  -4   17.13    1.08
  -7   5   4   19.21    1.37
   6  -5  -4   19.89    1.49
   6  -5  -4   19.06    1.13
  -6  -5   4   18.13    1.43
   6  -5  -4   21.32    1.39
   6  -5  -4   20.35    1.13
   6   5  -4   18.23    1.11
  -6   5   4   19.47    1.40
  -5  -5   4    1.72    0.46
   5  -5  -4    1.31    0.51
  -5  -5   4    1.43    0.25
   5  -5  -4    1.32    0.38
  -5   5   4    1.26    0.38
  -4  -5   4  158.54    7.93
  -4  -5   4  136.13    7.13
   4  -5  -4  136.57    7.43
   4  -5  -4  136.01    7.17
  -4   5   4  138.05    7.80
   3  -5  -4   21.39    1.32
  -3  -5   4   19.40    1.49
   3  -5  -4   19.43    1.47
  -3  -5   4   20.72    1.24
  -3   5   4   21.94    1.42
  -2  -5   4   83.98    4.35
   2  -5  -4   81.89    4.55
  -2  -5   4   86.48    4.24
   2  -5  -4   82.59    4.35
  -2   5   4   80.09    4.69
   1  -5  -4   16.48    1.28
  -1  -5   4   17.52    1.35
  -1  -5   4   17.34    1.12
  -1  -5   4   18.06    1.05
  -1   5   4   17.87    1.19
   0  -5   4   82.59    4.48
   0  -5   4   88.72    4.64
   0  -5   4   97.21    5.16
   0  -5  -4   84.45    4.76
   0   5   4   89.84    4.92
  -1  -5  -4   11.56    1.18
   1  -5   4   15.38    0.99
   1  -5   4   17.17    1.11
   1   5   4   16.84    1.05
   2  -5   4  344.16   17.52
   2   5   4  349.79   18.65
   3  -5   4   38.23    2.27
   4  -5   4   16.05    1.21
  -4   5  -4   16.99    1.33
  -5  -5  -4    4.14    0.43
   5  -5   4    2.95    0.59
  -5   5  -4    3.40    0.62
   6  -5   4  112.73    6.13
  -6  -5  -4  123.09    6.28
   6  -5   4   97.80    5.84
   6  -5   4  118.09    5.87
  -6   5  -4  124.12    6.62
  -7  -5  -4   10.87    0.78
   7  -5   4   10.99    1.10
   7  -5   4    9.62    0.78
   7  -5   4    9.27    0.74
  -7   5  -4    8.74    1.06
   7   5   4    9.88    0.75
   8  -5   4   43.02    2.50
   8  -5   4   44.74    2.74
  -8   5  -4   44.30    2.86
   9  -5   4    4.42    0.67
   9  -5   4    3.25    0.76
  -9   5  -4    4.36    0.65
  -9   5  -4    4.33    0.77
  10  -5   4   24.94    1.99
  10  -5   4   27.97    1.86
 -10   5  -4   29.08    1.84
 -10   5  -4   26.35    1.98
  11  -5   4   14.85    1.39
  11  -5   4   13.02    1.48
 -11   5  -4   14.57    1.44
 -11   5  -4   14.74    1.27
  12  -5   4   54.20    3.56
  12  -5   4   60.08    3.52
 -12   5  -4   55.68    3.62
 -12   5  -4   58.17    3.40
  13  -5   4   -0.24    0.63
  13  -5   4    0.08    0.72
 -13   5  -4    0.33    0.52
 -13   5  -4    0.06    0.57
  14  -5   4   -0.18    0.74
  14  -5   4    0.20    0.72
 -14   5  -4    0.67    0.59
 -14   5  -4    0.01    0.60
  15  -5   4    0.89    0.89
  15  -5   4    1.14    0.88
 -15   5  -4    1.82    0.75
 -15   5  -4    1.28    0.69
  16  -5   4   31.33    2.57
 -16   5  -4   30.54    2.38
  15  -6  -4   11.52    1.43
  15  -6  -4   13.18    1.92
 -15   6   4   10.32    1.40
 -15   6   4   10.12    1.21
  14  -6  -4    7.90    1.49
  14  -6  -4    5.99    1.04
 -14   6   4    5.84    1.06
 -14   6   4    6.70    0.94
  13  -6  -4    1.64    0.99
  13  -6  -4    1.33    0.70
 -13   6   4   -0.53    0.59
 -13   6   4    0.37    0.53
  12  -6  -4    7.27    0.97
  12  -6  -4    6.08    1.23
 -12   6   4    4.53    0.87
 -11  -6   4   42.67    2.91
  11  -6  -4   48.24    2.63
  11  -6  -4   41.12    2.98
  11   6  -4   40.22    2.51
 -11   6   4   39.47    2.79
  10  -6  -4   43.23    2.94
  10  -6  -4   43.76    2.50
 -10  -6   4   43.80    2.88
 -10   6   4   44.01    2.79
  10   6  -4   38.44    2.47
   9  -6  -4   21.91    1.36
  -9  -6   4   23.83    1.73
   9  -6  -4   19.55    1.89
  -9   6   4   19.84    1.58
   9   6  -4   19.78    1.33
   8  -6  -4    1.30    0.30
  -8  -6   4    1.46    0.54
   8  -6  -4    1.29    0.64
   8  -6  -4    1.16    0.31
  -8   6   4    1.26    0.47
   8   6  -4    0.68    0.31
   7  -6  -4   10.76    1.28
  -7  -6   4   12.06    1.20
  -7   6   4   12.04    1.04
   7   6  -4   10.73    0.76
   6  -6  -4   45.65    2.62
   6  -6  -4   45.51    2.82
  -6  -6   4   42.80    2.84
  -6   6   4   44.43    2.79
  -5  -6   4   71.49    3.95
   5  -6  -4   78.32    4.10
  -5  -6   4   81.05    4.55
   5  -6  -4   76.74    4.36
  -5   6   4   75.33    4.45
  -4  -6   4   25.73    1.51
  -4  -6   4   21.90    1.78
   4  -6  -4   26.89    1.83
   4  -6  -4   27.86    1.64
  -4   6   4   26.58    1.74
   3  -6  -4    8.24    0.79
   3  -6  -4    9.68    1.07
  -3  -6   4    9.30    0.72
  -3   6   4    7.16    0.81
  -2  -6   4   27.99    1.60
   2  -6  -4   30.17    1.95
  -2  -6   4   29.15    1.70
  -2  -6   4   28.46    1.99
   2  -6  -4   27.78    1.72
  -2   6   4   27.22    1.82
   1  -6  -4   77.76    4.10
  -1  -6   4   78.15    4.13
  -1  -6   4   80.18    3.99
   1  -6  -4   81.35    4.34
  -1  -6   4   66.50    4.52
  -1   6   4   77.43    4.40
   0  -6  -4   50.24    2.99
   0  -6   4   54.47    2.88
   0  -6   4   48.81    2.71
   0  -6   4   48.83    3.19
   0   6   4   51.72    3.00
   1  -6   4   17.38    1.25
  -1  -6  -4   17.40    1.36
   1  -6   4   17.56    1.16
   1   6   4   18.95    1.23
   2  -6   4    1.07    0.40
   2   6   4    0.88    0.29
   3  -6   4   62.25    3.52
   4  -6   4  147.48    7.77
  -4   6  -4  147.81    8.38
   5  -6   4   51.24    3.08
  -5   6  -4   53.14    3.32
  -6  -6  -4   17.50    1.20
   6  -6   4   19.82    1.47
  -6   6  -4   18.30    1.50
   7  -6   4    6.81    0.92
   7   6   4    4.46    0.50
  -7   6  -4    4.79    0.79
   8  -6   4   17.92    1.20
   8  -6   4   21.49    1.23
   8  -6   4   25.01    1.72
  -8   6  -4   22.63    1.71
   8   6   4   20.83    1.31
   9  -6   4   68.74    3.97
   9  -6   4   66.60    3.57
  -9   6  -4   62.78    4.07
  10  -6   4   33.58    2.25
  10  -6   4   27.52    1.84
 -10   6  -4   31.35    1.93
 -10   6  -4   27.81    2.15
  11  -6   4    6.78    1.14
  11  -6   4    5.23    0.80
 -11   6  -4    6.94    1.01
 -11   6  -4    5.71    0.83
  12  -6   4    2.34    0.89
  12  -6   4    3.35    0.75
 -12   6  -4    3.40    0.74
 -12   6  -4    2.79    0.75
  13  -6   4   10.23    1.43
  13  -6   4    9.18    1.17
 -13   6  -4    8.99    1.12
 -13   6  -4    9.54    1.23
  14  -6   4   12.30    1.40
  14  -6   4   12.21    1.62
 -14   6  -4   13.28    1.32
 -14   6  -4   10.47    1.34
  15  -6   4   15.10    1.63
  15  -6   4   13.90    1.81
 -15   6  -4   14.80    1.46
 -15   6  -4   13.03    1.53
  15  -7  -4    1.29    0.70
  15  -7  -4    1.50    1.18
 -15   7   4    1.12    0.72
  14  -7  -4    5.56    1.38
  14  -7  -4    3.73    0.79
 -14   7   4    0.66    0.73
 -14   7   4    3.82    0.90
  13  -7  -4   42.83    3.32
  13  -7  -4   48.63    2.72
 -13   7   4   47.51    3.13
 -13   7   4   41.19    2.76
  12  -7  -4    7.49    0.81
  12  -7  -4   10.00    1.55
 -12   7   4    7.30    1.06
  12   7  -4    7.22    0.88
  11  -7  -4   13.26    0.92
  11  -7  -4   15.06    1.77
  11   7  -4   11.90    1.11
 -11   7   4   12.20    1.36
  10  -7  -4    0.88    0.83
 -10   7   4    0.83    0.51
  -9  -7   4   27.53    2.18
   9  -7  -4   32.69    2.38
  -9   7   4   31.18    2.16
   8  -7  -4   28.04    2.18
  -8  -7   4   32.18    2.12
  -8   7   4   25.29    1.97
   7  -7  -4   42.92    2.91
  -7  -7   4   45.15    2.91
  -7   7   4   43.55    2.84
   6  -7  -4    2.34    0.72
  -6  -7   4    2.66    0.64
   6  -7  -4    2.43    0.60
  -6   7   4    2.45    0.59
   5  -7  -4   12.62    1.07
  -5  -7   4    8.66    1.08
   5  -7  -4   10.02    1.24
  -5  -7   4    9.17    0.81
  -5   7   4    8.99    1.00
   4  -7  -4   36.67    2.22
  -4  -7   4   41.35    2.56
  -4  -7   4   36.14    2.13
   4  -7  -4   35.71    2.44
  -4   7   4   35.40    2.38
  -3  -7   4  109.92    6.40
  -3  -7   4  112.05    5.64
   3  -7  -4  113.91    6.09
  -3  -7   4  108.50    5.77
   3  -7  -4  111.48    5.76
  -3   7   4  104.93    6.25
  -2  -7   4   24.20    1.46
  -2  -7   4   22.51    1.80
  -2  -7   4   24.11    1.56
   2  -7  -4   25.90    1.83
   2  -7  -4   24.18    1.58
  -2   7   4   24.32    1.68
   1  -7  -4   10.18    0.95
  -1  -7   4   11.91    1.25
   1  -7  -4   10.86    1.22
  -1  -7   4   11.54    0.85
  -1  -7   4   11.35    1.03
  -1   7   4   10.12    0.94
   0  -7   4   10.31    0.84
   0  -7   4   10.77    1.02
   0  -7  -4   11.54    1.20
   0   7   4    9.88    0.96
   1  -7   4  115.82    6.13
   1  -7   4  117.38    5.94
  -1  -7  -4  102.30    6.20
   1   7   4  122.38    6.46
   2  -7   4   14.01    1.16
   2   7   4   14.32    1.07
   3  -7   4   75.54    4.09
  -3   7  -4   68.94    4.40
   3   7   4   72.39    4.12
   4  -7   4    3.29    0.69
  -4   7  -4    2.76    0.68
   5  -7   4   24.18    1.77
  -5   7  -4   24.40    1.88
   6  -7   4   38.41    2.51
  -6   7  -4   39.75    2.70
   7  -7   4   85.67    4.93
  -7   7  -4   87.59    5.26
   8  -7   4   11.80    1.37
  -8   7  -4   11.01    1.30
   9  -7   4   -0.63    0.54
  -9   7  -4    0.08    0.49
  10  -7   4   -0.53    0.59
 -10   7  -4    1.16    0.60
  11  -7   4   40.03    2.87
  11  -7   4   41.85    2.27
 -11   7  -4   39.95    2.86
  12  -7   4    6.87    1.27
  12  -7   4    7.02    0.78
 -12   7  -4    7.84    1.12
  13  -7   4   11.89    1.11
  13  -7   4   12.73    1.65
 -13   7  -4   12.30    1.28
 -13   7  -4   11.91    1.43
  14  -7   4    0.29    0.86
  14  -7   4    1.05    0.63
 -14   7  -4    0.72    0.66
 -14   7  -4    1.26    0.73
  15  -7   4    9.62    1.13
  15  -7   4    6.41    1.45
 -15   7  -4    8.80    1.29
  14  -8  -4   13.16    2.05
 -14   8   4   12.92    1.53
  13  -8  -4    0.55    1.07
 -13   8   4   -0.26    0.60
  12  -8  -4   11.85    1.78
 -12   8   4   12.90    1.46
  11  -8  -4    0.98    0.93
 -11   8   4    0.30    0.59
  10  -8  -4   60.62    4.19
 -10   8   4   68.78    4.14
   9  -8  -4    0.77    0.76
  -9   8   4    0.63    0.50
   8  -8  -4   -0.43    0.63
  -8  -8   4    0.33    0.52
  -8   8   4   -0.12    0.47
   7  -8  -4    0.54    0.61
  -7  -8   4    0.44    0.50
  -7   8   4    0.43    0.50
   6  -8  -4   84.79    4.26
  -6  -8   4   59.27    4.51
   6  -8  -4   81.56    4.59
  -6   8   4   80.20    4.58
   5  -8  -4   -0.15    0.57
   5  -8  -4   -0.08    0.42
  -5  -8   4   -0.03    0.47
  -5   8   4   -0.42    0.35
   4  -8  -4   40.59    2.70
  -4  -8   4   40.99    2.72
  -4  -8   4   36.43    2.31
  -4  -8   4   39.92    2.25
   4  -8  -4   37.73    2.38
  -4   8   4   42.48    2.62
  -3  -8   4    3.57    0.62
   3  -8  -4    3.51    0.60
   3  -8  -4    3.05    0.80
  -3  -8   4    3.08    0.47
  -3  -8   4    2.62    0.69
  -3   8   4    3.04    0.64
  -2  -8   4   69.53    3.88
  -2  -8   4   67.64    4.33
  -2  -8   4   71.26    3.72
   2  -8  -4   68.62    4.14
   2  -8  -4   69.16    3.83
  -2   8   4   71.09    4.16
  -1  -8   4    0.33    0.30
   1  -8  -4   -0.23    0.31
   1  -8  -4   -0.21    0.53
  -1  -8   4   -0.02    0.39
  -1   8   4    0.09    0.34
   0  -8   4  153.27    8.03
   0  -8   4  157.25    7.79
   0  -8  -4  149.20    7.87
   0  -8  -4  151.61    8.22
   0   8   4  150.61    8.51
   1  -8   4    6.79    0.74
  -1  -8  -4    4.57    0.90
   1  -8   4    6.39    0.86
   1   8   4    5.73    0.74
   2  -8   4   -0.05    0.41
   2   8   4    0.06    0.31
   3  -8   4    3.08    0.69
   3   8   4    2.90    0.52
  -3   8  -4    4.66    0.86
   4  -8   4   96.36    5.56
  -4   8  -4  105.41    6.07
   5  -8   4    7.64    1.05
  -5   8  -4    7.91    1.10
   6  -8   4   13.65    1.46
  -6   8  -4   15.78    1.60
   7  -8   4    1.81    0.72
  -7   8  -4    1.88    0.66
   8  -8   4   34.19    2.42
  -8   8  -4   32.76    2.48
   9  -8   4    0.65    0.67
  -9   8  -4    0.39    0.53
  10  -8   4   30.88    2.43
 -10   8  -4   32.67    2.45
  11  -8   4    0.76    0.80
 -11   8  -4    0.25    0.61
  12  -8   4    2.48    1.02
 -12   8  -4    1.61    0.75
  13  -8   4    0.04    0.89
 -13   8  -4    0.73    0.69
  14  -8   4   25.58    2.57
 -14   8  -4   24.40    2.11
  13  -9  -4   26.12    2.83
 -13   9   4   27.60    2.22
  12  -9  -4    2.18    1.16
 -12   9   4    0.83    0.69
  11  -9  -4   12.07    1.75
 -11   9   4    9.41    1.28
  10  -9  -4    1.09    0.94
 -10   9   4    1.38    0.69
   9  -9  -4   37.96    2.89
  -9   9   4   36.98    2.63
   8  -9  -4    6.16    1.24
  -8   9   4    6.98    1.03
   7  -9  -4   65.44    4.39
  -7  -9   4   79.05    4.52
  -7   9   4   67.19    4.35
   6  -9  -4    0.33    0.72
   6  -9  -4    0.98    0.58
  -6  -9   4    0.92    0.61
  -6   9   4    0.01    0.47
   5  -9  -4   11.50    1.16
  -5  -9   4   10.55    1.32
   5  -9  -4   10.10    1.43
  -5   9   4   10.72    1.22
   4  -9  -4   19.83    1.93
   4  -9  -4   17.51    1.43
  -4  -9   4   19.23    1.68
  -4   9   4   17.97    1.52
  -3  -9   4  190.21   10.37
  -3  -9   4  179.46    9.18
   3  -9  -4  184.84    9.79
  -3  -9   4  169.62    9.41
   3  -9  -4  182.22    9.32
  -3   9   4  181.10   10.14
   2  -9  -4   27.40    1.92
  -2  -9   4   30.73    2.00
  -2  -9   4   29.74    1.82
   2  -9  -4   29.36    2.25
  -2   9   4   29.66    2.08
   1  -9  -4    1.13    0.47
  -1  -9   4    0.69    0.37
   1  -9  -4    1.09    0.71
  -1  -9   4    0.31    0.49
  -1   9   4    1.38    0.51
   0  -9   4   -0.30    0.43
   0  -9  -4   -0.73    0.30
   0  -9  -4   -0.13    0.56
   0  -9   4    0.05    0.34
   0   9   4   -0.20    0.35
  -1  -9  -4   25.33    2.18
   1  -9   4   31.15    1.96
  -1  -9  -4   30.56    2.00
   1  -9   4   32.06    2.15
   1   9   4   33.78    2.10
   2  -9   4    1.31    0.59
   2   9   4    1.80    0.50
  -2   9  -4    2.43    0.76
   3  -9   4   59.74    3.76
  -3   9  -4   68.05    4.17
   4  -9   4    0.77    0.59
  -4   9  -4    0.75    0.61
   5  -9   4   20.52    1.74
  -5   9  -4   21.23    1.83
   6  -9   4    6.03    1.07
  -6   9  -4    6.38    1.10
   7  -9   4   56.84    3.77
  -7   9  -4   64.82    4.04
   8  -9   4    0.68    0.70
  -8   9  -4    0.20    0.54
   9  -9   4    0.66    0.76
  -9   9  -4   -0.35    0.53
  10  -9   4    0.55    0.81
 -10   9  -4    0.15    0.64
  11  -9   4   23.11    2.41
 -11   9  -4   29.66    2.29
  12  -9   4    1.23    0.99
 -12   9  -4    1.84    0.78
  13  -9   4   10.27    1.68
 -13   9  -4    9.62    1.36
  12 -10  -4    3.90    1.33
 -12  10   4    3.93    0.97
  11 -10  -4   13.81    1.97
 -11  10   4   13.47    1.59
  10 -10  -4   32.74    2.95
 -10  10   4   28.01    2.26
   9 -10  -4   17.37    2.12
  -9  10   4   16.36    1.72
   8 -10  -4    0.70    0.91
  -8  10   4    0.46    0.62
   7 -10  -4    4.57    1.23
  -7  10   4    5.64    0.95
   6 -10  -4   56.22    3.38
   6 -10  -4   54.77    3.74
  -6  10   4   55.30    3.61
   5 -10  -4   15.45    1.43
   5 -10  -4   15.09    1.79
  -5 -10   4   14.48    1.63
  -5  10   4   13.86    1.48
   4 -10  -4   23.76    1.60
   4 -10  -4   19.62    2.05
  -4  10   4   16.00    1.67
   3 -10  -4    0.10    0.72
   3 -10  -4    0.72    0.54
  -3  10   4    0.49    0.51
  -2 -10   4   17.08    1.58
   2 -10  -4   15.60    1.39
  -2 -10   4   15.68    1.25
   2 -10  -4   17.80    1.87
  -2  10   4   16.63    1.43
   1 -10  -4   20.54    1.61
  -1 -10   4   19.76    1.48
  -1 -10   4   23.08    1.74
   1 -10  -4   22.57    2.17
  -1  10   4   23.86    1.75
   0 -10   4   45.07    2.98
   0 -10  -4   48.12    2.85
   0 -10  -4   46.50    3.24
   0 -10   4   46.53    2.77
   0  10   4   50.29    3.05
   1 -10   4    0.86    0.60
   1 -10   4    0.77    0.48
  -1 -10  -4    0.20    0.43
  -1 -10  -4   -0.70    0.57
   1  10   4    0.64    0.48
  -2 -10  -4    0.13    0.44
   2 -10   4    0.76    0.63
  -2  10  -4    0.21    0.56
   3 -10   4   19.45    1.88
  -3  10  -4   22.40    1.95
   4 -10   4   31.26    2.35
  -4  10  -4   33.81    2.56
   5 -10   4   23.30    1.95
  -5  10  -4   24.05    2.08
   6 -10   4    6.70    1.16
  -6  10  -4    6.13    1.13
   7 -10   4    0.80    0.77
  -7  10  -4    0.09    0.65
   8 -10   4   23.56    2.27
  -8  10  -4   24.09    2.11
   9 -10   4   18.40    2.03
  -9  10  -4   21.08    2.09
  10 -10   4   17.77    2.00
 -10  10  -4   16.20    1.83
  11 -10   4    3.96    1.16
 -11  10  -4    2.74    0.95
  12 -10   4    1.83    1.09
 -12  10  -4   -0.14    0.69
  11 -11  -4   -0.32    1.02
  10 -11  -4    0.49    1.03
 -10  11   4   -0.26    0.64
   9 -11  -4    7.63    1.56
  -9  11   4    7.10    1.16
   8 -11  -4   31.64    3.05
  -8  11   4   34.29    2.52
   7 -11  -4   15.32    2.05
  -7  11   4   17.92    1.78
   6 -11  -4    6.90    1.40
  -6  11   4    5.93    1.04
   5 -11  -4    0.23    0.85
   5 -11  -4    0.64    0.65
  -5  11   4    0.60    0.62
   4 -11  -4   19.07    1.63
   4 -11  -4   16.26    1.99
  -4  11   4   16.21    1.66
   3 -11  -4    9.44    1.49
   3 -11  -4    8.95    1.10
  -3  11   4    6.58    1.03
   2 -11  -4   17.60    2.06
   2 -11  -4   19.34    1.53
  -2  11   4   17.55    1.56
  -1 -11   4    7.02    1.14
   1 -11  -4    8.27    1.40
   1 -11  -4    7.31    0.98
  -1  11   4    8.51    1.09
   0 -11   4   15.30    1.38
   0 -11   4   17.64    1.72
   0 -11  -4   14.34    1.83
   0 -11  -4   15.79    1.43
   0  11   4   14.13    1.45
   1 -11   4   19.58    1.65
  -1 -11  -4   20.89    1.66
   1 -11   4   22.52    2.03
  -1  11  -4   23.12    2.00
   2 -11   4   62.74    3.88
  -2 -11  -4   60.01    3.61
  -2  11  -4   62.77    4.15
  -3 -11  -4   15.72    1.45
   3 -11   4   14.26    1.66
  -3  11  -4   14.84    1.76
   4 -11   4    2.12    0.86
  -4  11  -4    2.68    0.91
   5 -11   4    1.79    0.87
  -5  11  -4    1.24    0.73
   6 -11   4   33.24    2.61
  -6  11  -4   35.32    2.76
   7 -11   4   11.35    1.59
  -7  11  -4    8.68    1.38
   8 -11   4   17.01    2.01
  -8  11  -4   18.92    2.05
   9 -11   4    0.32    0.92
  -9  11  -4    0.60    0.77
  10 -11   4    2.85    1.15
 -10  11  -4    2.90    0.99
   9 -12  -4    9.40    1.79
  -9  12   4    8.85    1.34
   8 -12  -4    0.37    1.05
  -8  12   4    0.79    0.72
   7 -12  -4   10.81    1.78
  -7  12   4    8.09    1.25
   6 -12  -4   -0.94    0.83
  -6  12   4   -0.28    0.61
   5 -12  -4   37.52    2.48
   5 -12  -4   26.82    2.92
  -5  12   4   35.33    2.57
   4 -12  -4    1.81    0.75
   4 -12  -4    1.49    1.08
  -4  12   4    1.09    0.71
   3 -12  -4   -0.14    0.56
   3 -12  -4    0.78    0.97
  -3  12   4   -0.21    0.54
   2 -12  -4   -0.03    0.88
   2 -12  -4    1.21    0.67
  -2  12   4    0.75    0.64
   1 -12  -4   52.95    3.94
   1 -12  -4   55.49    3.40
   1  12  -4   61.00    3.92
   0 -12   4    1.90    0.90
   0 -12  -4    2.27    0.70
   0  12  -4    2.30    0.86
  -1 -12  -4   24.90    1.86
   1 -12   4   21.72    2.18
  -1  12  -4   22.29    2.27
  -2 -12  -4    1.05    0.60
   2 -12   4    0.39    0.78
  -2  12  -4   -0.37    0.66
   3 -12   4   18.13    1.89
  -3 -12  -4   13.59    1.41
  -3  12  -4   12.73    1.70
  -4 -12  -4    1.99    0.74
   4 -12   4    1.90    0.90
  -4  12  -4    1.24    0.83
   5 -12   4   33.59    2.68
  -5  12  -4   34.34    2.80
   6 -12   4    0.93    0.87
  -6  12  -4    1.01    0.86
   7 -12   4    0.77    0.90
  -7  12  -4    1.63    0.92
   8 -12   4    1.45    1.01
  -8  12  -4    1.31    0.89
   9 -12   4   25.73    2.73
  -9  12  -4   32.86    2.66
   6 -13  -4    3.56    1.44
  -6  13   4    3.71    1.00
   5 -13  -4    0.57    1.12
  -5  13   4    0.33    0.67
   4 -13  -4   22.89    2.58
   4 -13  -4   17.84    1.75
  -4  13   4   18.32    1.86
   3 -13  -4   -0.44    0.98
   3 -13  -4    0.79    0.71
   2 -13  -4   25.75    2.79
   1 -13  -4    1.13    0.70
   0 -13  -4    4.29    0.92
   0  13  -4    4.48    1.07
  -1 -13  -4    6.94    1.06
  -1  13  -4    4.81    1.16
   2 -13   4   46.53    3.24
  -2 -13  -4   41.75    2.83
  -2  13  -4   42.55    3.28
   3 -13   4    0.54    0.94
  -3  13  -4    0.97    0.85
   4 -13   4    0.25    0.89
  -4  13  -4    0.94    0.90
   5 -13   4    0.22    0.95
  -5  13  -4    1.57    0.92
   6 -13   4   27.22    2.68
  -6  13  -4   25.28    2.58
   1 -14  -4   24.53    2.02
   0 -14  -4   12.16    1.44
 -17   0   5   33.52    2.28
 -17   0   5   31.27    2.41
 -16   0   5    0.42    0.64
 -16   0   5    0.68    0.61
 -15   0   5   22.60    1.68
 -15   0   5   18.72    1.66
 -14   0   5    1.08    0.65
 -14   0   5    0.56    0.52
 -13   0   5   49.17    2.86
 -13   0   5   43.64    2.93
 -12   0   5    0.09    0.43
 -12   0   5   -1.61    0.46
 -11   0   5   76.26    4.20
 -11   0   5   72.24    4.38
 -10   0   5    0.17    0.37
 -10   0   5   -0.39    0.47
  -9   0   5    4.11    0.65
  -9   0   5    4.50    0.65
  -8   0   5    0.07    0.28
  -8   0   5   -0.23    0.38
  -7   0   5  242.19   12.72
  -7   0   5  245.96   13.30
  -6   0   5    0.22    0.24
  -6   0   5   -0.26    0.28
  -5   0   5  108.71    6.13
  -5   0   5  112.12    5.83
   4   0  -5   -0.32    0.13
  -4   0   5   -0.31    0.15
   3   0  -5  298.37   15.19
  -3   0   5  297.68   14.89
   3   0  -5  288.27   14.52
  -2   0   5   -0.06    0.14
  -2   0   5   -0.17    0.11
   2   0  -5    0.01    0.10
   2   0  -5   -0.12    0.08
   1   0  -5   28.75    1.51
  -1   0   5   28.97    1.51
  -1   0   5   26.04    1.51
  -1   0   5   28.73    1.62
   0   0   5   -0.16    0.07
   0   0   5    0.08    0.13
   0   0   5   -0.16    0.12
   0   0   5    0.02    0.11
   0   0  -5   -0.19    0.07
  -1   0  -5   35.17    1.97
   1   0   5   38.83    2.10
   1   0   5   36.55    1.99
   1   0   5   36.48    1.97
  -2   0  -5   -0.05    0.11
   2   0   5    0.15    0.16
   2   0   5    0.03    0.14
   2   0   5    0.16    0.13
   3   0   5  152.57    7.95
   3   0   5  158.15    7.84
  -3   0  -5  154.22    8.06
   4   0   5    0.15    0.19
  -4   0  -5    0.02    0.14
  -4   0  -5   -0.23    0.13
   4   0   5    0.02    0.17
  -5   0  -5   26.54    1.48
  -5   0  -5   24.23    1.51
   5   0   5   25.76    1.45
   5   0   5   23.74    1.53
  -6   0  -5    0.14    0.18
   6   0   5    0.04    0.24
  -6   0  -5    0.04    0.22
  -7   0  -5  185.77   10.30
   7   0   5  190.06    9.65
  -7   0  -5  194.14    9.96
  -8   0  -5   -0.14    0.31
  -8   0  -5   -0.21    0.20
   8   0   5   -0.01    0.26
  -9   0  -5   42.28    2.58
  -9   0  -5   46.11    2.59
   9   0   5   43.00    2.47
  10   0   5    0.01    0.33
 -10   0  -5   -0.13    0.40
 -10   0  -5    0.13    0.27
  11   0   5   13.61    1.06
 -11   0  -5   13.30    1.04
 -11   0  -5   11.03    1.14
 -12   0  -5   -0.44    0.46
 -12   0  -5    0.31    0.34
 -13   0  -5   54.55    3.12
 -13   0  -5   45.08    3.04
 -14   0  -5    0.33    0.44
 -14   0  -5   -0.23    0.57
  14   0   5   -0.19    0.75
  15   0   5    0.72    0.88
 -15   0  -5   -0.75    0.57
 -16   0  -5   -0.33    0.62
  16   0   5   -1.08    0.87
  17   0   5   18.16    2.26
 -17   0  -5   23.97    1.84
 -17   1   5    0.56    0.65
 -17   1   5   -0.31    0.68
 -16  -1   5    5.58    1.00
 -16   1   5    3.48    0.85
 -16   1   5    4.80    0.90
 -15  -1   5    3.91    0.84
 -15  -1   5    4.16    0.79
 -15   1   5    3.09    0.78
 -15   1   5    3.51    0.78
 -14  -1   5   69.59    4.15
 -14  -1   5   67.55    3.88
 -14   1   5   61.20    4.07
 -14   1   5   69.76    3.94
 -13  -1   5   21.44    1.55
 -13  -1   5   21.42    1.64
 -13   1   5   18.77    1.54
 -13   1   5   18.54    1.54
 -12  -1   5    0.46    0.48
 -12  -1   5   -0.69    0.48
 -12   1   5    0.45    0.55
 -12   1   5    0.31    0.43
 -11  -1   5    9.30    1.01
 -11  -1   5    8.30    0.93
 -11   1   5    9.67    0.98
 -11   1   5    9.36    1.02
 -10  -1   5   66.58    3.74
 -10  -1   5   59.31    3.50
 -10   1   5   65.02    3.55
 -10   1   5   57.76    3.70
  -9  -1   5   31.49    1.87
  -9  -1   5   23.59    1.68
  -9   1   5   24.27    1.80
  -9   1   5   27.61    1.72
  -8  -1   5   95.98    5.24
  -8  -1   5   80.40    4.91
  -8   1   5   87.95    5.23
  -8   1   5  102.93    4.97
  -7  -1   5    7.37    0.77
  -7  -1   5    4.83    0.60
  -7   1   5    6.98    0.75
  -6  -1   5  112.68    6.68
  -6  -1   5  114.48    6.33
  -6   1   5  121.01    6.71
   6   1  -5  132.32    6.35
  -5  -1   5    8.66    0.68
  -5  -1   5    7.86    0.72
   5   1  -5   10.14    0.66
  -5   1   5    9.21    0.75
  -4  -1   5  254.59   12.99
  -4  -1   5  232.43   12.39
   4  -1  -5  222.52   11.87
   4   1  -5  251.37   12.38
  -4   1   5  235.44   12.98
  -4   1   5  241.70   12.18
   3  -1  -5    8.28    0.56
   3  -1  -5    6.97    0.51
  -3  -1   5    6.24    0.53
  -3  -1   5    8.08    0.49
  -3  -1   5    8.19    0.61
  -3   1   5    7.22    0.60
   3   1  -5    7.85    0.49
  -2  -1   5    8.52    0.56
  -2  -1   5    8.05    0.49
  -2  -1   5    7.49    0.59
   2  -1  -5    8.10    0.53
   2  -1  -5    7.50    0.54
  -2  -1   5    6.72    0.53
  -2  -1   5    8.28    0.53
  -2   1   5    7.94    0.54
  -2   1   5    7.65    0.60
   2   1  -5    8.19    0.50
   2   1  -5    7.67    0.44
  -1  -1   5   21.42    1.24
   1  -1  -5   17.19    1.08
   1  -1  -5   21.89    1.14
  -1  -1   5   19.35    1.11
  -1  -1   5   20.53    1.12
  -1  -1   5   20.99    1.08
   1   1  -5   20.74    1.10
  -1   1   5   21.26    1.13
  -1   1   5   20.07    1.10
  -1   1   5   19.55    1.18
   0  -1   5  516.48   26.85
   0  -1  -5  516.39   25.70
   0  -1   5  487.04   24.94
   0  -1   5  468.01   25.14
   0  -1  -5  505.68   25.17
   0  -1   5  482.33   25.69
   0  -1  -5  503.11   26.75
   0   1   5  509.38   25.17
   0   1   5  511.84   26.76
   0   1  -5  499.55   25.71
   0   1   5  512.34   25.72
   1  -1   5  165.22    9.17
  -1  -1  -5  173.99    8.70
   1  -1   5  167.13    8.58
   1  -1   5  170.78    8.52
  -1  -1  -5  172.35    9.05
  -1  -1  -5  171.17    8.58
   1  -1   5  171.98    8.70
  -1   1  -5  164.11    8.72
   1   1   5  165.42    9.06
   1   1   5  165.77    8.72
   1   1   5  171.29    8.59
   2  -1   5    7.23    0.45
  -2  -1  -5    7.13    0.45
   2  -1   5    6.44    0.57
   2  -1   5    7.79    0.54
  -2  -1  -5    7.63    0.46
   2  -1   5    6.72    0.54
  -2   1  -5    6.27    0.48
   2   1   5    7.78    0.55
   2   1   5    6.83    0.45
   2   1   5    6.52    0.49
  -3  -1  -5    3.97    0.31
  -3  -1  -5    4.74    0.35
   3  -1   5    4.60    0.47
  -3  -1  -5    4.05    0.34
   3  -1   5    4.84    0.47
   3  -1   5    3.62    0.34
  -3   1  -5    4.30    0.38
   3   1   5    3.74    0.37
   3   1   5    4.47    0.45
   4  -1   5   74.12    3.91
  -4  -1  -5   74.24    3.94
   4  -1   5   75.01    3.96
  -4  -1  -5   72.79    4.05
   4   1   5   73.74    3.84
  -4   1  -5   74.25    4.19
  -4   1  -5   78.44    3.96
   5  -1   5    9.21    0.78
  -5  -1  -5   10.41    0.66
   5  -1   5    9.43    0.75
  -5  -1  -5   11.18    0.70
  -5   1  -5   10.07    0.72
  -5   1  -5   10.07    0.78
   5   1   5    9.47    0.67
  -6  -1  -5  164.44    8.28
   6  -1   5  153.74    8.09
   6  -1   5  157.57    8.22
  -6  -1  -5  156.84    8.55
  -6   1  -5  163.92    8.31
  -6   1  -5  153.88    8.66
   6   1   5  156.49    8.00
  -7  -1  -5    4.08    0.42
   7  -1   5    3.64    0.57
  -7  -1  -5    2.96    0.44
   7  -1   5    2.86    0.49
  -7   1  -5    4.59    0.54
   7   1   5    3.91    0.44
  -7   1  -5    4.80    0.54
  -8  -1  -5    1.38    0.30
   8  -1   5    1.39    0.45
  -8  -1  -5    1.34    0.37
   8  -1   5    0.78    0.35
  -8   1  -5    1.21    0.40
  -8   1  -5    1.52    0.36
   8   1   5    1.36    0.33
  -9  -1  -5   26.51    1.65
  -9  -1  -5   27.12    1.67
   9  -1   5   26.21    1.83
   9  -1   5   28.24    1.69
   9   1   5   25.90    1.57
  -9   1  -5   24.73    1.69
  -9   1  -5   24.28    1.68
  10  -1   5   52.59    3.20
  10  -1   5   54.63    3.02
 -10  -1  -5   53.48    3.03
 -10  -1  -5   50.18    3.08
  10   1   5   51.99    2.88
 -10   1  -5   49.44    3.07
 -10   1  -5   55.31    3.14
 -11  -1  -5    2.52    0.55
  11  -1   5    2.38    0.74
 -11  -1  -5    1.59    0.44
  11  -1   5    2.21    0.59
 -11   1  -5    2.73    0.51
 -11   1  -5    1.90    0.60
  12  -1   5    6.78    0.88
 -12  -1  -5    3.77    0.69
 -12  -1  -5    5.29    0.71
  12  -1   5    7.25    1.09
 -12   1  -5    4.38    0.79
 -12   1  -5    5.45    0.73
  13  -1   5    0.93    0.73
 -13  -1  -5    0.36    0.52
 -13   1  -5   -0.23    0.57
 -13   1  -5    0.60    0.44
 -14  -1  -5   26.97    2.10
  14  -1   5   35.39    2.57
 -14   1  -5   35.79    2.30
 -14   1  -5   33.63    2.25
  15  -1   5    3.07    1.10
 -15  -1  -5    2.19    0.71
 -15   1  -5    4.78    0.93
 -15   1  -5    4.08    0.77
  16  -1   5   10.02    1.61
 -16   1  -5   11.81    1.34
  17  -1   5   -0.27    0.94
 -17   2   5   14.30    1.57
 -16   2   5   12.83    1.44
 -16   2   5   13.69    1.35
 -15  -2   5    7.68    1.13
 -15   2   5    5.85    0.93
 -15   2   5    6.39    1.00
 -14  -2   5    0.39    0.57
 -14   2   5    0.19    0.48
 -14   2   5   -0.38    0.56
 -13  -2   5   16.15    1.55
 -13  -2   5   13.37    1.20
 -13   2   5   14.22    1.46
 -13   2   5   19.15    1.39
 -12  -2   5   31.46    2.09
 -12  -2   5   38.05    2.42
 -12   2   5   39.96    2.25
 -12   2   5   29.68    2.31
 -11  -2   5   27.72    1.81
 -11  -2   5   17.59    1.47
 -11   2   5   21.03    1.66
 -11   2   5   28.80    1.68
 -10  -2   5    3.04    0.64
  10  -2  -5    3.05    0.73
 -10  -2   5    1.99    0.49
 -10   2   5    4.24    0.67
 -10   2   5    3.98    0.65
  -9  -2   5    0.59    0.41
  -9  -2   5   -0.92    0.28
   9  -2  -5   -0.85    0.37
  -9   2   5    0.38    0.36
  -9   2   5   -0.40    0.41
  -8  -2   5   57.78    3.33
   8  -2  -5   66.94    3.57
  -8   2   5   57.53    3.60
   8   2  -5   65.39    3.38
   7  -2  -5  115.76    5.91
  -7  -2   5   94.58    6.16
  -7  -2   5  111.04    5.77
   7   2  -5  111.54    5.83
  -7   2   5  116.26    6.17
  -6  -2   5   64.47    3.19
   6  -2  -5   48.83    3.22
   6  -2  -5   59.79    3.38
  -6  -2   5   59.19    3.51
  -6   2   5   63.44    3.47
   6   2  -5   61.92    3.23
  -5  -2   5   10.26    0.77
  -5  -2   5    7.46    0.52
   5  -2  -5    7.18    0.63
  -5  -2   5    7.67    0.51
   5  -2  -5    8.76    0.66
   5  -2  -5    8.41    0.86
  -5  -2   5    7.89    0.55
   5   2  -5    7.79    0.55
  -5   2   5    7.35    0.65
   4  -2  -5    5.35    0.66
  -4  -2   5    5.98    0.60
  -4  -2   5    5.41    0.43
   4  -2  -5    6.97    0.50
   4  -2  -5    5.27    0.50
   4   2  -5    5.33    0.40
  -4   2   5    4.44    0.51
  -4   2   5    5.36    0.50
  -3  -2   5   54.10    2.73
  -3  -2   5   50.71    3.02
   3  -2  -5   51.02    2.74
   3   2  -5   53.92    2.77
  -3   2   5   52.56    2.77
  -3   2   5   52.92    2.98
   2  -2  -5   88.26    4.47
  -2  -2   5   80.83    4.89
  -2  -2   5   89.59    4.49
  -2   2   5   91.35    4.83
  -2   2   5   87.33    4.52
   2   2  -5   90.03    4.56
  -1  -2   5  404.12   21.77
   1  -2  -5  408.79   20.33
  -1  -2   5  396.09   20.18
  -1   2   5  399.87   20.34
  -1   2   5  414.68   21.66
   0  -2  -5  124.45    6.32
   0  -2   5  119.62    6.32
   0  -2   5  121.88    6.86
   0  -2   5  131.13    6.31
   0   2   5  123.43    6.72
   0   2   5  126.34    6.35
  -1  -2  -5  115.85    6.13
   1  -2   5  114.98    5.81
   1  -2   5  116.22    6.33
   1   2   5  107.92    6.13
   1   2   5  117.76    5.85
   2  -2   5  194.69   10.81
   2  -2   5  197.55   10.05
   2  -2   5  193.63   10.02
   2   2   5  198.85   10.07
   2   2   5  203.05   10.20
  -2   2  -5  201.17   10.20
   3  -2   5   25.02    1.46
   3  -2   5   23.83    1.48
  -3   2  -5   26.17    1.40
   3   2   5   25.75    1.37
   4  -2   5   90.07    4.64
   4  -2   5   87.09    4.62
  -4  -2  -5   76.64    4.75
  -4   2  -5   88.74    4.98
   4   2   5   94.87    4.50
  -4   2  -5   95.10    4.66
   5  -2   5   29.34    1.68
  -5  -2  -5   29.95    1.53
  -5  -2  -5   26.18    1.59
  -5  -2  -5   26.59    1.52
   5  -2   5   27.48    1.68
   5   2   5   28.73    1.53
  -5   2  -5   27.35    1.79
  -5   2  -5   29.66    1.62
  -6  -2  -5   19.05    1.12
   6  -2   5   18.12    1.27
  -6  -2  -5   21.26    1.18
   6  -2   5   17.98    1.25
  -6   2  -5   19.61    1.23
  -6   2  -5   17.57    1.31
   6   2   5   19.19    1.10
   7  -2   5   69.00    3.93
  -7  -2  -5   74.35    3.82
   7  -2   5   70.40    3.89
  -7  -2  -5   78.91    4.00
  -7   2  -5   67.77    4.13
  -7   2  -5   68.58    3.90
   7   2   5   69.88    3.70
  -8  -2  -5   54.94    3.03
   8  -2   5   53.54    3.18
   8  -2   5   55.24    3.12
  -8  -2  -5   58.97    3.16
  -8   2  -5   55.65    3.14
  -8   2  -5   53.77    3.29
   8   2   5   54.71    2.92
  -9  -2  -5   33.53    1.93
   9  -2   5   32.93    2.00
   9  -2   5   29.61    2.06
  -9  -2  -5   31.84    1.86
  -9   2  -5   29.88    1.98
  -9   2  -5   29.60    2.03
   9   2   5   32.02    1.77
  10  -2   5    6.03    0.89
  10  -2   5    5.14    0.76
 -10  -2  -5    6.10    0.62
 -10  -2  -5    4.13    0.58
 -10   2  -5    5.64    0.72
 -10   2  -5    4.31    0.72
 -11  -2  -5   12.70    1.06
  11  -2   5   15.12    1.49
  11  -2   5   15.24    1.34
 -11  -2  -5   14.85    1.09
 -11   2  -5   14.40    1.18
 -11   2  -5   13.63    1.26
 -12  -2  -5   26.44    1.80
  12  -2   5   33.34    2.05
  12  -2   5   28.74    2.16
 -12   2  -5   25.18    1.93
 -12   2  -5   32.17    2.01
  13  -2   5   24.14    1.70
  13  -2   5   22.96    1.86
 -13  -2  -5   15.21    1.37
 -13   2  -5   22.78    1.60
 -13   2  -5   20.57    1.62
  14  -2   5   12.65    1.61
 -14   2  -5   12.93    1.32
 -14   2  -5   13.26    1.35
  15  -2   5    0.95    0.94
 -15   2  -5    1.87    0.76
 -15   2  -5    1.94    0.65
  16  -2   5    4.63    1.22
 -16   2  -5    5.42    0.99
  17  -2   5   12.07    1.79
 -17   3   5    3.58    0.93
 -16   3   5    0.43    0.60
 -16   3   5    1.26    0.71
 -15   3   5   35.05    2.53
 -15   3   5   34.02    2.31
 -14  -3   5    6.02    1.04
 -14   3   5    6.62    0.91
 -14   3   5    6.57    1.03
 -13  -3   5   26.65    1.98
 -13   3   5   24.46    1.75
 -13   3   5   21.99    1.87
 -12  -3   5    0.96    0.56
  12  -3  -5   -0.22    0.62
 -12   3   5    0.59    0.55
 -12   3   5    0.34    0.46
  11  -3  -5   10.67    1.30
 -11  -3   5    8.88    1.12
 -11   3   5   10.33    0.96
 -11   3   5    8.91    1.02
  10  -3  -5   11.06    1.26
 -10  -3   5    8.02    1.05
 -10   3   5   10.92    1.06
   9  -3  -5  134.10    6.67
  -9  -3   5   98.44    6.88
   9   3  -5  129.03    6.49
  -9   3   5  126.91    6.88
  -8  -3   5   19.05    1.09
   8  -3  -5   19.51    1.50
  -8  -3   5   20.32    1.46
  -8   3   5   20.61    1.38
   8   3  -5   15.90    1.21
   7  -3  -5    0.05    0.25
   7  -3  -5   -0.08    0.38
  -7  -3   5    0.63    0.36
  -7  -3   5    0.54    0.20
   7   3  -5    0.29    0.24
  -7   3   5    0.76    0.32
  -6  -3   5    0.83    0.35
  -6  -3   5    0.81    0.20
   6  -3  -5    0.92    0.42
  -6   3   5    0.74    0.27
   6   3  -5    0.46    0.21
  -5  -3   5  236.14   13.04
   5  -3  -5  264.37   12.19
   5  -3  -5  231.03   12.26
   5  -3  -5  243.64   11.95
  -5  -3   5  241.38   11.97
  -5   3   5  245.46   12.19
  -5   3   5  213.64   12.95
   5   3  -5  237.50   12.35
   4  -3  -5   25.54    1.52
   4  -3  -5   28.08    1.51
  -4  -3   5   26.76    1.71
  -4  -3   5   28.56    1.46
   4  -3  -5   26.17    1.70
  -4   3   5   25.25    1.63
   4   3  -5   25.42    1.45
   3  -3  -5   69.54    3.60
   3  -3  -5   68.28    3.59
  -3  -3   5   68.83    3.97
   3  -3  -5   71.51    3.83
  -3  -3   5   68.39    3.57
  -3   3   5   67.05    3.87
  -3   3   5   72.38    3.61
  -2  -3   5   37.77    2.08
   2  -3  -5   38.51    2.29
  -2  -3   5   41.16    1.95
   2  -3  -5   37.88    2.03
  -2  -3   5   40.11    2.37
   2  -3  -5   36.60    2.10
  -2   3   5   39.03    2.07
  -2   3   5   38.13    2.23
  -1  -3   5   54.77    2.91
  -1  -3   5   58.79    3.26
  -1   3   5   53.29    3.07
   0  -3   5    2.59    0.44
   0  -3   5    4.03    0.42
   0   3   5    3.94    0.32
   1  -3   5  131.95    6.37
   1  -3   5  122.13    6.48
   1   3   5  124.44    6.81
   2  -3   5    7.82    0.66
   2  -3   5    8.16    0.52
   2   3   5    8.87    0.53
   2   3   5    8.61    0.50
   3  -3   5   -0.11    0.21
   3  -3   5    0.21    0.16
   4  -3   5   18.55    1.26
   4  -3   5   19.92    1.17
   4   3   5   19.50    1.08
  -4   3  -5   18.85    1.35
   5  -3   5  299.65   15.24
  -5  -3  -5  310.41   16.05
   5  -3   5  298.63   15.20
  -5   3  -5  294.26   16.33
   5   3   5  313.91   14.98
  -5   3  -5  267.21   15.48
   5   3   5  315.33   16.04
   6  -3   5   17.31    1.29
   6  -3   5   18.43    1.25
  -6  -3  -5   22.09    1.14
  -6   3  -5   16.58    1.19
   6   3   5   18.23    1.05
  -6   3  -5   18.94    1.39
   7  -3   5   14.91    1.10
   7  -3   5   13.83    1.11
  -7  -3  -5   15.26    0.93
  -7   3  -5   12.93    1.04
   7   3   5   14.42    0.83
  -7   3  -5   13.63    1.14
  -8  -3  -5    0.52    0.25
   8  -3   5    0.39    0.43
   8  -3   5    0.36    0.40
   8   3   5    0.59    0.20
  -8   3  -5    0.46    0.34
  -8   3  -5    0.41    0.40
   9  -3   5   39.92    2.46
   9  -3   5   42.20    2.51
  -9   3  -5   40.68    2.56
  -9   3  -5   37.27    2.39
 -10  -3  -5   25.88    1.94
  10  -3   5   35.57    2.17
  10  -3   5   38.94    2.27
 -10   3  -5   36.37    2.20
 -10   3  -5   31.48    2.07
  11  -3   5   52.00    3.15
  11  -3   5   52.65    3.25
 -11   3  -5   52.81    3.24
 -11   3  -5   50.41    3.09
  12  -3   5    3.24    0.80
  12  -3   5    2.45    0.80
 -12   3  -5    2.83    0.64
 -12   3  -5    2.84    0.70
  13  -3   5    5.26    1.11
  13  -3   5    5.79    1.02
 -13   3  -5    5.73    0.86
 -13   3  -5    5.43    0.88
  14  -3   5    4.32    1.07
  14  -3   5    2.94    0.89
 -14   3  -5    4.38    0.80
 -14   3  -5    2.35    0.75
  15  -3   5   35.85    2.75
 -15   3  -5   35.45    2.52
 -15   3  -5   35.83    2.48
  16  -3   5    1.86    1.06
 -16   3  -5    0.36    0.61
 -16   4   5   24.44    2.09
 -15   4   5    0.17    0.54
 -15   4   5    0.20    0.62
 -14   4   5    0.60    0.61
 -14   4   5   -0.45    0.50
 -13  -4   5    0.01    0.61
  13  -4  -5    2.59    1.03
 -13   4   5    4.07    0.72
 -13   4   5    2.71    0.73
  12  -4  -5   67.39    4.17
 -12   4   5   69.39    3.82
 -12   4   5   63.79    4.09
  11  -4  -5    1.47    0.75
 -11  -4   5    1.25    0.56
 -11   4   5    1.13    0.48
 -10  -4   5   18.91    1.62
  10  -4  -5   24.68    1.79
  10   4  -5   21.54    1.39
 -10   4   5   19.26    1.52
  -9  -4   5    1.92    0.56
   9  -4  -5    0.45    0.55
  -9   4   5    1.62    0.46
   9   4  -5    0.58    0.39
   8  -4  -5   62.44    3.69
  -8  -4   5   62.94    3.80
  -8   4   5   62.68    3.70
   8   4  -5   61.75    3.40
   7  -4  -5    1.64    0.41
   7  -4  -5    1.54    0.56
  -7  -4   5    2.39    0.26
  -7  -4   5    1.56    0.46
  -7   4   5    2.30    0.44
   7   4  -5    1.54    0.30
   6  -4  -5  104.19    5.54
  -6  -4   5  110.36    6.09
  -6  -4   5  106.43    5.41
   6  -4  -5  106.78    5.81
   6  -4  -5  112.24    5.58
   6   4  -5  103.74    5.59
  -6   4   5  104.75    5.99
   5  -4  -5   -0.05    0.24
   5  -4  -5    0.27    0.36
   5  -4  -5   -0.06    0.20
  -5  -4   5    0.07    0.17
  -5  -4   5    0.20    0.28
   5   4  -5   -0.06    0.15
  -5   4   5    0.04    0.23
  -5   4   5    0.26    0.23
  -4  -4   5   18.17    1.02
   4  -4  -5   16.77    0.98
  -4  -4   5   15.16    1.23
   4  -4  -5   16.17    1.10
   4  -4  -5   16.28    1.29
  -4   4   5   16.87    1.16
  -4   4   5   17.99    1.05
   3  -4  -5    0.06    0.21
  -3  -4   5    0.12    0.29
  -3  -4   5    0.17    0.20
   3  -4  -5    0.20    0.34
  -3   4   5    0.49    0.23
   2  -4  -5  432.14   21.97
   2  -4  -5  430.68   22.38
  -2  -4   5  454.40   21.83
  -2  -4   5  441.33   22.16
  -2  -4   5  465.97   23.99
  -2   4   5  437.17   23.81
  -1  -4   5    0.09    0.11
   1  -4  -5    0.00    0.28
  -1  -4   5    0.16    0.27
  -1  -4   5   -0.12    0.17
  -1   4   5    0.17    0.17
   0  -4   5   35.92    2.09
   0  -4   5   35.89    2.35
   0   4   5   39.62    2.16
   1  -4   5    1.18    0.38
   1  -4   5    0.66    0.28
   1   4   5    0.68    0.18
   2  -4   5   99.49    5.28
   2   4   5  101.73    5.46
   3  -4   5    0.66    0.32
   3   4   5    0.60    0.14
   3   4   5    0.78    0.15
   4  -4   5  110.80    5.60
   4  -4   5  112.80    5.78
  -4   4  -5  104.38    6.21
   5  -4   5    1.13    0.30
  -5  -4  -5    1.55    0.21
   5  -4   5    0.69    0.38
   5   4   5    1.52    0.23
  -5   4  -5    0.80    0.38
   5   4   5    1.31    0.24
   6  -4   5   32.47    1.84
  -6  -4  -5   29.56    1.79
   6  -4   5   29.84    1.95
  -6   4  -5   34.32    2.13
   6   4   5   31.74    1.65
  -7  -4  -5    0.97    0.25
   7  -4   5    0.98    0.37
   7  -4   5    0.94    0.45
  -7   4  -5    1.43    0.44
  -7   4  -5    1.70    0.40
  -8  -4  -5  161.93    8.80
   8  -4   5  160.46    8.47
   8  -4   5  164.41    8.53
  -8   4  -5  164.51    9.10
  -8   4  -5  159.63    8.55
   9  -4   5    0.11    0.46
   9  -4   5   -0.24    0.44
  -9   4  -5    0.23    0.48
  -9   4  -5    0.70    0.44
  10  -4   5   -0.35    0.47
  10  -4   5   -0.21    0.48
 -10   4  -5    0.51    0.50
 -10   4  -5    0.49    0.43
  11  -4   5    1.09    0.64
  11  -4   5    1.44    0.65
 -11   4  -5    1.10    0.49
 -11   4  -5    1.13    0.56
  12  -4   5   69.96    4.29
  12  -4   5   76.01    4.32
 -12   4  -5   72.86    4.40
 -12   4  -5   72.14    4.18
  13  -4   5    1.12    0.78
  13  -4   5    0.78    0.75
 -13   4  -5    0.25    0.46
 -13   4  -5   -0.01    0.59
  14  -4   5   23.60    2.19
  14  -4   5   22.88    2.14
 -14   4  -5   23.54    1.84
 -14   4  -5   25.25    1.91
  15  -4   5    0.65    0.81
  15  -4   5    1.05    0.91
 -15   4  -5    0.02    0.54
 -15   4  -5    0.14    0.65
  16  -4   5    6.25    1.37
 -16   4  -5    8.73    1.20
  16  -5  -5    0.75    0.87
 -16   5   5    2.25    0.87
  15  -5  -5   11.70    1.64
 -15   5   5   18.20    1.50
 -15   5   5   16.04    1.71
  14  -5  -5    0.45    0.98
  14  -5  -5   -0.99    0.71
 -14   5   5    0.61    0.62
 -14   5   5    0.97    0.67
  13  -5  -5   22.71    2.21
  13  -5  -5   16.33    1.73
 -13   5   5   16.55    1.67
 -13   5   5   17.70    1.43
  12  -5  -5    0.97    0.83
 -12  -5   5    0.27    0.55
 -12   5   5   -0.48    0.52
 -12   5   5    0.60    0.48
 -11  -5   5   12.81    1.37
  11  -5  -5   11.65    1.48
 -11   5   5   10.43    1.18
  11   5  -5    9.83    0.94
  10  -5  -5   11.55    1.38
 -10  -5   5   10.91    1.23
  10   5  -5    8.38    0.87
 -10   5   5   10.82    1.10
   9  -5  -5   66.68    3.94
  -9  -5   5   67.92    4.01
   9   5  -5   62.12    3.54
  -9   5   5   63.41    3.87
  -8  -5   5    9.66    1.08
   8  -5  -5   10.94    1.25
   8  -5  -5    8.65    0.84
  -8   5   5    8.96    0.97
   8   5  -5    9.10    0.73
  -7  -5   5    0.76    0.42
   7  -5  -5    0.16    0.29
   7  -5  -5    1.90    0.64
   7  -5  -5    1.35    0.34
  -7   5   5    1.17    0.39
   7   5  -5    1.17    0.28
   6  -5  -5    0.80    0.37
   6  -5  -5    0.32    0.24
  -6  -5   5    0.88    0.41
   6  -5  -5    0.53    0.48
  -6  -5   5    0.94    0.23
   6  -5  -5    0.90    0.27
   6   5  -5    0.03    0.21
  -6   5   5    0.62    0.34
   5  -5  -5  156.10    8.24
  -5  -5   5  161.40    7.86
  -5  -5   5  141.44    8.66
  -5   5   5  160.52    8.60
   4  -5  -5   19.51    1.48
   4  -5  -5   18.98    1.26
  -4  -5   5   20.07    1.16
  -4  -5   5   18.91    1.43
  -4   5   5   18.05    1.32
   3  -5  -5  113.48    5.95
   3  -5  -5  113.13    5.66
  -3  -5   5  111.93    5.64
  -3  -5   5  101.28    6.22
  -3   5   5  108.05    6.11
   2  -5  -5   -0.42    0.17
   2  -5  -5   -0.21    0.33
  -2  -5   5    0.04    0.22
  -2  -5   5    0.11    0.14
  -2  -5   5   -0.03    0.28
  -2   5   5    0.03    0.21
  -1  -5   5   43.76    2.49
  -1  -5   5   44.28    2.36
  -1  -5   5   50.70    2.88
   1  -5  -5   47.08    2.72
  -1   5   5   42.35    2.61
   0  -5  -5   51.90    3.24
   0  -5   5   52.21    3.44
   0  -5   5   63.22    3.13
   0  -5   5   52.21    2.95
   0   5   5   62.79    3.25
   1  -5   5  229.77   11.90
   1  -5   5  234.80   12.92
   1   5   5  237.12   12.63
   2  -5   5    7.13    0.74
   2   5   5    6.04    0.51
   3  -5   5    0.21    0.30
   3   5   5    0.25    0.17
   4  -5   5   45.30    2.58
  -4   5  -5   41.77    2.76
   5  -5   5  141.53    7.54
  -5   5  -5  145.51    8.14
   6  -5   5    6.51    0.55
   6  -5   5    5.84    0.53
   6  -5   5    7.60    0.88
  -6  -5  -5    6.78    0.52
  -6   5  -5    5.05    0.79
   6   5   5    6.62    0.46
   6   5   5    6.82    0.56
  -7  -5  -5   27.13    1.63
   7  -5   5   26.09    1.62
   7  -5   5   30.16    1.92
  -7   5  -5   27.42    1.96
   8  -5   5    2.00    0.61
   8  -5   5    1.11    0.42
  -8   5  -5    1.01    0.44
  -8   5  -5    1.15    0.53
   9  -5   5   62.51    3.60
   9  -5   5   56.49    3.37
  -9   5  -5   61.05    3.40
  -9   5  -5   60.36    3.73
  10  -5   5   19.52    1.63
  10  -5   5   20.10    1.50
 -10   5  -5   20.14    1.48
 -10   5  -5   19.88    1.63
  11  -5   5   79.58    4.56
  11  -5   5   77.79    4.42
 -11   5  -5   78.43    4.38
 -11   5  -5   74.29    4.69
  12  -5   5    0.04    0.65
  12  -5   5    0.78    0.64
 -12   5  -5    1.17    0.62
 -12   5  -5   -0.20    0.48
  13  -5   5    1.15    0.81
  13  -5   5    0.28    0.73
 -13   5  -5    1.95    0.68
 -13   5  -5    1.53    0.64
  14  -5   5    0.58    0.83
  14  -5   5    1.47    0.82
 -14   5  -5    1.68    0.71
 -14   5  -5    1.19    0.62
  15  -5   5   30.04    2.49
  15  -5   5   33.53    2.54
 -15   5  -5   30.59    2.36
 -15   5  -5   31.31    2.27
  16  -5   5    0.35    0.93
 -16   5  -5    0.97    0.70
  15  -6  -5    1.42    0.85
 -15   6   5    2.32    0.80
 -15   6   5    2.50    0.78
  14  -6  -5   -0.32    0.93
  14  -6  -5    0.95    0.69
 -14   6   5    0.21    0.62
 -14   6   5    0.22    0.60
  13  -6  -5   11.09    1.69
  13  -6  -5    8.60    1.15
 -13   6   5    9.08    1.05
 -13   6   5    9.98    1.23
  12  -6  -5   34.91    2.61
  12  -6  -5   35.48    2.20
  12   6  -5   25.96    1.96
 -12   6   5   34.79    2.34
 -11  -6   5   29.69    2.29
  11  -6  -5   32.33    2.45
  11  -6  -5   34.66    2.06
 -11   6   5   27.94    2.12
  11   6  -5   27.85    1.91
  10  -6  -5   12.67    1.11
  10  -6  -5   12.39    1.54
 -10  -6   5   11.80    1.35
 -10   6   5   11.61    1.24
   9  -6  -5   -0.21    0.38
  -9  -6   5    0.42    0.46
   9  -6  -5   -0.19    0.64
  -9   6   5    0.13    0.41
   9   6  -5   -0.32    0.31
   8  -6  -5   50.60    2.76
   8  -6  -5   51.68    2.76
  -8  -6   5   47.03    3.25
   8  -6  -5   52.34    3.31
  -8   6   5   54.54    3.22
   8   6  -5   53.03    2.83
  -7  -6   5   41.01    2.66
   7  -6  -5   42.61    2.70
   7   6  -5   39.22    2.18
  -7   6   5   37.82    2.52
   6  -6  -5   68.04    4.00
   6  -6  -5   67.60    3.71
  -6  -6   5   66.81    4.09
  -6   6   5   67.72    4.00
  -5  -6   5   12.26    0.84
  -5  -6   5   11.43    1.23
   5  -6  -5   12.81    1.32
   5  -6  -5   11.69    0.99
  -5   6   5   13.44    1.07
   4  -6  -5    0.51    0.49
  -4  -6   5    0.77    0.43
  -4  -6   5    0.84    0.29
   4  -6  -5    0.28    0.31
  -4   6   5    0.55    0.30
  -3  -6   5   43.26    2.35
   3  -6  -5   45.42    2.78
   3  -6  -5   43.38    2.50
  -3  -6   5   45.15    2.46
  -3  -6   5   41.82    2.82
  -3   6   5   45.90    2.69
  -2  -6   5  104.22    5.53
   2  -6  -5  101.71    5.51
  -2  -6   5  106.82    5.38
  -2  -6   5  102.31    6.12
   2  -6  -5  112.19    5.84
  -2   6   5  109.39    5.95
   1  -6  -5   34.53    2.12
  -1  -6   5   35.90    2.00
   1  -6  -5   37.17    2.37
  -1  -6   5   38.58    2.15
  -1   6   5   37.82    2.25
   0  -6   5    3.03    0.52
   0  -6  -5    2.74    0.63
   0  -6   5    3.28    0.43
   0  -6   5    2.93    0.61
   0   6   5    2.51    0.41
   1  -6   5    6.48    0.74
   1   6   5    6.49    0.65
   2  -6   5  104.78    5.72
   2   6   5  109.60    5.93
   3  -6   5  120.74    6.61
   3   6   5  127.97    6.84
   4  -6   5   55.99    3.36
   4   6   5   57.15    3.29
  -4   6  -5   65.24    3.72
   5  -6   5   -0.31    0.39
  -5   6  -5   -0.16    0.32
   6  -6   5   21.97    1.69
  -6   6  -5   24.44    1.82
   7  -6   5   61.09    3.74
  -7   6  -5   67.44    4.02
   8  -6   5   82.57    4.37
   8  -6   5   84.11    4.78
  -8   6  -5   85.65    5.06
   9  -6   5   41.35    2.74
   9  -6   5   41.74    2.40
  -9   6  -5   43.35    2.88
  -9   6  -5   42.97    2.49
  10  -6   5    0.63    0.45
  10  -6   5   -0.20    0.59
 -10   6  -5   -0.32    0.44
 -10   6  -5    0.16    0.48
  11  -6   5    2.42    0.65
  11  -6   5    4.72    0.98
 -11   6  -5    1.95    0.65
 -11   6  -5    2.65    0.73
  12  -6   5   27.16    1.84
  12  -6   5   25.18    2.07
 -12   6  -5   21.19    1.92
 -12   6  -5   26.60    1.84
  13  -6   5   11.27    1.50
  13  -6   5   10.02    1.21
 -13   6  -5    9.37    1.23
 -13   6  -5    9.24    1.13
  14  -6   5    7.95    1.19
  14  -6   5    8.54    1.41
 -14   6  -5    9.13    1.23
 -14   6  -5    8.17    1.10
  15  -6   5    0.24    0.79
  15  -6   5    0.97    0.87
 -15   6  -5    0.43    0.65
  15  -7  -5    3.06    0.82
 -15   7   5    4.23    1.00
  14  -7  -5   37.52    3.11
  14  -7  -5   40.66    2.44
 -14   7   5   34.63    2.44
 -14   7   5   37.21    2.76
  13  -7  -5    4.05    1.29
  13  -7  -5    4.30    0.75
 -13   7   5    4.24    0.88
  12  -7  -5    4.54    0.69
  12  -7  -5    7.84    1.46
  12   7  -5    4.76    0.76
 -12   7   5    6.22    0.99
  11  -7  -5    5.47    0.59
  11  -7  -5    6.08    1.25
  11   7  -5    4.50    0.72
 -11   7   5    4.34    0.83
 -10  -7   5   54.66    3.56
  10  -7  -5   55.65    3.62
 -10   7   5   51.47    3.41
   9  -7  -5   17.07    1.82
  -9  -7   5   16.61    1.65
  -9   7   5   16.64    1.41
  -8  -7   5   23.02    1.82
   8  -7  -5   22.94    2.12
  -8   7   5   23.26    1.75
   7  -7  -5    1.84    0.74
  -7  -7   5    1.99    0.60
  -7   7   5    1.35    0.49
   6  -7  -5   27.83    2.06
   6  -7  -5   26.43    1.77
  -6  -7   5   24.88    1.94
  -6   7   5   25.86    1.85
   5  -7  -5   30.97    1.88
  -5  -7   5   26.97    1.71
   5  -7  -5   32.46    2.21
  -5  -7   5   29.93    2.12
  -5   7   5   27.95    1.98
  -4  -7   5  111.54    5.81
   4  -7  -5  110.91    5.83
   4  -7  -5  108.78    6.18
  -4   7   5  112.38    6.32
   3  -7  -5   15.97    1.23
  -3  -7   5   16.87    1.09
  -3  -7   5   17.33    1.19
  -3  -7   5   14.40    1.51
   3  -7  -5   17.89    1.66
  -3   7   5   17.97    1.29
  -2  -7   5   -0.08    0.39
  -2  -7   5   -0.03    0.31
   2  -7  -5    0.14    0.29
  -2  -7   5   -0.39    0.20
   2  -7  -5   -0.24    0.46
  -2   7   5   -0.06    0.28
   1  -7  -5   17.14    1.59
  -1  -7   5   16.94    1.42
  -1  -7   5   14.44    1.04
  -1  -7   5   15.87    1.17
   1  -7  -5   15.91    1.20
  -1   7   5   16.48    1.20
   0  -7   5   38.41    2.19
   0  -7  -5   39.04    2.57
   0  -7   5   37.59    2.33
   0   7   5   40.78    2.41
   1  -7   5   10.97    1.07
   1   7   5   11.47    0.91
   2  -7   5   55.15    3.28
   2   7   5   58.25    3.31
   3  -7   5    5.24    0.82
   3   7   5    6.14    0.63
   4  -7   5   76.53    4.37
   4   7   5   76.25    4.33
  -4   7  -5   80.19    4.76
   5  -7   5   67.04    3.87
  -5   7  -5   66.75    4.18
   6  -7   5   78.07    4.46
  -6   7  -5   77.63    4.78
   7  -7   5   20.75    1.65
  -7   7  -5   18.49    1.63
   8  -7   5    1.68    0.68
  -8   7  -5    2.29    0.65
   9  -7   5    2.39    0.76
  -9   7  -5    3.72    0.81
  10  -7   5   35.14    2.57
 -10   7  -5   36.93    2.62
  11  -7   5   10.64    0.84
  11  -7   5   12.80    1.52
 -11   7  -5   10.46    1.30
  12  -7   5    5.70    0.70
  12  -7   5    7.22    1.24
 -12   7  -5    4.64    0.86
 -12   7  -5    4.89    0.97
  13  -7   5    0.24    0.79
  13  -7   5    0.51    0.53
 -13   7  -5    0.11    0.61
 -13   7  -5   -0.16    0.62
  14  -7   5   18.56    1.52
  14  -7   5   19.74    2.14
 -14   7  -5   17.60    1.86
 -14   7  -5   22.79    1.74
  15  -7   5    6.17    1.45
  15  -7   5    7.73    1.04
 -15   7  -5    5.72    1.11
  14  -8  -5    0.64    1.10
 -14   8   5    0.52    0.64
  13  -8  -5   22.50    2.44
 -13   8   5   16.57    1.74
  13   8  -5   14.99    1.37
  12  -8  -5   -0.89    0.89
 -12   8   5    0.17    0.54
  11  -8  -5   62.05    4.17
 -11   8   5   61.57    3.95
  10  -8  -5    0.86    0.83
 -10   8   5    1.40    0.63
   9  -8  -5    7.59    1.32
  -9   8   5    6.19    0.93
   8  -8  -5    0.11    0.71
  -8  -8   5    1.07    0.59
  -8   8   5    1.22    0.57
   7  -8  -5  108.21    6.14
  -7  -8   5  109.87    6.33
  -7   8   5  101.46    6.16
   6  -8  -5    2.29    0.62
   6  -8  -5    3.08    0.89
  -6  -8   5    2.84    0.73
  -6   8   5    2.73    0.65
   5  -8  -5    7.91    1.20
  -5  -8   5    8.11    1.11
  -5   8   5    8.74    1.00
   4  -8  -5    5.09    0.72
  -4  -8   5    5.06    0.87
   4  -8  -5    2.66    0.86
  -4  -8   5    3.65    0.62
  -4  -8   5    4.42    0.53
  -4   8   5    4.35    0.72
  -3  -8   5   86.00    4.75
  -3  -8   5   93.02    4.95
   3  -8  -5   97.98    5.35
   3  -8  -5   91.21    4.92
  -3   8   5   93.81    5.33
  -2  -8   5    0.19    0.48
   2  -8  -5    0.37    0.38
  -2  -8   5    0.42    0.41
  -2  -8   5    0.62    0.31
   2  -8  -5   -0.27    0.54
  -2   8   5    0.63    0.40
   1  -8  -5  108.65    5.73
   1  -8  -5  114.01    6.13
  -1  -8   5  101.32    5.58
  -1  -8   5  112.22    5.84
  -1   8   5  108.81    6.16
   0  -8  -5    2.96    0.84
   0  -8   5    5.08    0.76
   0  -8  -5    4.30    0.67
   0  -8   5    4.57    0.59
   0   8   5    4.75    0.66
   1  -8   5   16.45    1.27
   1  -8   5   12.57    1.13
   1   8   5   15.23    1.15
   2  -8   5    2.00    0.59
   2   8   5    1.94    0.45
   3  -8   5  134.72    7.35
   3   8   5  133.98    7.58
  -3   8  -5  144.47    8.02
   4  -8   5   12.08    1.26
  -4   8  -5   11.19    1.39
   5  -8   5    6.36    0.97
  -5   8  -5    6.46    1.02
   6  -8   5    1.15    0.65
  -6   8  -5    0.84    0.62
   7  -8   5   33.51    2.42
  -7   8  -5   36.20    2.59
   8  -8   5   -0.37    0.55
  -8   8  -5   -0.09    0.50
   9  -8   5   13.06    1.52
  -9   8  -5   13.14    1.49
  10  -8   5    3.28    0.98
 -10   8  -5    3.22    0.87
  11  -8   5   15.47    1.77
 -11   8  -5   13.16    1.56
  12  -8   5    0.89    0.88
 -12   8  -5    1.06    0.67
  13  -8   5   40.74    3.00
 -13   8  -5   36.57    2.80
  14  -8   5    1.11    1.02
 -14   8  -5   -0.45    0.61
  13  -9  -5    0.47    1.14
 -13   9   5   -0.33    0.56
  12  -9  -5    3.58    1.26
 -12   9   5    2.43    0.82
  11  -9  -5    2.85    1.09
 -11   9   5    4.47    0.92
  10  -9  -5   52.88    3.71
 -10   9   5   50.70    3.40
   9  -9  -5    1.59    0.96
  -9   9   5    0.71    0.60
   8  -9  -5   37.81    2.91
  -8   9   5   39.09    2.69
   7  -9  -5    1.15    0.84
  -7  -9   5    0.98    0.64
  -7   9   5    1.67    0.60
  -6  -9   5   18.59    1.74
   6  -9  -5   19.88    2.08
   6  -9  -5   23.08    1.66
  -6   9   5   20.44    1.67
   5  -9  -5   13.63    1.67
   5  -9  -5   14.14    1.32
  -5  -9   5   14.12    1.55
  -5   9   5   11.89    1.31
   4  -9  -5   83.80    5.06
  -4  -9   5   77.29    5.16
   4  -9  -5   85.77    4.63
  -4   9   5   89.47    5.04
   3  -9  -5   10.41    1.42
  -3  -9   5    9.88    1.09
  -3  -9   5   10.76    1.34
   3  -9  -5    9.37    1.03
  -3   9   5   11.50    1.17
  -2  -9   5    3.55    0.69
   2  -9  -5    1.80    0.88
  -2  -9   5    4.67    0.59
   2  -9  -5    3.44    0.67
  -2   9   5    4.29    0.71
  -1  -9   5   -0.43    0.28
   1  -9  -5    0.76    0.69
   1  -9  -5    0.54    0.42
  -1  -9   5    0.92    0.52
  -1   9   5    0.65    0.45
   0  -9   5   65.92    4.05
   0  -9  -5   75.87    4.20
   0  -9  -5   75.27    4.58
   0  -9   5   81.25    4.36
   0   9   5   82.95    4.49
   1  -9   5    0.13    0.49
   1   9   5    0.36    0.40
   2  -9   5   39.61    2.55
   2   9   5   37.87    2.42
   3  -9   5   -0.26    0.51
  -3   9  -5    0.03    0.54
   4  -9   5   25.76    1.98
  -4   9  -5   28.32    2.23
   5  -9   5    8.34    1.17
  -5   9  -5   10.92    1.40
   6  -9   5   48.92    3.23
  -6   9  -5   51.55    3.48
   7  -9   5    1.20    0.72
  -7   9  -5    2.22    0.74
   8  -9   5    1.49    0.78
  -8   9  -5    0.31    0.62
   9  -9   5    1.20    0.81
  -9   9  -5    2.16    0.79
  10  -9   5   50.99    3.56
 -10   9  -5   54.45    3.65
  11  -9   5    1.92    0.97
 -11   9  -5    0.77    0.71
  12  -9   5    6.09    1.36
 -12   9  -5    7.47    1.24
  13  -9   5   -0.06    0.91
 -13   9  -5    0.54    0.75
  12 -10  -5   10.91    1.95
 -12  10   5   10.86    1.45
  11 -10  -5   25.70    2.75
 -11  10   5   23.94    2.07
  10 -10  -5    3.95    1.28
 -10  10   5    4.67    0.97
   9 -10  -5    1.78    1.09
  -9  10   5    2.35    0.79
   8 -10  -5   10.58    1.66
  -8  10   5    9.25    1.22
   7 -10  -5   48.69    3.40
  -7  10   5   44.53    3.07
   6 -10  -5   26.47    2.02
   6 -10  -5   27.76    2.61
  -6 -10   5   30.54    2.29
  -6  10   5   26.18    2.06
   5 -10  -5   23.01    2.28
  -5 -10   5   21.39    1.96
   5 -10  -5   22.02    1.71
  -5  10   5   23.16    1.81
   4 -10  -5    4.70    0.82
   4 -10  -5    2.78    0.97
  -4 -10   5    7.13    1.15
  -4  10   5    6.31    0.93
   3 -10  -5   22.78    2.28
   3 -10  -5   23.61    1.70
  -3  10   5   22.04    1.75
  -2 -10   5   19.28    1.59
   2 -10  -5   19.32    1.55
   2 -10  -5   22.58    2.19
  -2  10   5   21.22    1.65
   1 -10  -5   42.50    3.13
  -1 -10   5   52.49    2.93
  -1 -10   5   40.58    2.58
   1 -10  -5   45.51    2.74
  -1  10   5   44.28    2.89
   0 -10   5    0.74    0.45
   0 -10  -5    0.98    0.81
   0 -10   5    0.29    0.58
   0 -10  -5    0.31    0.46
   0  10   5    1.43    0.53
   1 -10   5    0.65    0.60
  -1 -10  -5    0.57    0.50
   2 -10   5   17.99    1.76
  -2  10  -5   19.08    1.95
   3 -10   5   34.51    2.42
  -3  10  -5   32.81    2.58
   4 -10   5   14.27    1.62
  -4  10  -5   18.32    1.88
   5 -10   5    0.44    0.62
  -5  10  -5    0.14    0.63
   6 -10   5    2.90    0.89
  -6  10  -5    3.45    0.94
   7 -10   5   40.19    2.86
  -7  10  -5   38.66    2.96
   8 -10   5    8.25    1.36
  -8  10  -5   10.87    1.48
   9 -10   5   19.63    2.09
  -9  10  -5   20.34    2.10
  10 -10   5    1.20    0.93
 -10  10  -5    0.54    0.71
  11 -10   5    4.15    1.18
 -11  10  -5    3.41    0.96
  12 -10   5    9.53    1.65
 -12  10  -5   10.10    1.44
  10 -11  -5    1.68    1.21
 -10  11   5    6.20    1.12
   9 -11  -5   27.03    2.85
  -9  11   5   29.57    2.32
   8 -11  -5    9.84    1.71
  -8  11   5    9.60    1.32
   7 -11  -5    1.86    1.09
  -7  11   5    1.02    0.69
   6 -11  -5    5.45    1.00
   6 -11  -5    5.58    1.33
  -6  11   5    5.91    1.02
   5 -11  -5   38.43    2.96
   5 -11  -5   35.55    2.45
  -5  11   5   36.33    2.57
   4 -11  -5   21.74    2.37
   4 -11  -5   25.35    1.82
  -4  11   5   22.94    1.88
   3 -11  -5   13.31    1.34
   3 -11  -5   10.07    1.64
  -3  11   5   13.42    1.39
   2 -11  -5    0.75    0.58
   2 -11  -5   -0.61    0.77
  -2  11   5    0.28    0.54
   1 -11  -5   23.49    1.74
   1 -11  -5   23.05    2.39
  -1 -11   5   20.31    1.96
  -1  11   5   23.39    1.77
   0 -11  -5   16.81    1.55
   0 -11   5   19.84    1.86
  -1 -11  -5   39.38    2.52
   1 -11   5   37.48    2.68
  -1  11  -5   38.98    2.90
   2 -11   5   14.68    1.62
  -2 -11  -5   12.61    1.32
  -2  11  -5   14.55    1.76
   3 -11   5    1.32    0.77
  -3  11  -5    1.24    0.81
   4 -11   5    7.35    1.22
  -4  11  -5    3.95    1.07
   5 -11   5   30.74    2.48
  -5  11  -5   33.04    2.62
   6 -11   5   12.80    1.61
  -6  11  -5    8.12    1.42
   7 -11   5   11.83    1.63
  -7  11  -5   13.05    1.67
   8 -11   5   -0.98    0.72
  -8  11  -5   -0.36    0.71
   9 -11   5    9.95    1.63
  -9  11  -5   11.40    1.58
  10 -11   5    5.34    1.32
 -10  11  -5    5.98    1.23
   9 -12  -5    0.23    1.07
  -9  12   5    0.54    0.73
   8 -12  -5   17.73    2.35
  -8  12   5   18.71    1.92
   7 -12  -5    0.53    1.04
  -7  12   5    1.20    0.74
   6 -12  -5   29.79    2.98
  -6  12   5   29.18    2.30
   5 -12  -5    0.33    0.68
   5 -12  -5   -0.79    0.85
  -5  12   5    0.01    0.59
   4 -12  -5    0.66    0.65
   4 -12  -5    1.67    1.11
  -4  12   5    2.39    0.74
   3 -12  -5    0.53    0.64
   3 -12  -5   -0.15    0.87
  -3  12   5   -0.24    0.55
   2 -12  -5   65.36    3.82
   2 -12  -5   63.79    4.45
   1 -12  -5    2.11    0.71
   0 -12  -5    4.10    0.83
   0 -12   5    3.57    1.00
   0  12  -5    3.93    1.04
   1 -12   5    0.11    0.74
  -1 -12  -5    1.12    0.64
  -1  12  -5    0.91    0.80
  -2 -12  -5   38.48    2.48
   2 -12   5   33.44    2.67
  -2  12  -5   34.70    2.83
  -3 -12  -5    1.44    0.69
   3 -12   5    1.50    0.90
  -3  12  -5    2.07    0.89
  -4 -12  -5   19.92    1.78
   4 -12   5   13.63    1.82
  -4  12  -5   20.40    2.18
   5 -12   5    0.76    0.84
  -5  12  -5    2.28    0.96
   6 -12   5    6.47    1.30
  -6  12  -5    6.82    1.34
   7 -12   5    0.10    0.84
  -7  12  -5   -0.08    0.73
   8 -12   5   51.50    3.56
  -8  12  -5   44.97    3.51
   6 -13  -5   -0.69    1.06
  -6  13   5    1.47    0.80
   5 -13  -5   27.12    2.21
   5 -13  -5   26.09    2.94
  -5  13   5   28.87    2.25
   4 -13  -5    0.30    1.11
   4 -13  -5    0.79    0.76
   3 -13  -5   15.69    2.20
   3 -13  -5   11.59    1.35
   2 -13  -5    0.76    0.64
   1 -13  -5    5.69    1.01
   1  13  -5    6.24    1.22
   0 -13  -5    3.22    0.83
   0  13  -5    1.39    0.84
   1 -13   5   45.96    3.48
  -1 -13  -5   54.51    3.24
  -1  13  -5   50.03    3.68
   2 -13   5    2.07    1.06
  -2 -13  -5    2.33    0.82
  -2  13  -5    4.18    1.14
   3 -13   5    1.11    0.93
  -3  13  -5    1.52    0.95
   4 -13   5    3.14    1.09
  -4  13  -5   -0.26    0.83
   5 -13   5   35.41    2.92
  -5  13  -5   38.66    3.09
   6 -13   5    1.43    1.06
  -6  13  -5    1.04    0.93
   0 -14  -5    0.41    0.75
 -17   0   6    0.48    0.68
 -17   0   6   -0.54    0.59
 -16   0   6    3.72    0.86
 -16   0   6    4.10    0.84
 -15   0   6    0.44    0.64
 -15   0   6    0.83    0.60
 -14   0   6   60.57    3.87
 -14   0   6   64.21    3.68
 -13   0   6    0.02    0.56
 -13   0   6   -0.08    0.46
 -12   0   6   75.93    4.24
 -12   0   6   73.17    4.44
 -11   0   6    0.30    0.42
 -11   0   6   -0.63    0.51
 -10   0   6   23.67    1.66
 -10   0   6   24.50    1.70
  -9   0   6   -0.22    0.43
  -9   0   6    0.62    0.38
  -8   0   6  152.21    8.56
  -8   0   6  155.98    8.16
  -7   0   6    0.09    0.28
  -7   0   6   -0.20    0.32
  -6   0   6   15.05    1.13
  -6   0   6   15.60    1.06
  -5   0   6   -0.02    0.22
   5   0  -6    0.31    0.19
   4   0  -6  141.03    6.54
  -4   0   6  107.33    6.83
  -3   0   6    0.02    0.15
   3   0  -6   -0.10    0.10
  -3   0   6    0.00    0.16
   3   0  -6    0.21    0.14
  -2   0   6    6.26    0.50
   2   0  -6    7.62    0.47
  -2   0   6    7.58    0.56
  -1   0   6   -0.24    0.12
   1   0  -6   -0.36    0.09
  -1   0   6   -0.07    0.15
   0   0  -6    1.86    0.21
   0   0   6    2.49    0.28
   0   0   6    2.60    0.29
   0   0   6    2.63    0.29
   0   0   6    2.25    0.22
   1   0   6   -0.18    0.17
  -1   0  -6   -0.12    0.11
   1   0   6   -0.27    0.13
   1   0   6   -0.20    0.16
  -2   0  -6  537.73   27.43
   2   0   6  527.81   28.55
   2   0   6  527.54   26.59
   2   0   6  541.74   26.88
   3   0   6   -0.23    0.15
  -3   0  -6    0.18    0.14
   3   0   6   -0.11    0.17
  -4   0  -6    0.19    0.18
  -4   0  -6    0.29    0.19
   4   0   6    0.21    0.22
   4   0   6    0.10    0.21
   5   0   6    0.33    0.26
  -5   0  -6    0.07    0.16
  -5   0  -6   -0.15    0.17
   5   0   6   -0.16    0.19
   6   0   6  353.47   18.43
  -6   0  -6  382.20   18.76
  -6   0  -6  356.21   19.47
   6   0   6  356.48   18.17
  -7   0  -6    0.07    0.19
  -7   0  -6   -0.17    0.26
   7   0   6    0.23    0.35
   7   0   6    0.17    0.27
  -8   0  -6   13.59    1.02
   8   0   6   12.77    1.09
  -8   0  -6   13.85    0.95
   8   0   6   11.46    0.93
  -9   0  -6   -0.16    0.38
   9   0   6    0.72    0.50
   9   0   6    0.44    0.36
  -9   0  -6    0.22    0.26
 -10   0  -6   29.82    1.77
 -10   0  -6   25.96    1.80
  10   0   6   25.64    1.95
  10   0   6   26.79    1.71
  11   0   6   -0.46    0.46
 -11   0  -6    0.00    0.27
  11   0   6    0.29    0.40
 -11   0  -6   -0.02    0.43
 -12   0  -6   32.15    2.02
 -12   0  -6   29.57    2.05
  12   0   6   29.77    2.28
 -13   0  -6    0.64    0.43
  13   0   6   -0.47    0.68
 -13   0  -6   -0.26    0.51
 -14   0  -6   -0.18    0.58
  14   0   6    1.45    0.90
  15   0   6   -0.19    0.88
 -15   0  -6   -0.46    0.59
 -16   0  -6   31.40    2.20
  16   0   6   27.33    2.73
  17   0   6    0.65    0.96
 -17   0  -6   -0.16    0.67
 -17  -1   6   11.86    1.49
 -17   1   6   11.20    1.38
 -16  -1   6    6.71    1.13
 -16   1   6    8.02    1.12
 -16   1   6    8.17    1.06
 -15  -1   6   42.78    2.84
 -15  -1   6   44.03    2.61
 -15   1   6   37.58    2.74
 -15   1   6   39.19    2.62
 -14  -1   6    6.10    0.84
 -14  -1   6    5.43    0.92
 -14   1   6    4.19    0.78
 -14   1   6    3.64    0.80
 -13  -1   6   -0.15    0.48
 -13  -1   6   -0.20    0.54
 -13   1   6   -0.33    0.56
 -13   1   6    0.43    0.45
 -12  -1   6   12.40    1.18
 -12  -1   6   14.57    1.27
 -12   1   6   13.13    1.18
 -12   1   6   13.59    1.22
 -11  -1   6   78.56    4.37
 -11  -1   6   76.36    4.63
 -11   1   6   83.13    4.41
 -11   1   6   75.04    4.61
 -10  -1   6   12.88    1.17
 -10  -1   6   13.24    1.12
 -10   1   6   12.93    1.12
 -10   1   6   13.63    1.15
  -9  -1   6   32.33    2.14
  -9  -1   6   28.38    1.96
  -9   1   6   36.45    2.04
  -9   1   6   32.42    2.12
  -8  -1   6    0.66    0.37
  -8  -1   6   -0.02    0.39
  -8   1   6    0.89    0.42
  -8   1   6    1.03    0.40
  -7  -1   6  105.92    5.96
  -7  -1   6  119.52    6.36
  -7   1   6  111.89    6.32
   7   1  -6  112.93    5.95
  -6  -1   6   27.81    2.09
  -6  -1   6   32.75    1.96
  -6   1   6   38.99    2.18
   6   1  -6   37.43    1.96
  -5  -1   6   73.78    4.49
  -5  -1   6   83.31    4.80
   5   1  -6   92.00    4.51
  -5   1   6   92.09    4.83
   4  -1  -6    0.52    0.17
  -4  -1   6    0.60    0.25
  -4  -1   6    0.39    0.21
  -4   1   6    0.22    0.20
   4   1  -6    0.15    0.14
  -4   1   6    0.33    0.20
   3  -1  -6    7.64    0.54
  -3  -1   6    6.20    0.56
  -3  -1   6    9.40    0.68
  -3   1   6    8.45    0.58
   3   1  -6    8.48    0.52
  -3   1   6    8.36    0.66
   2  -1  -6    0.38    0.12
  -2  -1   6    0.17    0.18
  -2  -1   6    0.45    0.13
  -2  -1   6    0.44    0.18
  -2  -1   6    0.39    0.20
   2  -1  -6    0.57    0.18
  -2   1   6    0.53    0.18
  -2   1   6    0.27    0.19
   2   1  -6    0.56    0.09
   2   1  -6    0.40    0.13
  -1  -1   6  264.58   14.15
   1  -1  -6  255.21   13.25
   1  -1  -6  265.42   13.50
  -1  -1   6  264.17   13.23
  -1  -1   6  255.68   13.12
  -1  -1   6  262.43   13.49
   1   1  -6  263.63   13.51
  -1   1   6  264.58   13.25
  -1   1   6  265.42   14.09
   0  -1   6    2.05    0.29
   0  -1  -6    1.92    0.27
   0  -1   6    1.60    0.23
   0  -1   6    1.54    0.18
   0  -1  -6    1.90    0.18
   0  -1   6    2.60    0.36
   0   1   6    2.34    0.29
   0   1   6    1.75    0.22
   0   1  -6    1.86    0.21
   1  -1   6   55.82    2.94
  -1  -1  -6   57.23    2.95
   1  -1   6   54.13    2.93
   1  -1   6   55.07    3.17
  -1  -1  -6   57.69    3.03
  -1  -1  -6   56.15    2.91
   1  -1   6   53.28    2.91
  -1   1  -6   56.19    2.94
   1   1   6   51.43    2.87
   1   1   6   57.57    2.96
   1   1   6   56.46    3.05
  -2  -1  -6    5.72    0.47
   2  -1   6    5.66    0.39
  -2  -1  -6    5.11    0.38
   2  -1   6    4.59    0.51
   2  -1   6    6.38    0.50
   2  -1   6    4.77    0.49
  -2  -1  -6    5.80    0.39
  -2   1  -6    5.43    0.42
   2   1   6    5.26    0.39
   2   1   6    5.27    0.50
   2   1   6    5.36    0.45
   3  -1   6  244.43   12.24
  -3  -1  -6  240.48   13.03
   3  -1   6  242.54   12.52
   3  -1   6  239.02   12.36
  -3  -1  -6  244.81   12.54
  -3  -1  -6  239.63   13.01
   3   1   6  248.45   12.18
  -3   1  -6  246.33   12.55
   3   1   6  241.41   12.36
   4  -1   6   22.70    1.44
  -4  -1  -6   23.17    1.37
   4  -1   6   23.85    1.42
  -4  -1  -6   23.65    1.36
  -4   1  -6   23.42    1.50
   4   1   6   24.97    1.46
   4   1   6   24.88    1.36
  -4   1  -6   23.60    1.38
  -5  -1  -6  115.75    6.43
   5  -1   6  117.32    6.22
  -5  -1  -6  118.69    6.23
   5  -1   6  117.83    6.14
  -5   1  -6  117.75    6.57
   5   1   6  118.88    6.06
  -5   1  -6  125.71    6.27
  -6  -1  -6    5.60    0.55
  -6  -1  -6    5.65    0.47
   6  -1   6    6.17    0.70
   6  -1   6    6.49    0.66
  -6   1  -6    5.55    0.62
  -6   1  -6    6.71    0.60
   6   1   6    5.74    0.55
   7  -1   6   31.61    1.99
   7  -1   6   33.78    1.91
  -7  -1  -6   32.93    1.87
  -7  -1  -6   29.91    1.86
   7   1   6   31.48    1.81
  -7   1  -6   32.91    1.99
  -7   1  -6   32.20    1.91
   8  -1   6   21.98    1.54
  -8  -1  -6   24.56    1.50
  -8  -1  -6   22.89    1.52
   8  -1   6   24.07    1.68
  -8   1  -6   25.19    1.60
   8   1   6   25.74    1.47
  -8   1  -6   25.70    1.59
  -9  -1  -6  112.39    6.06
  -9  -1  -6  111.04    6.22
   9  -1   6  112.17    6.14
   9  -1   6  112.90    5.95
   9   1   6  117.60    5.86
  -9   1  -6  112.10    6.31
  -9   1  -6  110.70    6.10
 -10  -1  -6   14.73    1.16
  10  -1   6   15.16    1.45
  10  -1   6   14.49    1.19
 -10  -1  -6   15.17    1.10
 -10   1  -6   14.51    1.22
 -10   1  -6   16.10    1.16
  10   1   6   15.74    1.08
  11  -1   6    0.28    0.46
 -11  -1  -6    1.08    0.38
  11  -1   6    0.08    0.55
 -11  -1  -6    0.26    0.42
 -11   1  -6    0.90    0.39
 -11   1  -6    0.42    0.49
  12  -1   6    0.32    0.54
 -12  -1  -6    0.73    0.40
 -12  -1  -6    1.12    0.49
  12  -1   6    1.03    0.67
 -12   1  -6    0.47    0.40
 -12   1  -6    0.21    0.50
  13  -1   6   32.59    2.33
 -13  -1  -6   25.36    1.92
 -13   1  -6   26.73    2.03
 -13   1  -6   33.29    2.04
  14  -1   6    7.30    1.29
 -14  -1  -6    2.81    0.71
 -14   1  -6    2.14    0.77
  14   1   6    5.14    1.18
 -14   1  -6    4.26    0.73
  15  -1   6   10.56    1.56
 -15  -1  -6    7.98    1.03
  15   1   6   10.58    1.58
 -15   1  -6    9.33    1.17
  16  -1   6    0.13    0.87
 -16   1  -6    0.20    0.68
  17  -1   6    5.13    1.39
 -17   2   6   11.16    1.37
 -16  -2   6    2.30    0.81
 -16   2   6    1.72    0.74
 -16   2   6    2.46    0.77
 -15  -2   6    3.83    0.88
 -15   2   6    2.15    0.71
 -15   2   6    2.86    0.76
 -14  -2   6   18.12    1.66
 -14   2   6   19.99    1.55
 -14   2   6   18.48    1.59
 -13  -2   6   26.64    1.83
 -13  -2   6   31.19    2.19
 -13   2   6   30.86    1.98
 -13   2   6   26.34    2.05
 -12  -2   6   13.59    1.33
 -12  -2   6    8.86    0.93
 -12   2   6   12.18    1.22
 -12   2   6   10.68    1.07
 -11  -2   6    1.28    0.57
 -11  -2   6    0.28    0.43
 -11   2   6    1.53    0.50
 -11   2   6    0.60    0.52
 -10  -2   6    1.13    0.51
 -10  -2   6    1.29    0.44
 -10   2   6    1.26    0.52
 -10   2   6    0.19    0.37
  -9  -2   6   29.65    1.95
  -9  -2   6   25.17    1.66
  -9   2   6   28.62    1.89
  -8  -2   6   94.28    5.20
  -8  -2   6   82.99    5.58
  -8   2   6  106.18    5.62
   8   2  -6  107.57    5.25
  -7  -2   6   47.31    2.60
  -7  -2   6   43.88    2.90
  -7   2   6   45.51    2.85
   7   2  -6   51.77    2.67
   6  -2  -6   -0.18    0.23
  -6  -2   6    0.02    0.27
  -6  -2   6    0.14    0.19
  -6   2   6    0.34    0.24
   6   2  -6    0.27    0.21
  -5  -2   6   24.52    1.37
   5  -2  -6   22.68    1.42
  -5  -2   6   25.10    1.37
  -5  -2   6   26.34    1.65
  -5  -2   6   27.43    1.40
   5  -2  -6   22.51    1.47
  -5   2   6   24.96    1.59
  -5   2   6   24.24    1.48
   5   2  -6   24.63    1.40
   4  -2  -6  114.88    5.91
  -4  -2   6  117.89    6.51
   4  -2  -6  127.18    6.07
  -4  -2   6  114.95    5.94
   4   2  -6  118.20    6.10
  -4   2   6  108.54    6.03
  -4   2   6  119.23    6.47
   3  -2  -6   93.59    4.70
  -3  -2   6   95.80    5.17
   3  -2  -6   83.54    4.76
  -3  -2   6   92.56    4.71
  -3   2   6   88.98    5.11
   3   2  -6   95.94    4.82
  -3   2   6   95.98    4.77
  -2  -2   6  162.57    8.17
  -2  -2   6  152.39    8.85
  -2   2   6  164.03    8.24
  -2   2   6  162.50    8.79
   2   2  -6  167.12    8.36
  -1  -2   6   39.82    2.27
  -1  -2   6   35.91    2.02
  -1  -2   6   39.30    2.00
  -1   2   6   39.54    2.04
  -1   2   6   34.65    2.14
   1   2  -6   37.28    1.97
   0  -2   6   54.53    2.95
   0  -2   6   57.63    2.90
   0  -2   6   56.67    3.24
   0   2   6   54.85    2.94
  -1  -2  -6  129.50    6.51
   1  -2   6  124.39    6.72
   1  -2   6  114.82    6.17
   1  -2   6  120.69    6.20
  -1   2  -6  115.37    6.24
   1   2   6  118.35    6.50
   1   2   6  119.11    6.22
   1   2   6  127.25    6.25
   2  -2   6   30.63    1.96
   2  -2   6   32.98    1.76
   2  -2   6   29.81    1.78
  -2   2  -6   32.90    1.71
   2   2   6   31.97    1.78
   3  -2   6   62.15    3.44
   3  -2   6   65.30    3.44
   3   2   6   63.83    3.33
  -3   2  -6   68.90    3.42
   3   2   6   62.46    3.44
  -4  -2  -6   15.20    0.81
  -4  -2  -6   12.92    0.82
   4  -2   6   15.71    1.01
   4  -2   6   13.24    0.98
  -4   2  -6   16.07    0.92
   4   2   6   15.41    0.89
  -5  -2  -6   14.33    0.83
   5  -2   6   14.02    1.00
   5  -2   6   12.77    0.98
  -5  -2  -6   13.46    0.82
  -5  -2  -6   13.70    0.84
   5   2   6   13.95    0.86
  -5   2  -6   13.26    1.05
  -5   2  -6   15.17    0.93
   6  -2   6  113.70    6.10
   6  -2   6  117.30    6.05
  -6  -2  -6  113.38    6.04
  -6  -2  -6  113.27    6.27
  -6   2  -6  123.54    6.13
   6   2   6  112.42    5.88
  -6   2  -6  116.21    6.49
  -7  -2  -6   50.56    2.78
   7  -2   6   50.63    2.93
   7  -2   6   49.00    2.88
  -7  -2  -6   53.20    2.89
   7   2   6   48.88    2.70
  -7   2  -6   52.83    2.88
  -7   2  -6   52.38    3.08
   8  -2   6   13.84    1.14
   8  -2   6   14.41    1.11
  -8  -2  -6   12.64    0.92
  -8  -2  -6   15.26    0.96
  -8   2  -6   13.59    1.07
  -8   2  -6   14.27    1.11
   8   2   6   12.30    0.88
   9  -2   6    0.73    0.49
   9  -2   6    1.05    0.47
  -9  -2  -6    1.68    0.36
  -9  -2  -6    0.23    0.29
  -9   2  -6    1.33    0.49
  -9   2  -6    0.70    0.37
   9   2   6    0.96    0.31
 -10  -2  -6   25.22    1.63
 -10  -2  -6   27.40    1.67
  10  -2   6   27.75    1.93
  10  -2   6   27.77    1.80
 -10   2  -6   22.95    1.74
 -10   2  -6   26.51    1.79
 -11  -2  -6   37.32    2.31
  11  -2   6   38.85    2.45
  11  -2   6   37.56    2.60
 -11  -2  -6   42.86    2.41
 -11   2  -6   35.41    2.44
 -11   2  -6   42.95    2.54
  12  -2   6   35.78    2.44
  12  -2   6   34.46    2.25
 -12  -2  -6   33.14    2.05
 -12   2  -6   30.14    2.20
 -12   2  -6   35.66    2.25
 -13  -2  -6    7.21    0.83
  13  -2   6    9.73    1.15
  13  -2   6   10.59    1.34
 -13   2  -6    9.85    1.04
 -13   2  -6    6.75    0.99
  14  -2   6    3.56    1.02
 -14   2  -6    2.81    0.77
 -14   2  -6    2.15    0.60
  15  -2   6    9.50    1.51
 -15   2  -6    9.05    1.17
 -15   2  -6    8.31    1.10
  16  -2   6   10.46    1.67
 -16   2  -6   14.08    1.46
  17  -2   6    5.00    1.29
 -17   3   6    2.47    0.84
 -16   3   6   26.38    2.12
 -15  -3   6    9.51    1.31
 -15   3   6    7.00    1.13
 -15   3   6    9.90    1.11
 -14  -3   6   21.56    1.82
 -14   3   6   18.10    1.51
 -14   3   6   17.71    1.63
 -13  -3   6    3.72    0.85
 -13   3   6    3.42    0.72
 -13   3   6    2.47    0.69
 -12  -3   6   15.26    1.52
 -12   3   6   10.42    1.26
 -12   3   6   12.94    1.17
 -11  -3   6    5.14    0.88
 -11   3   6    5.24    0.73
 -11   3   6    6.07    0.87
 -10  -3   6   49.31    3.62
  10  -3  -6   72.93    3.75
 -10   3   6   60.27    3.61
   9  -3  -6   23.70    1.74
  -9  -3   6   17.47    1.60
  -9   3   6   23.20    1.60
   9   3  -6   23.17    1.42
  -8  -3   6    2.42    0.34
   8  -3  -6    1.06    0.51
  -8  -3   6    2.60    0.57
  -8   3   6    3.00    0.52
   8   3  -6    1.03    0.36
   7  -3  -6   12.32    1.25
  -7  -3   6   13.94    0.83
   7  -3  -6    9.53    0.97
  -7  -3   6   14.50    1.15
  -7   3   6   12.78    1.00
   7   3  -6   13.58    0.88
   6  -3  -6  110.16    5.96
  -6  -3   6  111.61    5.60
  -6  -3   6  113.30    6.25
   6  -3  -6  110.32    5.67
  -6   3   6  103.40    6.13
   6   3  -6  111.68    5.78
  -5  -3   6   54.69    3.35
   5  -3  -6   54.39    3.01
   5  -3  -6   57.71    3.30
   5  -3  -6   57.57    3.07
  -5  -3   6   56.89    2.97
  -5   3   6   57.23    3.28
   5   3  -6   57.64    3.03
  -5   3   6   57.97    3.08
  -4  -3   6   69.73    3.56
   4  -3  -6   70.44    3.62
   4  -3  -6   61.90    3.82
   4  -3  -6   67.73    3.58
  -4  -3   6   66.97    3.97
  -4   3   6   68.45    3.88
  -4   3   6   71.52    3.62
   4   3  -6   69.68    3.61
  -3  -3   6    8.06    0.72
   3  -3  -6    7.59    0.56
   3  -3  -6    7.57    0.63
  -3  -3   6    8.71    0.60
  -3   3   6    7.28    0.61
  -3   3   6    7.83    0.58
   3   3  -6    7.70    0.49
  -2  -3   6  359.99   19.25
   2  -3  -6  353.07   17.89
  -2  -3   6  353.82   17.79
  -2   3   6  351.30   19.09
  -2   3   6  360.95   17.93
   1  -3  -6   21.19    1.18
  -1  -3   6   20.00    1.26
  -1  -3   6   19.14    1.45
  -1   3   6   23.46    1.25
  -1   3   6   23.38    1.31
   0  -3   6  204.12   10.19
   0  -3   6  187.73   11.03
   0   3   6  209.25   10.22
   0   3   6  203.39   10.83
   1  -3   6    2.54    0.38
   1  -3   6    2.97    0.47
   1  -3   6    2.15    0.22
   1   3   6    1.57    0.26
   1   3   6    2.24    0.22
   2  -3   6   43.97    2.21
   2  -3   6   43.22    2.58
   2   3   6   37.41    2.28
   2   3   6   49.83    2.30
   2   3   6   39.22    2.26
   3  -3   6   11.79    0.77
   3  -3   6   12.14    0.88
   4  -3   6  105.77    5.48
   4  -3   6  107.73    5.54
  -4   3  -6  102.74    5.50
   4   3   6  106.11    5.35
   5  -3   6   58.08    3.25
   5  -3   6   59.44    3.19
  -5   3  -6   60.64    3.50
  -5   3  -6   55.76    3.15
   5   3   6   59.42    3.04
   6  -3   6   26.10    1.63
   6  -3   6   25.58    1.68
  -6  -3  -6   26.63    1.49
  -6   3  -6   27.64    1.58
   6   3   6   26.66    1.45
  -6   3  -6   23.68    1.75
   7  -3   6    5.06    0.67
  -7  -3  -6    5.34    0.44
   7  -3   6    4.97    0.70
   7   3   6    5.18    0.44
  -7   3  -6    4.44    0.67
  -7   3  -6    4.67    0.57
   8  -3   6   63.61    3.35
  -8  -3  -6   49.03    3.23
   8  -3   6   57.82    3.32
  -8   3  -6   58.52    3.27
  -8   3  -6   60.02    3.52
   8   3   6   62.21    3.02
   9  -3   6   14.39    1.32
   9  -3   6   13.57    1.29
  -9   3  -6   17.14    1.27
  -9   3  -6   13.37    1.18
  10  -3   6   31.31    2.15
  10  -3   6   33.08    2.15
 -10   3  -6   31.40    2.08
 -10   3  -6   32.42    2.17
  11  -3   6   -0.01    0.58
  11  -3   6   -0.06    0.48
 -11   3  -6    0.23    0.41
 -11   3  -6    0.22    0.50
  12  -3   6   20.76    1.60
  12  -3   6   20.94    1.72
 -12   3  -6   18.07    1.50
 -12   3  -6   17.18    1.49
  13  -3   6   13.03    1.52
  13  -3   6   14.01    1.46
 -13   3  -6   10.66    1.22
 -13   3  -6   12.75    1.28
  14  -3   6   51.89    3.22
  14  -3   6   50.25    3.39
 -14   3  -6   49.15    3.18
 -14   3  -6   47.34    3.11
  15  -3   6    1.92    0.93
 -15   3  -6    1.24    0.64
 -15   3  -6    1.97    0.75
  16  -3   6    1.75    1.05
 -16   3  -6    0.79    0.62
 -16   4   6    0.20    0.64
 -15   4   6    3.65    0.89
 -15   4   6    2.88    0.79
 -14  -4   6   -0.18    0.58
 -14   4   6   -0.24    0.58
 -14   4   6    0.57    0.58
 -13  -4   6   34.98    2.78
 -13   4   6   36.12    2.68
 -13   4   6   44.31    2.50
 -12  -4   6    0.84    0.59
  12  -4  -6    1.99    0.87
 -12   4   6    1.41    0.59
 -12   4   6    1.57    0.57
 -11  -4   6    8.50    1.21
  11  -4  -6   14.31    1.56
 -11   4   6   12.09    1.21
 -10  -4   6    0.37    0.45
  10  -4  -6    0.07    0.58
  10   4  -6    0.07    0.38
 -10   4   6    0.20    0.37
   9  -4  -6   83.59    4.62
  -9  -4   6   79.09    4.74
  -9   4   6   76.67    4.59
   9   4  -6   77.22    4.29
  -8  -4   6    1.50    0.52
   8  -4  -6    1.47    0.63
  -8   4   6    0.99    0.40
   8   4  -6    0.74    0.32
  -7  -4   6   58.77    3.02
   7  -4  -6   58.35    3.46
  -7  -4   6   59.26    3.56
   7  -4  -6   55.55    3.20
  -7   4   6   56.64    3.43
   7   4  -6   59.98    3.15
   6  -4  -6    0.68    0.33
  -6  -4   6    0.42    0.36
   6  -4  -6    0.03    0.27
  -6  -4   6    0.55    0.22
   6  -4  -6    0.61    0.43
  -6   4   6   -0.07    0.26
  -6   4   6    0.20    0.26
   6   4  -6   -0.03    0.20
  -5  -4   6   24.36    1.75
   5  -4  -6   23.88    1.54
  -5  -4   6   28.07    1.47
   5  -4  -6   27.27    1.51
   5  -4  -6   26.44    1.81
  -5   4   6   25.77    1.53
  -5   4   6   25.36    1.66
   5   4  -6   25.30    1.44
   4  -4  -6    3.02    0.35
  -4  -4   6    3.51    0.40
  -4  -4   6    3.76    0.57
   4  -4  -6    3.25    0.44
   4  -4  -6    3.94    0.68
  -4   4   6    3.89    0.42
  -4   4   6    3.66    0.47
   3  -4  -6  404.75   20.73
   3  -4  -6  408.59   20.27
  -3  -4   6  435.66   20.10
   3  -4  -6  398.76   20.50
  -3  -4   6  412.73   20.44
  -3  -4   6  397.81   22.12
  -3   4   6  400.87   21.97
   2  -4  -6    2.33    0.37
  -2  -4   6    3.30    0.41
  -2  -4   6    2.66    0.24
  -2  -4   6    3.79    0.58
  -2   4   6    3.24    0.40
  -1  -4   6    3.16    0.53
  -1  -4   6    2.30    0.38
  -1   4   6    2.18    0.31
   0  -4   6   16.19    1.07
   0  -4   6   18.68    1.30
   0   4   6   15.23    1.00
   1  -4   6  189.94    9.73
   1  -4   6  184.50   10.56
   1   4   6  196.82   10.28
   2  -4   6    0.39    0.28
   2   4   6    0.21    0.12
   3  -4   6   52.68    3.02
   3  -4   6   55.45    2.80
   4  -4   6   -0.09    0.18
   4  -4   6   -0.34    0.27
   5  -4   6   71.34    3.80
   5  -4   6   74.84    3.97
   5   4   6   73.74    3.69
  -5   4  -6   66.59    4.23
   6  -4   6    1.31    0.37
   6  -4   6    1.88    0.49
  -6   4  -6    1.80    0.48
  -6   4  -6    0.95    0.32
   6   4   6    1.92    0.27
  -7  -4  -6  102.30    5.27
   7  -4   6   98.16    5.27
   7  -4   6   92.78    5.15
   7   4   6   95.84    4.89
  -7   4  -6  100.80    5.64
  -7   4  -6   91.00    5.17
   8  -4   6    1.09    0.52
   8  -4   6    0.70    0.42
  -8   4  -6    1.04    0.44
  -8   4  -6    1.03    0.45
   9  -4   6    0.37    0.46
   9  -4   6   -0.12    0.47
  -9   4  -6    0.00    0.44
  -9   4  -6    0.31    0.40
  10  -4   6    2.63    0.72
  10  -4   6    2.24    0.66
 -10   4  -6    2.99    0.62
 -10   4  -6    2.33    0.61
  11  -4   6   97.91    5.44
  11  -4   6   94.99    5.40
 -11   4  -6  100.00    5.69
 -11   4  -6   93.79    5.35
  12  -4   6    0.63    0.65
  12  -4   6    0.10    0.60
 -12   4  -6    0.06    0.48
 -12   4  -6   -0.13    0.53
  13  -4   6    9.06    1.24
  13  -4   6    6.19    1.15
 -13   4  -6    8.43    1.08
 -13   4  -6    8.17    1.04
  14  -4   6    0.28    0.76
  14  -4   6    1.15    0.82
 -14   4  -6    1.77    0.68
 -14   4  -6    0.74    0.57
  15  -4   6   18.95    2.06
 -15   4  -6   20.58    1.75
 -15   4  -6   21.46    1.77
  16  -4   6    0.36    0.93
 -16   4  -6    0.57    0.63
  16  -5  -6   15.25    1.78
 -16   5   6   14.42    1.68
  15  -5  -6    1.07    0.91
 -15   5   6    3.16    0.89
 -15   5   6    4.12    0.84
  14  -5  -6    5.93    1.17
 -14   5   6    8.08    1.17
 -14   5   6    6.75    0.94
 -13  -5   6   -0.82    0.54
 -13   5   6    0.14    0.54
 -13   5   6   -0.24    0.54
 -12  -5   6   17.95    1.87
  12  -5  -6   20.12    2.09
 -12   5   6   20.17    1.65
 -11  -5   6    3.74    0.83
  11  -5  -6    4.40    1.04
 -11   5   6    5.26    0.81
  11   5  -6    3.49    0.61
 -10  -5   6   67.06    4.26
  10  -5  -6   73.96    4.26
 -10   5   6   67.96    4.12
  10   5  -6   66.67    3.81
  -9  -5   6    9.43    1.12
   9  -5  -6    7.33    1.15
   9   5  -6    6.90    0.70
  -9   5   6    7.05    0.87
   8  -5  -6    4.64    0.89
  -8  -5   6    3.16    0.68
   8   5  -6    3.78    0.46
  -8   5   6    3.64    0.60
   7  -5  -6    7.73    1.06
   7  -5  -6    7.28    0.68
  -7  -5   6    6.46    0.89
  -7   5   6    6.24    0.77
   7   5  -6    6.81    0.58
  -6  -5   6  207.85   10.19
   6  -5  -6  203.62   10.66
  -6  -5   6  199.28   11.24
   6  -5  -6  201.61   10.26
   6  -5  -6  204.64   10.29
   6   5  -6  208.54   10.49
  -6   5   6  190.10   11.10
  -5  -5   6   24.69    1.77
  -5  -5   6   26.94    1.45
   5  -5  -6   23.94    1.56
   5  -5  -6   25.90    1.34
   5  -5  -6   24.55    1.81
  -5   5   6   28.92    1.68
  -5   5   6   19.13    1.45
   4  -5  -6   34.77    2.18
  -4  -5   6   32.57    2.14
   4  -5  -6   28.79    1.86
  -4  -5   6   33.09    1.81
  -4   5   6   31.59    1.99
  -3  -5   6    0.50    0.25
  -3  -5   6    0.27    0.34
   3  -5  -6    0.05    0.24
  -3  -5   6    0.24    0.13
   3  -5  -6   -0.34    0.36
  -3   5   6    0.02    0.21
  -2  -5   6   36.70    1.97
  -2  -5   6   39.26    2.13
   2  -5  -6   35.26    2.37
   2  -5  -6   37.88    2.16
  -2  -5   6   39.20    2.48
  -2   5   6   38.18    2.25
  -1  -5   6    7.55    0.71
  -1  -5   6    6.19    0.53
  -1  -5   6    7.34    0.90
  -1   5   6    7.90    0.62
   0  -5   6  136.94    6.92
   0  -5   6  131.78    7.57
   0   5   6  131.85    7.29
   1  -5   6    0.16    0.29
   1  -5   6   -0.06    0.29
   1   5   6    0.36    0.19
   2  -5   6   25.01    1.62
   2   5   6   25.89    1.50
   3  -5   6   47.58    2.84
   3   5   6   50.85    2.75
   4  -5   6  225.17   11.39
   4   5   6  218.52   11.84
   5  -5   6   18.08    0.93
   5  -5   6   13.34    0.90
   5  -5   6   16.20    1.27
  -5   5  -6   17.96    1.37
   5   5   6   16.32    0.95
   6  -5   6    9.45    0.70
   6  -5   6   11.31    1.11
   6  -5   6    8.93    0.70
   6   5   6   10.02    0.65
  -6   5  -6    9.96    1.09
   7  -5   6    0.48    0.31
   7  -5   6    0.40    0.32
   7  -5   6    0.18    0.44
  -7   5  -6   -0.46    0.32
  -7   5  -6    0.05    0.36
   8  -5   6   79.73    4.51
   8  -5   6   74.51    4.28
  -8   5  -6   82.58    4.35
  -8   5  -6   81.53    4.79
   9  -5   6   18.99    1.51
   9  -5   6   15.19    1.29
  -9   5  -6   18.23    1.49
  -9   5  -6   17.31    1.31
  10  -5   6   57.54    3.38
  10  -5   6   57.65    3.55
 -10   5  -6   56.60    3.66
 -10   5  -6   61.18    3.39
  11  -5   6    2.43    0.69
  11  -5   6    4.68    0.91
 -11   5  -6    4.30    0.74
 -11   5  -6    3.05    0.73
  12  -5   6   13.84    1.54
  12  -5   6   13.64    1.41
 -12   5  -6   12.51    1.24
 -12   5  -6   11.94    1.34
  13  -5   6    0.73    0.72
  13  -5   6    3.52    0.95
 -13   5  -6    2.93    0.77
 -13   5  -6    2.45    0.74
  14  -5   6   33.16    2.45
  14  -5   6   33.12    2.46
 -14   5  -6   31.32    2.22
 -14   5  -6   28.81    2.29
  15  -5   6    0.70    0.87
  15  -5   6    1.97    0.90
 -15   5  -6    0.97    0.65
 -15   5  -6    1.54    0.74
  16  -5   6    3.18    1.12
 -16   5  -6    0.84    0.70
  15  -6  -6    0.87    0.80
 -15   6   6    1.34    0.75
 -15   6   6    0.71    0.69
  14  -6  -6    5.39    1.03
 -14   6   6    5.83    0.89
 -14   6   6    6.53    1.10
  13  -6  -6   32.75    2.27
  13  -6  -6   33.78    2.72
 -13   6   6   29.15    2.08
 -13   6   6   33.23    2.40
  12  -6  -6   32.19    2.49
  12  -6  -6   31.37    2.02
  12   6  -6   24.79    1.79
 -12   6   6   25.51    2.03
  11  -6  -6    0.43    0.78
  11  -6  -6    1.17    0.57
 -11  -6   6    0.72    0.59
 -11   6   6    0.39    0.46
  11   6  -6    0.33    0.47
  10  -6  -6   11.06    1.03
 -10  -6   6   10.77    1.29
  10  -6  -6    8.41    1.36
 -10   6   6    9.52    1.10
  10   6  -6    9.10    0.88
   9  -6  -6   83.69    4.28
   9  -6  -6   79.62    4.78
  -9  -6   6   79.35    4.86
  -9   6   6   76.10    4.71
   9   6  -6   78.47    4.30
   8  -6  -6   24.93    1.47
  -8  -6   6   23.48    1.86
   8  -6  -6   23.38    1.95
   8  -6  -6   24.51    1.45
  -8   6   6   23.43    1.76
   8   6  -6   26.23    1.49
   7  -6  -6   21.41    1.84
  -7  -6   6   23.52    1.81
   7  -6  -6   23.54    1.64
  -7   6   6   24.41    1.69
   7   6  -6   23.45    1.38
   6  -6  -6    8.13    1.12
  -6  -6   6   10.83    1.15
   6  -6  -6    8.49    0.88
  -6  -6   6    9.92    0.71
  -6   6   6    9.32    0.96
   5  -6  -6   32.44    2.20
  -5  -6   6   32.28    1.77
   5  -6  -6   31.00    1.90
  -5  -6   6   26.77    2.10
  -5   6   6   30.07    1.99
   4  -6  -6   32.14    2.23
   4  -6  -6   34.47    1.97
  -4  -6   6   30.89    2.21
  -4  -6   6   31.23    1.85
  -4   6   6   32.22    2.06
  -3  -6   6   78.45    4.08
  -3  -6   6   80.86    4.79
  -3  -6   6   78.44    4.25
   3  -6  -6   82.17    4.28
   3  -6  -6   83.02    4.61
  -3   6   6   79.91    4.58
   2  -6  -6   40.85    2.65
  -2  -6   6   42.81    2.74
  -2  -6   6   40.04    2.19
   2  -6  -6   39.62    2.36
  -2  -6   6   42.70    2.36
  -2   6   6   41.92    2.49
   1  -6  -6    0.54    0.50
  -1  -6   6    0.62    0.32
  -1  -6   6    0.84    0.24
  -1  -6   6    1.55    0.51
  -1   6   6    1.14    0.31
   0  -6   6   42.37    2.46
   0  -6   6   42.86    2.80
   0   6   6   42.02    2.49
   1  -6   6   60.02    3.34
   1   6   6   59.32    3.38
   2  -6   6   51.89    3.02
   2   6   6   53.25    2.99
   3  -6   6   98.36    5.37
   3   6   6  100.39    5.45
   4  -6   6    0.45    0.45
   4   6   6    0.96    0.23
   5  -6   6   58.49    3.33
  -5   6  -6   54.68    3.57
   6  -6   6   77.33    4.27
  -6   6  -6   71.78    4.54
   7  -6   6   49.87    3.01
  -7   6  -6   46.86    3.16
   8  -6   6   41.81    2.16
   8  -6   6   32.38    2.11
   8  -6   6   43.59    2.61
  -8   6  -6   42.75    2.72
   9  -6   6    6.39    0.69
   9  -6   6    6.62    1.04
  -9   6  -6    5.37    0.91
  -9   6  -6    5.64    0.73
  10  -6   6    9.17    0.91
  10  -6   6    7.30    1.15
 -10   6  -6    9.78    0.97
 -10   6  -6    9.05    1.17
  11  -6   6   36.70    2.63
  11  -6   6   36.79    2.32
 -11   6  -6   35.88    2.60
 -11   6  -6   39.69    2.41
  12  -6   6    5.83    0.91
  12  -6   6    6.22    1.17
 -12   6  -6    6.83    1.02
 -12   6  -6    7.82    0.97
  13  -6   6   10.47    1.26
  13  -6   6   11.32    1.53
 -13   6  -6   11.14    1.22
 -13   6  -6   11.28    1.36
  14  -6   6   -0.02    0.84
  14  -6   6    0.05    0.71
 -14   6  -6    0.77    0.68
 -14   6  -6    0.40    0.59
  15  -6   6    7.71    1.23
  15  -6   6    7.00    1.32
 -15   6  -6    7.22    1.16
  15  -7  -6   18.89    1.67
 -15   7   6   24.38    2.07
  14  -7  -6    4.00    0.80
 -14   7   6    2.82    0.85
 -14   7   6    0.82    0.71
  13  -7  -6   -0.06    0.53
  13  -7  -6   -0.87    0.91
 -13   7   6    0.70    0.60
  12  -7  -6    3.83    1.19
  12  -7  -6    4.63    0.68
 -12   7   6    3.70    0.85
  12   7  -6    4.46    0.74
  11  -7  -6   60.40    3.14
  11  -7  -6   60.53    3.95
  11   7  -6   54.69    3.33
 -11   7   6   56.51    3.69
 -10  -7   6   17.08    1.67
  10  -7  -6   15.21    1.82
  10   7  -6   12.23    1.06
 -10   7   6   15.01    1.44
   9  -7  -6   14.89    1.73
  -9  -7   6   14.08    1.56
  -9   7   6   15.64    1.33
  -8  -7   6    7.74    1.10
   8  -7  -6    6.10    1.14
  -8   7   6    9.00    1.01
   7  -7  -6   28.67    2.02
  -7  -7   6   29.10    2.22
   7  -7  -6   30.72    2.33
  -7   7   6   34.95    2.16
   6  -7  -6   17.62    1.34
   6  -7  -6   16.67    1.71
  -6  -7   6   16.50    1.47
  -6   7   6   16.98    1.36
  -5  -7   6   65.81    4.28
   5  -7  -6   69.69    4.21
  -5  -7   6   72.06    3.75
   5  -7  -6   71.15    3.85
  -5   7   6   69.20    4.13
  -4  -7   6    1.99    0.32
   4  -7  -6    1.52    0.69
   4  -7  -6    2.28    0.51
  -4  -7   6    1.38    0.40
  -4  -7   6    1.72    0.58
  -4   7   6    1.10    0.42
  -3  -7   6    0.76    0.48
  -3  -7   6    0.72    0.36
  -3  -7   6    0.58    0.24
   3  -7  -6    0.41    0.35
   3  -7  -6    0.22    0.54
  -3   7   6    0.31    0.33
   2  -7  -6   41.34    2.62
  -2  -7   6   37.89    2.26
   2  -7  -6   40.11    2.28
  -2  -7   6   38.62    2.63
  -2  -7   6   35.31    2.08
  -2   7   6   37.51    2.36
  -1  -7   6  118.88    6.74
  -1  -7   6  137.47    7.74
  -1  -7   6  136.12    7.01
   1  -7  -6  139.36    7.34
   1  -7  -6  136.18    6.93
  -1   7   6  137.62    7.43
   0  -7   6   23.37    1.82
   0  -7   6   22.49    1.55
   0   7   6   21.71    1.48
   1  -7   6   19.50    1.39
   1   7   6   18.13    1.26
   2  -7   6    4.97    0.72
   2   7   6    3.47    0.48
   3  -7   6  106.99    5.69
   3   7   6  102.64    5.76
   4  -7   6   44.61    2.77
  -4   7  -6   46.02    3.04
   5  -7   6   58.99    3.40
  -5   7  -6   53.85    3.63
   6  -7   6    0.48    0.53
  -6   7  -6    1.10    0.57
   7  -7   6    3.57    0.82
  -7   7  -6    4.89    0.89
   8  -7   6    8.10    1.12
  -8   7  -6    7.64    1.08
   9  -7   6   45.94    2.97
  -9   7  -6   43.80    3.06
  10  -7   6   16.82    1.76
 -10   7  -6   17.04    1.71
  11  -7   6   -0.83    0.31
  11  -7   6    0.49    0.73
 -11   7  -6   -0.38    0.46
  12  -7   6    0.85    0.46
  12  -7   6    1.01    0.80
 -12   7  -6    0.21    0.55
 -12   7  -6    0.38    0.60
  13  -7   6   26.23    1.81
  13  -7   6   29.22    2.37
 -13   7  -6   31.04    2.09
 -13   7  -6   24.45    2.15
  14  -7   6    4.97    1.25
  14  -7   6    4.52    0.84
 -14   7  -6    4.11    0.98
 -14   7  -6    6.51    0.97
 -14   8   6   24.95    2.15
  13  -8  -6    1.81    1.22
  13   8  -6    2.34    0.69
 -13   8   6    1.40    0.75
  12  -8  -6   26.88    2.73
 -12   8   6   26.08    2.11
  11  -8  -6    0.39    0.92
 -11   8   6    0.49    0.54
  10  -8  -6    8.34    1.43
 -10   8   6    5.37    0.91
  -9  -8   6    0.13    0.56
   9  -8  -6    0.82    0.85
  -9   8   6   -0.11    0.45
   8  -8  -6   60.40    3.91
  -8  -8   6   55.92    3.83
  -8   8   6   61.74    3.74
   7  -8  -6    1.10    0.59
  -7  -8   6    0.82    0.54
   7  -8  -6   -0.02    0.69
  -7   8   6    0.69    0.52
  -6  -8   6    4.45    0.87
   6  -8  -6    4.21    1.01
   6  -8  -6    4.33    0.74
  -6   8   6    5.00    0.79
  -5  -8   6    0.71    0.53
   5  -8  -6    1.12    0.51
   5  -8  -6    0.87    0.71
  -5   8   6    0.34    0.43
   4  -8  -6  166.19    8.09
   4  -8  -6  163.53    8.57
  -4  -8   6  158.34    8.08
  -4  -8   6  131.12    8.85
  -4   8   6  158.90    8.73
  -3  -8   6   11.29    1.36
  -3  -8   6   11.73    1.08
   3  -8  -6   12.42    1.11
   3  -8  -6   11.22    1.43
  -3  -8   6    9.76    0.84
  -3   8   6   12.10    1.05
   2  -8  -6   56.38    3.21
   2  -8  -6   66.18    3.70
  -2  -8   6   52.57    3.01
  -2  -8   6   56.30    3.24
  -2  -8   6   54.48    3.66
  -2   8   6   57.31    3.40
  -1  -8   6    4.70    0.85
   1  -8  -6    4.18    0.64
  -1  -8   6    4.10    0.54
  -1  -8   6    5.47    0.77
   1  -8  -6    3.63    0.92
  -1   8   6    4.24    0.64
   0  -8   6   34.52    2.19
   0  -8   6   37.92    2.39
   0   8   6   42.01    2.41
   1  -8   6   10.09    1.14
   1   8   6   12.20    0.96
   2  -8   6  128.18    6.86
   2   8   6  126.58    7.06
   3  -8   6    0.66    0.47
   4  -8   6    1.17    0.57
  -4   8  -6    2.60    0.71
   5  -8   6    3.92    0.81
  -5   8  -6    4.50    0.92
   6  -8   6   49.15    3.19
  -6   8  -6   52.65    3.45
   7  -8   6    7.79    1.15
  -7   8  -6    6.20    1.08
   8  -8   6    4.44    0.94
  -8   8  -6    4.79    0.95
   9  -8   6    2.59    0.87
  -9   8  -6    3.78    0.86
  10  -8   6   30.63    2.31
 -10   8  -6   28.33    2.27
  11  -8   6    0.40    0.81
 -11   8  -6    0.78    0.67
  12  -8   6   52.28    3.50
 -12   8  -6   48.11    3.42
  13  -8   6    0.91    0.93
 -13   8  -6   -0.09    0.59
  14  -8   6   -0.10    0.94
 -14   8  -6    0.31    0.69
  13  -9  -6    1.13    1.19
 -13   9   6    0.88    0.70
  12  -9  -6    1.20    1.12
 -12   9   6    1.41    0.75
  11  -9  -6   34.66    3.26
 -11   9   6   36.79    2.65
  10  -9  -6    1.31    1.02
 -10   9   6    1.38    0.68
   9  -9  -6   15.63    1.99
  -9   9   6   17.44    1.68
   8  -9  -6   -0.14    0.79
  -8  -9   6    0.32    0.57
  -8   9   6    0.31    0.54
  -7  -9   6   30.46    2.43
   7  -9  -6   30.01    2.55
   7  -9  -6   34.66    2.26
  -7   9   6   32.45    2.30
   6  -9  -6    7.39    0.99
  -6  -9   6    8.21    1.17
   6  -9  -6    6.76    1.31
  -6   9   6    7.17    0.98
   5  -9  -6   70.60    4.44
   5  -9  -6   72.51    3.98
  -5  -9   6   70.13    4.49
  -5   9   6   68.68    4.27
   4  -9  -6   -1.08    0.64
   4  -9  -6    0.34    0.45
  -4  -9   6    0.39    0.59
  -4   9   6   -0.42    0.38
   3  -9  -6    2.94    0.64
  -3  -9   6    3.61    0.86
   3  -9  -6    3.98    1.04
  -3  -9   6    3.93    0.71
  -3   9   6    3.82    0.69
  -2  -9   6    0.43    0.32
   2  -9  -6   -0.39    0.67
  -2  -9   6   -0.01    0.49
  -2  -9   6    0.39    0.55
   2  -9  -6   -0.65    0.38
  -2   9   6    0.33    0.43
   1  -9  -6  101.06    5.54
  -1  -9   6   82.10    4.81
   1  -9  -6   91.61    4.99
  -1  -9   6   97.00    5.13
  -1   9   6   94.63    5.33
   0  -9  -6    3.93    0.70
   0  -9   6    5.17    0.83
   0   9   6    5.42    0.71
   1  -9   6   13.37    1.34
   1   9   6   12.37    1.06
   2  -9   6    0.04    0.48
   3  -9   6   32.17    2.21
  -3   9  -6   30.41    2.43
   4  -9   6    4.80    0.87
  -4   9  -6    3.60    0.89
   5  -9   6   24.36    1.92
  -5   9  -6   26.39    2.16
   6  -9   6    1.95    0.75
  -6   9  -6    0.45    0.58
   7  -9   6    5.72    1.06
  -7   9  -6    4.18    0.95
   8  -9   6    3.99    0.96
  -8   9  -6    1.92    0.80
   9  -9   6   55.44    3.55
  -9   9  -6   50.45    3.59
  10  -9   6    1.30    0.85
 -10   9  -6    1.22    0.69
  11  -9   6    2.38    1.02
 -11   9  -6    1.76    0.79
  12  -9   6    0.90    0.96
 -12   9  -6    2.23    0.85
  13  -9   6   21.58    2.37
 -13   9  -6   23.32    2.08
  12 -10  -6    9.93    1.91
 -12  10   6   13.81    1.60
  11 -10  -6    0.58    1.10
 -11  10   6   -0.12    0.62
  10 -10  -6    2.76    1.22
 -10  10   6    4.45    0.94
   9 -10  -6   15.06    2.07
  -9  10   6   13.99    1.54
   8 -10  -6   51.68    3.78
  -8  10   6   54.03    3.50
   7 -10  -6   11.55    1.76
   7 -10  -6   13.87    1.43
  -7  10   6   13.44    1.43
   6 -10  -6    4.28    0.83
  -6 -10   6    1.31    0.77
   6 -10  -6    2.71    1.08
  -6  10   6    3.65    0.79
  -5 -10   6    6.80    1.14
   5 -10  -6    7.06    1.35
   5 -10  -6    2.30    0.70
  -5  10   6    6.58    0.94
   4 -10  -6   32.36    2.15
   4 -10  -6   31.79    2.60
  -4 -10   6   29.76    2.46
  -4  10   6   32.74    2.26
   3 -10  -6   24.82    1.79
   3 -10  -6   26.25    2.50
  -3  10   6   24.06    1.84
  -2 -10   6   34.01    2.27
   2 -10  -6   31.61    2.17
   2 -10  -6   31.71    2.62
  -2  10   6   34.56    2.29
   1 -10  -6   -0.09    0.43
  -1 -10   6    0.00    0.54
  -1  10   6   -0.08    0.40
   0 -10   6   10.03    1.18
   0 -10  -6    5.87    0.87
   0  10   6    7.67    0.92
  -1 -10  -6   21.05    1.63
   1 -10   6   21.75    1.74
   2 -10   6   38.92    2.62
   3 -10   6    6.49    1.06
  -3  10  -6    5.11    1.08
   4 -10   6    0.82    0.67
  -4  10  -6    1.67    0.73
   5 -10   6   10.47    1.40
  -5  10  -6   13.27    1.64
   6 -10   6   33.82    2.47
  -6  10  -6   30.48    2.56
   7 -10   6   17.78    1.86
  -7  10  -6   15.93    1.84
   8 -10   6   14.58    1.74
  -8  10  -6   14.11    1.71
   9 -10   6    1.58    0.90
  -9  10  -6    2.32    0.85
  10 -10   6    9.53    1.56
 -10  10  -6    9.71    1.41
  11 -10   6    8.43    1.53
 -11  10  -6    8.81    1.39
  12 -10   6   16.46    2.10
  10 -11  -6   16.00    2.29
 -10  11   6   18.90    1.88
   9 -11  -6    0.71    1.06
  -9  11   6    1.05    0.66
   8 -11  -6    0.43    1.00
  -8  11   6    0.23    0.63
   7 -11  -6    5.54    1.46
  -7  11   6    8.53    1.19
   6 -11  -6   40.29    3.17
   6 -11  -6   37.73    2.62
  -6  11   6   39.86    2.74
   5 -11  -6   13.42    1.41
   5 -11  -6   14.45    1.95
  -5  11   6   14.24    1.49
   4 -11  -6    8.04    1.48
   4 -11  -6    6.82    0.97
  -4  11   6    5.55    0.93
   3 -11  -6   -0.14    0.52
   3 -11  -6    0.38    0.92
  -3  11   6   -0.76    0.44
   2 -11  -6   28.10    1.92
   2 -11  -6   22.65    2.52
  -2  11   6   24.87    1.91
  -1 -11   6   23.62    1.91
   1 -11  -6   22.99    1.76
   0 -11  -6   29.88    2.15
   0 -11   6   34.14    2.38
  -1 -11  -6    3.62    0.78
   1 -11   6    4.46    0.97
   2 -11   6    6.00    1.15
  -2 -11  -6    9.02    1.11
  -2  11  -6    9.42    1.44
   3 -11   6    9.95    1.38
  -3  11  -6    8.70    1.41
   4 -11   6   34.21    2.62
  -4  11  -6   38.79    2.94
   5 -11   6   13.44    1.64
  -5  11  -6   12.50    1.66
   6 -11   6    2.37    0.91
  -6  11  -6    2.97    1.00
   7 -11   6    2.82    0.99
  -7  11  -6    3.68    1.07
   8 -11   6   19.52    2.22
  -8  11  -6   26.40    2.24
   9 -11   6   10.44    1.65
  -9  11  -6   10.28    1.56
  10 -11   6   11.86    1.74
 -10  11  -6    9.62    1.53
   8 -12  -6   -0.11    1.07
  -8  12   6    1.07    0.76
   7 -12  -6   24.98    2.76
  -7  12   6   22.34    1.97
   6 -12  -6    0.52    1.05
   6 -12  -6    0.38    0.72
  -6  12   6    0.36    0.63
   5 -12  -6   16.19    1.57
   5 -12  -6   18.80    2.32
  -5  12   6   14.31    1.57
   4 -12  -6    0.12    0.61
   4 -12  -6    0.25    0.98
  -4  12   6   -0.01    0.59
   3 -12  -6   41.11    2.72
  -3  12   6   42.44    2.87
   2 -12  -6    1.82    0.72
   1 -12  -6    0.10    0.56
   0 -12  -6    0.49    0.57
   0 -12   6    0.20    0.74
   1 -12   6   65.80    4.15
  -1 -12  -6   67.30    3.89
  -1  12  -6   62.43    4.43
   2 -12   6   10.77    1.48
  -2 -12  -6    5.76    0.99
  -2  12  -6    6.99    1.32
   3 -12   6   23.43    2.24
  -3 -12  -6   20.91    1.88
  -3  12  -6   22.33    2.33
   4 -12   6   -0.37    0.71
  -4  12  -6   -1.08    0.70
   5 -12   6   20.27    2.15
  -5  12  -6   19.89    2.23
   6 -12   6    0.91    0.86
  -6  12  -6    1.06    0.82
   7 -12   6   39.18    3.07
  -7  12  -6   41.88    3.25
   8 -12   6   -0.21    0.85
  -8  12  -6    1.72    0.93
  -6  13   6   36.55    2.72
   5 -13  -6    3.03    0.95
  -5  13   6    0.89    0.69
   4 -13  -6    8.00    1.22
   3 -13  -6    0.84    0.66
   2 -13  -6   18.34    1.72
   1 -13  -6    2.04    0.76
   1  13  -6    1.57    0.84
   0 -13  -6   32.98    2.33
   0  13  -6   30.45    2.66
  -1 -13  -6    1.11    0.70
   1 -13   6    1.70    0.98
  -1  13  -6    0.03    0.77
  -2 -13  -6    5.46    1.00
   2 -13   6    3.64    1.14
  -2  13  -6    3.50    1.10
   3 -13   6    0.75    0.95
  -3 -13  -6    0.74    0.73
  -3  13  -6    0.06    0.80
   4 -13   6   35.14    2.89
  -4  13  -6   37.64    3.02
   5 -13   6    0.36    0.89
  -5  13  -6   -1.09    0.72
   6 -13   6    4.30    1.27
  -6  13  -6    2.25    1.10
 -17   0   7   -0.63    0.61
 -17   0   7    0.50    0.66
 -16   0   7    0.21    0.63
 -16   0   7    1.82    0.70
 -15   0   7   66.35    3.72
 -15   0   7   58.21    3.91
 -14   0   7    0.30    0.48
 -14   0   7    0.14    0.59
 -13   0   7   43.75    2.70
 -13   0   7   43.20    2.86
 -12   0   7    0.27    0.54
 -12   0   7    0.59    0.49
 -11   0   7   77.79    4.36
 -11   0   7   77.76    4.60
 -10   0   7   -0.87    0.47
 -10   0   7    0.25    0.40
  -9   0   7  182.99    9.52
  -9   0   7  177.01    9.98
  -8   0   7   -0.15    0.40
  -8   0   7    0.31    0.34
  -7   0   7    5.87    0.65
  -7   0   7    6.81    0.75
  -6   0   7    0.32    0.30
  -6   0   7    0.51    0.29
  -5   0   7  201.11   11.75
   5   0  -7  229.22   11.21
  -4   0   7   -0.17    0.17
  -4   0   7    0.00    0.17
   4   0  -7   -0.02    0.14
   4   0  -7   -0.14    0.15
  -3   0   7   25.93    1.51
  -3   0   7   21.51    1.37
   3   0  -7   22.09    1.27
   3   0  -7   26.58    1.35
  -2   0   7    0.05    0.16
  -2   0   7    0.12    0.15
   2   0  -7   -0.15    0.09
   1   0  -7  137.12    7.01
  -1   0   7  131.17    6.91
  -1   0   7  137.67    7.36
   0   0   7    0.18    0.18
   0   0  -7    0.00    0.13
   0   0   7    0.12    0.18
   0   0   7    0.20    0.20
   1   0   7  446.21   23.02
   1   0   7  466.87   23.27
   1   0   7  467.62   24.74
  -1   0  -7  466.24   23.75
   2   0   7    0.10    0.18
  -2   0  -7   -0.20    0.11
   2   0   7   -0.12    0.15
   2   0   7    0.06    0.15
  -3   0  -7   61.78    3.31
   3   0   7   61.03    3.35
   3   0   7   62.82    3.28
   4   0   7    0.10    0.21
  -4   0  -7   -0.02    0.16
  -4   0  -7    0.05    0.16
   4   0   7    0.02    0.21
  -5   0  -7  118.18    6.03
   5   0   7  109.86    6.01
   5   0   7  115.58    5.89
  -5   0  -7  112.17    6.27
  -6   0  -7   -0.09    0.23
  -6   0  -7    0.02    0.18
   6   0   7   -0.13    0.25
   6   0   7    0.16    0.31
   7   0   7   14.12    1.15
  -7   0  -7   15.38    1.03
   7   0   7   16.05    1.04
  -7   0  -7   13.07    1.02
  -8   0  -7   -0.47    0.31
  -8   0  -7    0.17    0.23
   8   0   7    0.09    0.39
   8   0   7    0.22    0.30
  -9   0  -7  130.88    6.96
   9   0   7  130.70    6.75
   9   0   7  129.90    6.99
  -9   0  -7  126.73    7.14
  10   0   7   -0.48    0.42
  10   0   7   -0.40    0.34
 -10   0  -7   -0.39    0.40
 -10   0  -7    0.10    0.28
 -11   0  -7   22.77    1.69
  11   0   7   25.81    1.64
 -11   0  -7   24.41    1.64
  11   0   7   26.72    1.96
 -12   0  -7    0.34    0.50
  12   0   7   -0.31    0.61
 -12   0  -7    0.06    0.35
  13   0   7    4.13    1.02
 -13   0  -7    2.89    0.72
 -13   0  -7    4.64    0.69
 -14   0  -7    0.14    0.57
  14   0   7    0.71    0.81
 -15   0  -7   43.40    2.78
  15   0   7   40.39    3.11
  16   0   7   -0.32    0.90
 -16   0  -7   -0.19    0.62
  17   0   7    0.62    1.04
 -17  -1   7    3.95    0.98
 -17   1   7    3.22    0.91
 -16  -1   7   21.90    2.03
 -16   1   7   25.47    1.89
 -16   1   7   27.04    2.03
 -15  -1   7    1.72    0.73
 -15  -1   7    2.90    0.72
 -15   1   7    2.91    0.77
 -15   1   7    2.86    0.70
 -14  -1   7    1.86    0.72
 -14  -1   7    1.70    0.66
 -14   1   7    2.25    0.68
 -14   1   7    2.32    0.69
 -13  -1   7   12.67    1.35
 -13  -1   7   10.59    1.11
 -13   1   7   12.20    1.17
 -13   1   7   11.67    1.23
 -12  -1   7   90.41    4.97
 -12  -1   7   90.53    5.32
 -12   1   7   83.26    5.24
 -12   1   7   94.66    5.01
 -11  -1   7    9.98    1.12
 -11  -1   7    9.39    0.98
 -11   1   7   10.88    1.04
 -11   1   7   10.07    1.07
 -10  -1   7   16.44    1.36
 -10  -1   7   15.38    1.26
 -10   1   7   15.00    1.26
 -10   1   7   17.43    1.29
  -9  -1   7    7.29    0.87
  -9  -1   7    4.87    0.69
  -9   1   7    6.29    0.73
  -9   1   7    4.82    0.71
  -8  -1   7  100.67    5.73
  -8  -1   7  112.84    6.15
  -8   1   7  110.04    5.75
  -8   1   7  106.18    6.08
  -7  -1   7   16.68    1.29
  -7  -1   7   14.99    1.15
  -7   1   7   19.06    1.30
   7   1  -7   17.08    1.10
  -6  -1   7  128.00    6.79
  -6   1   7  135.48    7.19
   6   1  -7  124.00    6.79
   5  -1  -7   23.35    1.39
  -5  -1   7   23.50    1.45
  -5  -1   7   24.23    1.62
  -5   1   7   23.59    1.49
  -5   1   7   25.71    1.60
   5   1  -7   25.70    1.41
   4  -1  -7   41.47    2.18
  -4  -1   7   43.93    2.49
  -4  -1   7   38.93    2.27
   4   1  -7   41.61    2.24
  -4   1   7   40.92    2.45
  -4   1   7   41.86    2.27
  -3  -1   7    5.48    0.57
  -3  -1   7    5.86    0.49
   3  -1  -7    6.08    0.45
   3   1  -7    5.68    0.41
   3   1  -7    4.57    0.36
  -3   1   7    5.62    0.46
  -3   1   7    6.01    0.52
  -2  -1   7  185.36    9.14
  -2  -1   7  188.39    9.29
   2  -1  -7  185.71    9.30
  -2  -1   7  166.72    9.77
  -2  -1   7  191.15    9.07
   2  -1  -7  181.13    9.15
  -2   1   7  167.66    9.13
  -2   1   7  165.85    9.73
   2   1  -7  183.89    9.29
  -1  -1   7   15.29    1.02
  -1  -1   7   14.52    0.90
  -1  -1   7   14.90    0.87
   1  -1  -7   13.96    0.92
  -1  -1   7   14.79    0.92
   1  -1  -7   16.13    0.86
  -1   1   7   14.53    0.93
  -1   1   7   16.30    0.96
   1   1  -7   15.73    0.89
   0  -1   7    3.23    0.35
   0  -1   7    3.44    0.28
   0  -1   7    3.43    0.41
   0  -1   7    2.71    0.41
   0  -1  -7    2.64    0.35
   0  -1  -7    3.61    0.27
   0   1   7    2.73    0.36
   0   1  -7    2.84    0.29
   0   1   7    3.47    0.33
  -1  -1  -7    0.87    0.14
   1  -1   7    0.77    0.15
   1  -1   7    0.56    0.21
  -1  -1  -7    1.18    0.24
   1  -1   7    0.93    0.22
   1  -1   7    0.73    0.23
  -1   1  -7    0.67    0.16
   1   1   7    1.02    0.24
   1   1   7    0.79    0.18
   1   1   7    0.98    0.22
   2  -1   7  178.93    9.98
   2  -1   7  181.91    9.36
  -2  -1  -7  193.15    9.85
   2  -1   7  185.40    9.46
  -2  -1  -7  182.39    9.47
   2  -1   7  184.44    9.28
   2   1   7  191.38    9.38
   2   1   7  171.80    9.85
   2   1   7  179.04    9.22
  -2   1  -7  183.77    9.49
   3  -1   7   71.46    3.80
   3  -1   7   72.33    3.85
  -3  -1  -7   71.60    3.80
  -3  -1  -7   76.13    3.96
   3   1   7   70.61    3.74
  -3   1  -7   72.77    3.83
   3   1   7   69.05    3.84
   4  -1   7  126.31    6.74
  -4  -1  -7  132.85    7.01
  -4  -1  -7  127.58    6.76
   4  -1   7  129.43    6.66
  -4   1  -7  131.10    6.79
   4   1   7  132.20    6.61
   4   1   7  126.87    6.74
   5  -1   7   22.44    1.32
  -5  -1  -7   20.13    1.22
  -5  -1  -7   19.85    1.22
   5  -1   7   19.30    1.34
   5   1   7   19.97    1.33
   5   1   7   21.33    1.24
  -5   1  -7   22.43    1.27
  -5   1  -7   18.31    1.34
  -6  -1  -7  111.36    6.09
   6  -1   7  108.72    5.82
   6  -1   7  107.16    5.92
  -6  -1  -7  112.95    5.91
   6   1   7  112.94    5.75
  -6   1  -7  116.03    5.94
  -6   1  -7  114.83    6.24
   6   1   7  108.98    5.93
  -7  -1  -7   13.73    0.92
  -7  -1  -7   14.77    0.99
   7  -1   7   13.62    1.12
   7  -1   7   14.59    1.06
  -7   1  -7   14.04    1.05
   7   1   7   14.07    0.94
   7   1   7   12.89    1.12
  -7   1  -7   14.19    1.03
  -8  -1  -7  124.96    6.91
   8  -1   7  122.58    6.76
   8  -1   7  130.63    6.62
  -8  -1  -7  125.83    6.72
  -8   1  -7  130.87    6.77
  -8   1  -7  126.93    7.03
   8   1   7  122.79    6.51
  -9  -1  -7   11.86    0.95
   9  -1   7   10.62    1.16
  -9  -1  -7   11.79    0.85
   9  -1   7   11.35    1.06
  -9   1  -7   12.09    1.04
  -9   1  -7   11.12    0.94
   9   1   7   10.41    0.87
 -10  -1  -7    1.75    0.49
  10  -1   7    2.04    0.53
  10  -1   7    1.26    0.60
 -10  -1  -7    1.51    0.38
 -10   1  -7    1.66    0.42
 -10   1  -7    2.31    0.55
  10   1   7    1.47    0.42
  11  -1   7    0.93    0.50
 -11  -1  -7    0.77    0.38
  11  -1   7    0.97    0.64
 -11  -1  -7    2.22    0.53
 -11   1  -7    1.47    0.53
  11   1   7    0.27    0.55
 -11   1  -7    1.35    0.42
 -12  -1  -7   58.95    3.49
  12  -1   7   67.59    3.54
  12  -1   7   59.77    3.75
 -12   1  -7   52.12    3.53
  12   1   7   61.75    3.81
 -12   1  -7   62.91    3.61
 -13  -1  -7    6.58    0.86
  13  -1   7    7.71    1.23
  13   1   7    6.94    1.21
 -13   1  -7    7.94    0.90
 -13   1  -7    4.74    0.87
  14  -1   7   10.75    1.47
 -14  -1  -7    6.82    0.96
 -14   1  -7   11.80    1.14
 -14   1  -7    8.00    1.10
  14   1   7   11.11    1.54
  15  -1   7    0.10    0.85
 -15  -1  -7   -0.08    0.53
 -15   1  -7    1.14    0.68
  15   1   7    0.32    0.94
  16  -1   7   14.57    1.93
 -16   1  -7   15.62    1.55
  17  -1   7    1.15    1.05
 -17   2   7    0.65    0.66
 -16  -2   7    5.15    1.05
 -16   2   7    7.71    1.02
 -16   2   7    4.56    0.94
 -15  -2   7   21.74    1.75
 -15   2   7   15.14    1.44
 -15   2   7   15.33    1.59
 -14  -2   7   28.91    2.21
 -14   2   7   28.38    1.97
 -14   2   7   26.98    2.07
 -13  -2   7   20.96    1.73
 -13  -2   7   20.90    1.43
 -13   2   7   18.38    1.50
 -13   2   7   17.92    1.58
 -12  -2   7   -0.02    0.42
 -12  -2   7    0.87    0.57
 -12   2   7   -0.57    0.40
 -12   2   7    0.21    0.51
 -11  -2   7   11.37    1.05
 -11  -2   7   17.07    1.38
 -11   2   7   12.92    1.30
 -11   2   7   14.33    1.19
 -10  -2   7   44.30    2.91
 -10  -2   7   58.21    3.37
 -10   2   7   53.87    3.25
 -10   2   7   55.18    3.02
  -9  -2   7   79.65    4.63
  -9  -2   7   69.74    4.16
  -9   2   7   85.10    4.59
  -8  -2   7   15.60    1.34
  -8  -2   7   15.72    1.12
  -8   2   7   19.18    1.36
   8   2  -7   18.80    1.17
  -7  -2   7    0.36    0.27
  -7  -2   7    0.36    0.36
   7   2  -7    0.84    0.29
  -7   2   7    0.90    0.37
  -6  -2   7   42.92    2.42
  -6  -2   7   35.45    2.06
  -6   2   7   33.76    2.29
   6   2  -7   39.05    2.08
  -5  -2   7  120.30    6.78
  -5  -2   7  118.12    6.29
   5  -2  -7  119.32    6.30
  -5  -2   7  125.99    6.18
   5  -2  -7  119.81    6.13
  -5  -2   7  124.34    6.30
   5   2  -7  119.73    6.32
  -5   2   7  120.30    6.74
   4  -2  -7   58.98    3.20
  -4  -2   7   63.54    3.22
  -4  -2   7   61.05    3.22
  -4  -2   7   64.59    3.60
   4  -2  -7   62.62    3.30
  -4  -2   7   62.13    3.23
  -4   2   7   59.59    3.27
  -4   2   7   59.58    3.54
   4   2  -7   62.41    3.27
  -3  -2   7   11.66    0.91
  -3  -2   7   12.15    0.78
   3  -2  -7   11.73    0.78
   3  -2  -7   11.66    0.79
  -3   2   7   11.62    0.88
  -3   2   7   13.09    0.80
   3   2  -7   11.58    0.73
  -2  -2   7   96.08    4.86
  -2  -2   7   95.88    4.90
  -2  -2   7   93.84    5.31
   2   2  -7   99.36    4.94
  -2   2   7   96.39    4.90
  -2   2   7   85.94    5.22
  -1  -2   7  176.28    9.09
  -1  -2   7  184.10    9.86
   1   2  -7  187.61    9.28
  -1   2   7  162.19    9.71
  -1   2   7  189.75    9.17
   0  -2   7   89.41    5.02
   0  -2   7   84.94    4.56
   0  -2   7   87.81    4.60
   0   2   7   88.34    4.84
   0   2   7   93.71    4.63
   0   2  -7   90.00    4.62
   1  -2   7   81.58    4.34
  -1  -2  -7   79.75    4.55
   1  -2   7   81.36    4.37
   1  -2   7   98.64    4.81
   1   2   7   86.99    4.40
   1   2   7   83.17    4.54
  -1   2  -7   81.46    4.37
   2  -2   7   51.44    2.68
  -2  -2  -7   41.03    2.65
   2  -2   7   48.42    2.90
   2  -2   7   50.04    2.64
   2   2   7   50.78    2.58
   2   2   7   53.57    2.68
  -2   2  -7   53.02    2.61
   2   2   7   48.40    2.67
   3  -2   7   14.44    1.03
   3  -2   7   15.99    1.08
  -3   2  -7   17.43    0.98
   3   2   7   16.73    0.99
   3   2   7   17.64    1.08
  -4  -2  -7  131.57    6.71
   4  -2   7  124.93    6.73
   4  -2   7  130.57    6.71
  -4  -2  -7  122.67    6.71
   4   2   7  133.17    6.59
   4   2   7  127.51    6.74
  -4   2  -7  137.29    6.78
  -5  -2  -7  148.85    7.04
   5  -2   7  126.48    6.78
   5  -2   7  122.84    6.72
  -5  -2  -7  128.23    6.75
  -5  -2  -7  125.11    6.74
  -5  -2  -7  136.08    6.98
  -5   2  -7  118.65    7.21
  -5   2  -7  130.42    6.82
   5   2   7  127.65    6.61
   6  -2   7   34.78    2.12
   6  -2   7   35.21    2.09
  -6  -2  -7   36.63    2.00
  -6  -2  -7   34.38    1.94
  -6   2  -7   36.42    2.04
  -6   2  -7   33.31    2.21
   6   2   7   35.53    1.94
  -7  -2  -7    2.82    0.36
  -7  -2  -7    2.81    0.34
   7  -2   7    2.41    0.51
   7  -2   7    1.82    0.48
  -7   2  -7    2.65    0.50
  -7   2  -7    3.00    0.47
   7   2   7    2.47    0.37
  -8  -2  -7    3.86    0.45
   8  -2   7    4.49    0.65
  -8  -2  -7    3.60    0.45
   8  -2   7    4.28    0.69
   8   2   7    3.17    0.44
  -8   2  -7    3.88    0.58
  -8   2  -7    4.34    0.64
  -9  -2  -7   25.72    1.58
  -9  -2  -7   26.63    1.62
   9  -2   7   24.38    1.79
   9  -2   7   26.80    1.76
  -9   2  -7   24.87    1.70
  -9   2  -7   25.32    1.76
   9   2   7   26.37    1.53
  10  -2   7   40.05    2.67
  10  -2   7   40.75    2.57
 -10  -2  -7   44.54    2.44
 -10  -2  -7   44.19    2.50
 -10   2  -7   38.75    2.55
 -10   2  -7   42.24    2.64
 -11  -2  -7   39.84    2.31
  11  -2   7   39.75    2.63
  11  -2   7   40.54    2.48
 -11   2  -7   34.46    2.43
 -11   2  -7   41.36    2.53
  12  -2   7    2.20    0.79
 -12  -2  -7    1.26    0.43
  12  -2   7    1.70    0.64
 -12   2  -7    1.86    0.54
 -12   2  -7    1.36    0.61
  13  -2   7    6.87    1.04
  13  -2   7    8.09    1.25
 -13   2  -7    7.70    1.01
 -13   2  -7    7.61    0.94
  14  -2   7   13.43    1.68
 -14   2  -7   15.18    1.30
 -14   2  -7   12.97    1.39
  15  -2   7   15.44    1.87
 -15   2  -7   14.93    1.51
 -15   2  -7   16.10    1.41
  16  -2   7    9.77    1.57
 -16   2  -7   10.24    1.27
  17  -2   7    0.45    1.00
 -17   3   7   19.82    1.78
 -16   3   7    2.44    0.82
 -15  -3   7    1.40    0.76
 -15   3   7    1.18    0.67
 -15   3   7    1.71    0.70
 -14  -3   7    0.93    0.69
 -14   3   7    0.61    0.60
 -14   3   7    0.81    0.62
 -13  -3   7   26.27    2.04
 -13   3   7   22.04    1.66
 -13   3   7   22.38    1.81
 -12  -3   7   20.70    1.69
 -12   3   7   16.34    1.38
 -12   3   7   17.50    1.53
 -11  -3   7   33.70    2.51
 -11   3   7   38.77    2.23
 -11   3   7   33.70    2.42
 -10  -3   7    3.02    0.74
 -10   3   7    3.81    0.69
  10   3  -7    3.83    0.54
  -9  -3   7    5.18    0.88
  -9  -3   7    6.96    0.62
   9   3  -7    7.08    0.71
  -9   3   7    7.36    0.87
  -8  -3   7   31.55    1.76
  -8  -3   7   29.82    2.14
  -8   3   7   31.86    2.07
   8   3  -7   31.65    1.86
  -7  -3   7  105.23    5.29
   7  -3  -7   92.65    5.46
  -7  -3   7  110.36    5.98
  -7   3   7  103.84    5.83
   7   3  -7  103.96    5.45
  -6  -3   7   13.73    0.85
  -6  -3   7   11.64    1.07
   6  -3  -7   14.05    0.97
   6   3  -7   12.66    0.83
  -6   3   7   12.86    1.00
  -6   3   7   12.21    0.95
  -5  -3   7   28.30    1.57
  -5  -3   7   28.53    1.86
   5  -3  -7   26.73    1.61
  -5   3   7   27.68    1.76
   5   3  -7   27.37    1.56
  -5   3   7   28.26    1.63
  -4  -3   7    2.55    0.47
  -4  -3   7    2.63    0.35
   4  -3  -7    2.40    0.35
   4  -3  -7    2.17    0.34
  -4   3   7    1.42    0.31
   4   3  -7    1.58    0.24
  -4   3   7    2.50    0.34
  -3  -3   7  210.56   11.87
   3  -3  -7  212.04   10.84
   3  -3  -7  210.40   11.00
  -3  -3   7  211.91   10.92
  -3   3   7  230.00   11.02
   3   3  -7  224.53   11.19
  -3   3   7  217.18   11.75
   2  -3  -7   84.75    4.46
  -2  -3   7   88.59    4.48
  -2  -3   7   83.88    4.92
  -2   3   7   87.22    4.49
  -2   3   7   86.44    4.77
  -1  -3   7  140.85    7.25
   1  -3  -7  142.49    7.23
  -1  -3   7  138.00    7.91
  -1   3   7  143.90    7.28
  -1   3   7  144.90    7.72
   0  -3   7   13.03    1.08
   0  -3  -7   13.66    0.82
   0  -3   7   14.97    0.94
   0  -3   7   15.09    0.81
   0   3   7   12.81    0.87
   0   3   7   13.49    0.88
   1  -3   7   43.26    2.33
   1  -3   7   39.20    2.56
   1  -3   7   43.27    2.20
   1   3   7   49.79    2.31
   1   3   7   35.60    2.31
   2  -3   7   93.11    5.14
   2  -3   7   97.68    5.06
   2  -3   7   96.20    5.61
   2   3   7   99.81    5.28
   2   3   7  104.66    5.14
   3  -3   7  213.44   11.27
   3  -3   7  222.95   11.26
  -3   3  -7  228.03   11.43
   3   3   7  220.97   11.31
   4  -3   7    3.95    0.47
   4  -3   7    3.74    0.53
  -4   3  -7    4.93    0.42
   4   3   7    3.99    0.41
   5  -3   7   19.94    1.40
   5  -3   7   19.40    1.33
  -5   3  -7   22.27    1.53
  -5   3  -7   22.24    1.28
   5   3   7   21.34    1.23
   6  -3   7    0.65    0.37
   6  -3   7    0.87    0.36
   6   3   7    0.61    0.24
  -6   3  -7    0.76    0.35
  -6   3  -7    0.89    0.32
   7  -3   7  118.27    6.27
  -7  -3  -7  123.89    6.39
   7  -3   7  116.40    6.27
  -7   3  -7  116.77    6.28
  -7   3  -7  116.38    6.70
   7   3   7  115.04    6.00
  -8  -3  -7    9.69    0.74
   8  -3   7   13.57    1.07
   8  -3   7   10.83    1.07
  -8   3  -7   12.57    0.99
  -8   3  -7   11.98    1.02
   8   3   7   10.93    0.75
   9  -3   7   30.91    2.03
   9  -3   7   29.45    2.02
  -9   3  -7   31.66    1.97
  -9   3  -7   30.72    2.09
  10  -3   7    8.66    1.07
  10  -3   7    8.67    1.06
 -10   3  -7    9.81    1.05
 -10   3  -7    7.97    0.94
  11  -3   7   33.03    2.21
  11  -3   7   36.16    2.36
 -11   3  -7   30.83    2.14
 -11   3  -7   33.35    2.25
  12  -3   7   10.11    1.28
  12  -3   7   11.40    1.24
 -12   3  -7    8.71    1.03
 -12   3  -7    8.21    1.03
  13  -3   7   43.85    2.90
  13  -3   7   42.06    2.70
 -13   3  -7   38.59    2.62
 -13   3  -7   38.73    2.66
  14  -3   7    3.08    0.95
  14  -3   7    2.06    0.84
 -14   3  -7    2.82    0.70
 -14   3  -7    3.07    0.80
  15  -3   7    1.32    0.88
 -15   3  -7   -0.57    0.60
 -15   3  -7   -0.04    0.54
  16  -3   7    5.16    1.29
 -16   3  -7    4.82    0.94
 -16   4   7   11.09    1.44
 -15   4   7   -0.33    0.61
 -15   4   7   -0.36    0.58
 -14  -4   7   31.05    2.49
 -14   4   7   31.52    2.38
 -14   4   7   31.66    2.13
 -13  -4   7    0.65    0.66
 -13   4   7    0.38    0.58
 -13   4   7    0.35    0.52
 -12  -4   7   -0.62    0.49
 -12   4   7   -0.59    0.46
 -12   4   7    0.41    0.47
 -11  -4   7    0.12    0.48
  11   4  -7   -0.22    0.38
 -11   4   7    0.36    0.47
 -10  -4   7   67.44    4.37
 -10   4   7   73.11    4.25
  10   4  -7   70.49    3.92
  -9  -4   7    0.45    0.46
   9  -4  -7   -0.01    0.53
   9   4  -7   -0.32    0.31
  -9   4   7    0.09    0.36
   8  -4  -7   66.81    4.25
  -8  -4   7   74.69    4.45
   8   4  -7   74.35    3.96
  -8   4   7   75.62    4.31
   7  -4  -7    0.05    0.48
  -7  -4   7    0.45    0.25
   7  -4  -7   -0.02    0.34
  -7  -4   7    0.54    0.42
   7   4  -7    0.04    0.25
  -7   4   7    0.17    0.28
  -6  -4   7   84.41    4.91
   6  -4  -7   88.56    4.46
  -6  -4   7   87.80    4.33
   6  -4  -7   82.53    4.40
   6  -4  -7   79.64    4.72
   6   4  -7   82.16    4.42
  -6   4   7   77.51    4.75
  -6   4   7   85.45    4.48
   5  -4  -7    0.38    0.27
   5  -4  -7    0.59    0.26
  -5  -4   7    0.08    0.32
  -5  -4   7    0.16    0.22
   5  -4  -7    0.10    0.42
   5   4  -7   -0.14    0.17
  -5   4   7   -0.25    0.19
  -5   4   7    0.42    0.27
  -4  -4   7  139.19    7.16
   4  -4  -7  134.61    7.14
   4  -4  -7  138.29    7.18
  -4  -4   7  136.28    7.88
  -4   4   7  152.00    7.24
  -4   4   7  141.73    7.73
   4   4  -7  140.58    7.28
  -3  -4   7   12.61    1.06
   3  -4  -7   12.41    0.92
  -3  -4   7   13.55    0.88
   3  -4  -7   12.24    0.77
  -3   4   7   12.37    0.84
  -3   4   7   14.19    0.94
  -2  -4   7    1.51    0.46
  -2  -4   7    1.66    0.35
  -2   4   7    2.11    0.33
  -1  -4   7   12.49    1.09
  -1  -4   7   12.94    0.89
  -1   4   7   12.47    0.85
   0  -4   7  461.91   24.57
   0  -4   7  444.24   22.72
   0   4   7  454.24   24.26
   1  -4   7   17.76    1.33
   1  -4   7   17.31    1.16
   1   4   7   16.98    1.03
   2  -4   7   79.61    4.71
   2  -4   7   76.19    4.28
   2  -4   7   88.75    4.08
   2   4   7   74.52    4.38
   2   4   7   82.27    4.22
   2   4   7   78.28    4.34
   3  -4   7   -0.23    0.24
   3  -4   7   -0.06    0.15
   4  -4   7   83.95    4.45
   4  -4   7   82.68    4.26
   4   4   7   79.71    4.20
   5  -4   7    1.82    0.36
   5  -4   7    2.01    0.47
  -5   4  -7    3.20    0.59
  -5   4  -7    2.04    0.32
   5   4   7    1.91    0.31
   6  -4   7  111.38    6.13
   6  -4   7  118.88    6.05
  -6   4  -7  110.57    6.07
   6   4   7  118.85    5.85
  -6   4  -7  115.40    6.60
   7  -4   7    2.73    0.60
   7  -4   7    1.59    0.43
   7   4   7    1.26    0.27
  -7   4  -7    2.30    0.54
  -7   4  -7    1.29    0.41
   8  -4   7   11.57    1.22
   8  -4   7   13.34    1.16
  -8   4  -7   13.81    1.17
  -8   4  -7   12.14    1.04
   9  -4   7    1.87    0.58
   9  -4   7    1.44    0.59
  -9   4  -7    2.55    0.58
  -9   4  -7    1.11    0.49
  10  -4   7  120.05    6.07
  10  -4   7  105.48    5.98
 -10   4  -7  112.49    6.36
 -10   4  -7  101.82    5.95
  11  -4   7    0.22    0.57
  11  -4   7   -0.20    0.55
 -11   4  -7    0.14    0.46
 -11   4  -7   -0.18    0.49
  12  -4   7    1.75    0.71
  12  -4   7    1.28    0.72
 -12   4  -7    1.07    0.59
 -12   4  -7    1.30    0.55
  13  -4   7    0.25    0.66
  13  -4   7    0.71    0.75
 -13   4  -7   -0.29    0.56
 -13   4  -7    0.61    0.54
  14  -4   7   36.89    2.66
  14  -4   7   41.58    2.82
 -14   4  -7   34.44    2.50
 -14   4  -7   38.04    2.61
  15  -4   7    2.30    1.00
 -15   4  -7    1.01    0.66
 -15   4  -7    0.67    0.69
  16  -4   7   18.09    2.09
 -16   4  -7   17.43    1.74
  16  -5  -7    2.93    1.02
 -16   5   7    2.98    0.89
  15  -5  -7    1.51    0.86
 -15   5   7    3.42    0.92
 -15   5   7    2.45    0.75
 -14   5   7    0.70    0.64
 -14   5   7    1.58    0.68
 -13  -5   7   16.33    2.04
 -13   5   7   25.90    1.99
 -13   5   7   27.20    1.74
 -12  -5   7    2.86    0.85
 -12   5   7    6.55    0.94
  11  -5  -7   63.07    3.93
 -11  -5   7   55.94    3.87
 -11   5   7   63.51    3.76
  11   5  -7   58.22    3.41
 -10  -5   7    3.73    0.81
  10  -5  -7    4.81    1.03
  10   5  -7    2.50    0.56
 -10   5   7    4.43    0.74
   9  -5  -7   17.77    1.83
  -9  -5   7   21.72    1.68
  -9   5   7   18.14    1.47
   9   5  -7   19.31    1.27
  -8  -5   7    8.67    1.09
   8  -5  -7    7.68    1.15
  -8   5   7    8.76    0.95
   8   5  -7    9.62    0.74
   7  -5  -7   95.24    4.68
   7  -5  -7   85.11    5.05
   7  -5  -7   83.75    4.69
  -7  -5   7   88.41    4.53
  -7  -5   7   85.34    5.20
  -7   5   7   87.20    5.06
   7   5  -7   88.12    4.67
   6  -5  -7   38.57    2.22
  -6  -5   7   34.91    2.47
  -6  -5   7   39.87    2.08
   6  -5  -7   35.55    2.51
   6  -5  -7   36.81    2.09
   6   5  -7   38.31    2.08
  -6   5   7   36.98    2.34
   5  -5  -7   11.16    0.94
   5  -5  -7   10.69    1.27
   5  -5  -7   11.05    0.74
  -5  -5   7   12.52    0.84
  -5  -5   7   12.78    1.12
  -5   5   7   12.45    0.97
   5   5  -7   11.70    0.74
   4  -5  -7    4.41    0.57
  -4  -5   7    4.37    0.36
  -4  -5   7    4.75    0.53
   4  -5  -7    4.55    0.83
  -4  -5   7    5.12    0.75
  -4   5   7    3.39    0.52
   3  -5  -7  196.71    9.63
  -3  -5   7  173.23    9.39
  -3  -5   7  203.99    9.69
  -3  -5   7  182.28   10.58
  -3   5   7  197.05   10.39
  -2  -5   7   34.13    2.01
  -2  -5   7   34.50    2.33
   2  -5  -7   33.74    2.03
  -2   5   7   36.96    2.11
  -1  -5   7   87.11    4.53
  -1   5   7   83.91    4.74
   0  -5   7    5.69    0.67
   0  -5   7    6.39    0.85
   0   5   7    6.69    0.55
   1  -5   7   87.67    5.08
   1  -5   7   82.66    4.58
   1   5   7   86.66    4.70
   2  -5   7   16.73    1.24
   2   5   7   17.97    1.06
   3  -5   7  205.36   10.91
   3   5   7  208.64   11.40
   3   5   7  221.67   11.38
   4  -5   7   15.87    1.23
   5  -5   7    1.40    0.48
   5  -5   7    2.44    0.30
   5   5   7    2.05    0.28
  -5   5  -7    2.73    0.61
   5   5   7    2.15    0.33
   6  -5   7    0.48    0.27
   6  -5   7    0.47    0.44
  -6   5  -7    0.04    0.35
  -6   5  -7   -0.05    0.29
   6   5   7    0.65    0.25
   7  -5   7  112.08    5.95
   7  -5   7  110.94    5.72
  -7   5  -7  106.89    5.80
  -7   5  -7  106.25    6.34
   8  -5   7   32.62    2.15
   8  -5   7   29.15    1.90
  -8   5  -7   32.83    2.24
  -8   5  -7   30.98    1.93
   9  -5   7   21.33    1.75
   9  -5   7   24.83    1.62
  -9   5  -7   24.40    1.82
  -9   5  -7   22.86    1.60
  10  -5   7    1.36    0.57
  10  -5   7    0.85    0.62
 -10   5  -7    1.41    0.57
 -10   5  -7    0.69    0.52
  11  -5   7   38.05    2.68
  11  -5   7   40.55    2.60
 -11   5  -7   41.97    2.78
 -11   5  -7   40.69    2.54
  12  -5   7   11.28    1.38
  12  -5   7    9.45    1.20
 -12   5  -7   10.72    1.13
 -12   5  -7    8.81    1.18
  13  -5   7   43.64    2.87
  13  -5   7   41.27    2.78
 -13   5  -7   37.29    2.77
 -13   5  -7   41.82    2.67
  14  -5   7    3.15    0.99
  14  -5   7    1.24    0.85
 -14   5  -7    2.46    0.75
 -14   5  -7    1.47    0.68
  15  -5   7   -0.65    0.79
  15  -5   7   -0.01    0.84
 -15   5  -7    0.72    0.62
  16  -5   7   -0.28    0.82
  15  -6  -7   12.69    1.50
 -15   6   7   11.70    1.54
  14  -6  -7   17.74    1.70
 -14   6   7   18.02    1.85
 -14   6   7   15.98    1.44
  13  -6  -7    6.59    1.07
 -13   6   7    7.94    1.15
  12  -6  -7    0.91    0.67
 -12  -6   7    1.13    0.70
  12   6  -7   -0.37    0.47
 -12   6   7    0.72    0.59
  11  -6  -7    6.78    0.90
  11  -6  -7    4.38    1.14
 -11  -6   7    4.63    0.95
 -11   6   7    7.19    0.98
  11   6  -7    3.80    0.70
  10  -6  -7   65.19    4.18
  10  -6  -7   73.19    3.72
 -10  -6   7   61.71    4.17
 -10   6   7   66.97    4.03
  10   6  -7   60.97    3.64
   9  -6  -7   45.98    3.18
   9  -6  -7   49.76    2.68
  -9  -6   7   49.43    3.17
  -9   6   7   41.94    2.92
   9   6  -7   46.08    2.63
   8  -6  -7    4.60    0.54
   8  -6  -7    5.40    1.06
   8  -6  -7    5.74    0.58
  -8  -6   7    6.82    0.98
  -8   6   7    5.05    0.73
   8   6  -7    4.91    0.54
   7  -6  -7    1.33    0.64
  -7  -6   7    4.17    0.76
   7  -6  -7    3.63    0.65
   7   6  -7    2.58    0.39
  -7   6   7    3.99    0.64
   6  -6  -7   15.34    1.21
   6  -6  -7   15.29    1.60
  -6  -6   7   14.80    1.37
  -6  -6   7   16.54    1.05
  -6   6   7   16.69    1.26
  -5  -6   7   62.92    3.36
   5  -6  -7   62.18    3.82
  -5  -6   7   69.22    3.94
   5  -6  -7   60.01    3.44
  -5   6   7   60.40    3.68
  -4  -6   7  124.60    7.27
  -4  -6   7  120.40    6.32
   4  -6  -7  132.71    7.00
  -4  -6   7  131.24    6.55
   4  -6  -7  127.44    6.56
  -4   6   7  125.24    7.05
  -3  -6   7    9.92    0.75
   3  -6  -7   13.34    1.02
  -3  -6   7   13.55    1.18
   3  -6  -7   13.40    1.40
  -3  -6   7   14.87    0.98
  -3   6   7   12.79    0.96
  -2  -6   7    1.53    0.26
   2  -6  -7    1.57    0.40
  -2  -6   7    1.75    0.55
  -2  -6   7    2.37    0.44
  -2   6   7    1.56    0.36
  -1  -6   7   22.74    1.77
  -1  -6   7   23.62    1.53
  -1   6   7   23.74    1.50
   0  -6   7   71.34    3.84
   0  -6   7   66.16    4.26
   0   6   7   70.89    3.94
   1  -6   7   93.31    5.59
   1  -6   7   92.21    5.06
   1   6   7   96.28    5.21
   2  -6   7   43.24    2.58
   2   6   7   43.49    2.47
   3  -6   7    4.20    0.70
   3   6   7    4.75    0.43
   4   6   7   83.93    4.55
   5  -6   7   76.23    4.26
  -5   6  -7   74.12    4.58
   6  -6   7   40.35    2.53
  -6   6  -7   38.42    2.67
   7  -6   7   15.02    1.41
   7  -6   7   12.63    0.78
  -7   6  -7    9.82    1.24
   8  -6   7    3.56    0.47
   8  -6   7    2.47    0.42
   8  -6   7    3.31    0.78
  -8   6  -7    3.16    0.55
  -8   6  -7    3.85    0.77
   9  -6   7   34.90    2.35
   9  -6   7   33.16    1.96
  -9   6  -7   29.35    2.32
  -9   6  -7   34.17    2.07
  10  -6   7   52.16    3.18
  10  -6   7   47.73    2.79
 -10   6  -7   46.33    3.20
 -10   6  -7   48.04    2.88
  11  -6   7   21.28    1.51
  11  -6   7   19.84    1.90
 -11   6  -7   19.56    1.53
 -11   6  -7   18.05    1.65
  12  -6   7    4.41    0.83
  12  -6   7    5.45    1.11
 -12   6  -7    4.28    0.81
 -12   6  -7    4.54    0.90
  13  -6   7    0.87    0.69
  13  -6   7    1.82    0.90
 -13   6  -7    1.38    0.67
 -13   6  -7    1.51    0.66
  14  -6   7   10.58    1.31
  14  -6   7   10.00    1.49
 -14   6  -7    9.78    1.19
 -14   6  -7    9.67    1.28
  15  -6   7    9.32    1.50
  15  -6   7    7.17    1.25
 -15   6  -7    8.80    1.27
  15  -7  -7    1.31    0.71
  14  -7  -7    5.74    0.89
 -14   7   7    4.91    1.00
 -14   7   7    3.98    0.85
  13  -7  -7    5.43    0.82
  13   7  -7    5.25    0.80
 -13   7   7    4.00    0.88
  12  -7  -7   58.19    3.01
  12  -7  -7   47.89    3.69
  12   7  -7   49.16    3.08
 -12   7   7   51.05    3.43
 -11  -7   7    7.15    1.16
  11  -7  -7    6.51    0.66
  11  -7  -7    4.62    1.17
  11   7  -7    3.54    0.68
 -11   7   7    5.64    0.91
  10  -7  -7   16.77    1.88
 -10  -7   7   14.73    1.60
 -10   7   7   12.82    1.35
  10   7  -7   11.39    1.01
  -9  -7   7    5.42    0.94
   9  -7  -7    4.70    1.11
  -9   7   7    4.14    0.78
  -8  -7   7   37.55    2.69
   8  -7  -7   38.46    2.80
  -8   7   7   38.75    2.55
   7  -7  -7   37.22    2.73
  -7  -7   7   49.90    2.83
   7  -7  -7   32.95    2.33
  -7   7   7   36.40    2.48
   6  -7  -7   24.60    2.07
  -6  -7   7   28.72    2.04
   6  -7  -7   22.39    1.71
  -6   7   7   28.43    1.84
   5  -7  -7    0.48    0.41
  -5  -7   7    0.51    0.34
  -5  -7   7    0.34    0.46
   5  -7  -7    0.50    0.62
  -5   7   7    0.81    0.40
  -4  -7   7   17.42    1.16
   4  -7  -7   16.41    1.24
   4  -7  -7   16.17    1.69
  -4  -7   7   13.93    1.50
  -4   7   7   14.28    1.20
  -3  -7   7   32.96    1.96
   3  -7  -7   35.29    2.20
  -3  -7   7   36.42    2.54
   3  -7  -7   41.04    2.62
  -3  -7   7   38.45    2.18
  -3   7   7   37.43    2.29
  -2  -7   7  131.54    6.77
   2  -7  -7  128.32    6.72
  -2  -7   7  131.13    7.52
  -2  -7   7  118.79    6.50
   2  -7  -7  133.81    7.18
  -2   7   7  134.36    7.20
  -1  -7   7    9.99    1.24
  -1  -7   7   12.63    1.09
  -1   7   7   10.59    0.90
   0  -7   7    9.89    1.21
   0  -7   7    8.77    0.95
   0   7   7    9.29    0.79
   1  -7   7   10.50    1.08
   1   7   7   11.46    0.87
   2  -7   7  121.26    6.54
   2   7   7  122.92    6.71
   3  -7   7   29.63    2.06
   3   7   7   32.89    1.89
   4  -7   7   75.15    4.28
   5  -7   7    0.15    0.51
  -5   7  -7    0.40    0.49
   6  -7   7   18.34    1.50
  -6   7  -7   15.93    1.65
   7  -7   7   16.73    1.60
  -7   7  -7   17.97    1.58
   8  -7   7   51.14    3.24
  -8   7  -7   52.21    3.44
   9  -7   7   15.46    1.61
  -9   7  -7   13.54    1.53
  10  -7   7    0.28    0.69
 -10   7  -7    2.12    0.72
  11  -7   7    1.49    0.83
  11  -7   7    0.79    0.40
 -11   7  -7    0.38    0.61
  12  -7   7   23.80    1.55
  12  -7   7   22.64    2.22
 -12   7  -7   19.77    1.91
 -12   7  -7   26.99    1.83
  13  -7   7    2.27    0.62
  13  -7   7    1.57    0.94
 -13   7  -7    3.08    0.81
 -13   7  -7    2.64    0.79
  14  -7   7    3.64    1.21
  14  -7   7    2.80    0.74
 -14   7  -7    3.65    0.87
 -14   7  -7    1.96    0.81
 -14   8   7    1.39    0.77
 -13   8   7   13.38    1.52
  13   8  -7    9.84    1.10
  12  -8  -7    0.58    1.00
 -12   8   7    0.44    0.61
  11  -8  -7   13.53    1.93
 -11   8   7   14.67    1.54
  10  -8  -7   -1.26    0.75
 -10   8   7   -0.05    0.50
   9  -8  -7   42.85    3.14
  -9  -8   7   42.59    3.01
  -9   8   7   40.91    2.79
  -8  -8   7   -0.31    0.51
   8  -8  -7    0.21    0.72
  -8   8   7    0.14    0.44
   7  -8  -7    0.16    0.75
  -7  -8   7   -0.33    0.52
   7  -8  -7   -0.36    0.49
  -7   8   7    0.61    0.47
  -6  -8   7    0.31    0.50
   6  -8  -7    0.78    0.73
   6  -8  -7    1.00    0.51
  -6   8   7    0.72    0.49
   5  -8  -7   92.25    5.42
   5  -8  -7   90.08    4.92
  -5   8   7   90.83    5.29
  -4  -8   7    1.20    0.58
   4  -8  -7    0.19    0.68
  -4  -8   7    0.54    0.43
   4  -8  -7    1.37    0.49
  -4   8   7    1.19    0.46
   3  -8  -7   20.58    1.45
  -3  -8   7   19.48    1.70
   3  -8  -7   17.33    1.90
  -3  -8   7   18.74    1.39
  -3   8   7   18.16    1.41
   2  -8  -7    5.65    1.09
  -2  -8   7    6.83    0.84
   2  -8  -7    5.87    0.77
  -2  -8   7    7.56    1.11
  -2  -8   7    5.47    0.60
  -2   8   7    8.13    0.84
  -1  -8   7   66.08    3.76
   1  -8  -7   65.78    3.70
  -1  -8   7   66.02    4.24
  -1   8   7   66.28    3.87
   0  -8   7    1.47    0.52
   0   8   7    1.17    0.39
   1  -8   7   92.16    5.11
   1   8   7   92.86    5.21
   2  -8   7   -0.05    0.44
   2   8   7    0.00    0.29
   3  -8   7    0.18    0.48
   4  -8   7    1.17    0.60
  -4   8  -7    1.09    0.63
   5  -8   7   90.16    5.14
  -5   8  -7   90.86    5.58
   6  -8   7    5.41    0.97
  -6   8  -7    5.59    0.99
   7  -8   7   10.70    1.33
  -7   8  -7   10.21    1.35
   8  -8   7    1.16    0.71
  -8   8  -7    2.56    0.78
   9  -8   7   38.51    2.67
  -9   8  -7   35.25    2.71
  10  -8   7    2.18    0.89
 -10   8  -7    2.02    0.75
  11  -8   7   30.04    2.37
 -11   8  -7   26.41    2.21
  12  -8   7    3.07    1.01
 -12   8  -7    0.98    0.70
  13  -8   7    7.61    1.48
 -13   8  -7    7.72    1.26
  14  -8   7   -1.10    0.84
 -13   9   7   -0.32    0.59
  12  -9  -7   33.65    3.34
 -12   9   7   38.04    2.71
  11  -9  -7    1.38    1.11
 -11   9   7    1.55    0.68
  10  -9  -7    0.80    1.00
 -10   9   7    2.15    0.69
   9  -9  -7    0.53    0.85
  -9   9   7    0.29    0.56
  -8  -9   7   36.89    2.86
   8  -9  -7   42.71    3.12
  -8   9   7   40.67    2.74
   7  -9  -7    6.16    0.98
   7  -9  -7    9.62    1.53
  -7   9   7    7.03    1.00
   6  -9  -7   61.13    3.63
   6  -9  -7   68.31    4.23
  -6  -9   7   62.32    4.12
  -6   9   7   62.99    3.90
  -5  -9   7    0.42    0.56
   5  -9  -7    1.42    0.57
   5  -9  -7   -0.17    0.74
  -5   9   7    1.11    0.53
   4  -9  -7   17.26    1.48
   4  -9  -7   16.29    1.93
  -4  -9   7   15.98    1.76
  -4   9   7   17.27    1.39
   3  -9  -7    4.41    0.74
  -3  -9   7    3.30    0.71
   3  -9  -7    4.50    1.15
  -3  -9   7    4.92    0.96
  -3   9   7    4.97    0.74
  -2  -9   7   97.93    5.80
   2  -9  -7   88.22    5.04
  -2  -9   7   95.84    5.15
  -2   9   7   91.97    5.37
  -1  -9   7    4.33    0.77
   1  -9  -7    3.61    0.68
  -1   9   7    4.16    0.65
   0  -9  -7   -0.37    0.39
   0  -9   7    0.57    0.52
   0   9   7    0.30    0.35
   1  -9   7    8.05    1.06
   1   9   7    7.00    0.79
   2  -9   7   53.19    3.26
   3  -9   7    1.11    0.60
   4  -9   7   15.31    1.60
  -4   9  -7   18.86    1.89
   5  -9   7    0.28    0.51
  -5   9  -7   -0.04    0.58
   6  -9   7   18.26    1.82
  -6   9  -7   18.71    1.92
   7  -9   7    2.25    0.83
  -7   9  -7    4.28    0.94
   8  -9   7   34.27    2.47
  -8   9  -7   30.32    2.52
   9  -9   7    0.67    0.80
  -9   9  -7    0.66    0.64
  10  -9   7    0.08    0.76
 -10   9  -7    0.55    0.68
  11  -9   7    0.32    0.85
 -11   9  -7    0.23    0.62
  12  -9   7   37.01    2.85
 -12   9  -7   32.76    2.64
  13  -9   7    0.80    1.01
 -13   9  -7    1.67    0.84
 -12  10   7    0.24    0.63
  11 -10  -7    7.14    1.65
 -11  10   7    8.91    1.24
  10 -10  -7    9.11    1.76
 -10  10   7    8.90    1.24
   9 -10  -7   33.42    3.15
  -9  10   7   31.95    2.41
   8 -10  -7    9.19    1.64
  -8  10   7   10.49    1.25
   7 -10  -7   -0.03    0.94
   7 -10  -7   -0.44    0.60
  -7 -10   7    0.09    0.63
  -7  10   7    0.15    0.56
   6 -10  -7   15.31    1.50
   6 -10  -7   13.99    1.97
  -6 -10   7   19.08    1.93
  -6  10   7   16.77    1.49
  -5 -10   7   42.19    3.05
   5 -10  -7   39.99    2.59
   5 -10  -7   41.08    3.15
  -5  10   7   41.65    2.77
  -4 -10   7   14.26    1.67
   4 -10  -7   13.14    1.32
   4 -10  -7   16.06    1.97
  -4  10   7   13.07    1.34
   3 -10  -7   15.47    1.93
  -3 -10   7   14.15    1.70
   3 -10  -7   14.65    1.35
  -3  10   7   14.12    1.38
  -2 -10   7   -0.20    0.53
   2 -10  -7    0.01    0.46
  -2  10   7    0.42    0.47
   1 -10  -7   26.61    1.88
  -1 -10   7   27.33    1.98
  -1  10   7   25.73    1.87
   0 -10   7   31.63    2.15
   0 -10  -7   26.17    1.95
   1 -10   7   30.67    2.23
  -1 -10  -7   30.95    2.10
   2 -10   7    3.12    0.82
   3 -10   7    1.67    0.73
  -3  10  -7    3.69    1.00
   4 -10   7   15.72    1.66
  -4  10  -7   14.01    1.74
   5 -10   7   19.90    1.96
  -5  10  -7   22.31    2.23
   6 -10   7   14.62    1.71
  -6  10  -7   18.57    1.96
   7 -10   7    0.95    0.80
  -7  10  -7   -0.47    0.61
   8 -10   7    0.56    0.78
  -8  10  -7   -0.20    0.67
   9 -10   7   20.22    2.16
  -9  10  -7   22.09    2.24
  10 -10   7    9.12    1.53
 -10  10  -7   10.17    1.49
  11 -10   7    9.13    1.58
 -11  10  -7   11.28    1.57
  10 -11  -7    1.88    1.23
 -10  11   7    1.47    0.77
   9 -11  -7    1.55    1.19
  -9  11   7    2.51    0.83
   8 -11  -7    5.59    1.48
  -8  11   7    4.43    0.91
   7 -11  -7   33.38    2.48
   7 -11  -7   37.71    3.41
  -7  11   7   36.92    2.60
   6 -11  -7    5.22    0.96
   6 -11  -7    3.54    1.27
  -6  11   7    4.58    0.90
   5 -11  -7    0.55    0.99
  -5 -11   7    0.69    0.77
   5 -11  -7   -0.05    0.58
  -5  11   7    0.18    0.51
   4 -11  -7    1.00    0.62
   4 -11  -7    0.68    0.95
  -4  11   7    0.31    0.55
   3 -11  -7   40.90    2.65
  -3  11   7   42.01    2.78
   2 -11  -7   15.85    1.49
  -2  11   7   17.41    1.44
   1 -11  -7   20.80    1.71
  -1 -11   7   23.49    1.89
   0 -11   7   -0.19    0.58
   0 -11  -7    0.65    0.54
  -1 -11  -7   16.40    1.56
   1 -11   7   19.64    1.88
  -2 -11  -7   14.10    1.41
   2 -11   7   14.89    1.66
  -2  11  -7   15.59    1.87
   3 -11   7   33.71    2.44
  -3  11  -7   29.66    2.61
   4 -11   7    5.06    1.10
  -4  11  -7    6.68    1.30
   5 -11   7    1.17    0.81
  -5  11  -7    1.31    0.86
   6 -11   7    3.27    1.00
  -6  11  -7    3.29    1.01
   7 -11   7   32.86    2.56
  -7  11  -7   29.56    2.58
   8 -11   7   14.63    1.86
  -8  11  -7   15.08    1.88
   9 -11   7    6.74    1.37
  -9  11  -7    7.28    1.37
  10 -11   7    1.55    1.04
 -10  11  -7    1.32    0.84
  -8  12   7    7.04    1.17
  -7  12   7   -0.72    0.59
   6 -12  -7   18.47    1.84
  -6  12   7   22.18    1.83
   5 -12  -7    0.40    0.71
  -5  12   7   -0.27    0.55
   4 -12  -7   29.41    2.07
  -4  12   7   25.61    2.05
   3 -12  -7    0.61    0.62
   2 -12  -7    3.21    0.81
   1 -12  -7   -0.47    0.56
   0 -12  -7   67.49    4.06
   0 -12   7   71.78    4.35
  -1 -12  -7    5.31    0.92
   1 -12   7    5.29    1.15
  -1  12  -7    5.36    1.18
   2 -12   7   12.76    1.62
  -2 -12  -7    9.78    1.26
  -2  12  -7   11.99    1.69
  -3 -12  -7    0.58    0.61
   3 -12   7    0.11    0.76
  -3  12  -7   -0.04    0.82
   4 -12   7   30.04    2.46
  -4  12  -7   30.88    2.68
   5 -12   7   -0.07    0.78
  -5  12  -7   -0.55    0.74
   6 -12   7   21.01    2.30
  -6  12  -7   25.82    2.60
   7 -12   7    1.45    0.96
  -7  12  -7    0.78    0.83
   8 -12   7    5.05    1.31
  -8  12  -7    6.31    1.34
   6 -13  -7    1.64    0.88
  -6  13   7    0.27    0.64
   5 -13  -7    0.96    0.81
   4 -13  -7   -0.39    0.64
   3 -13  -7   24.22    1.97
   2 -13  -7    1.57    0.73
   1 -13  -7   22.83    1.89
   0 -13  -7    0.35    0.66
   0  13  -7   -0.29    0.80
   1 -13   7   14.00    1.78
  -1 -13  -7   15.57    1.56
  -1  13  -7    9.02    1.61
  -2 -13  -7    4.41    0.96
   2 -13   7    3.56    1.11
  -2  13  -7    3.55    1.15
  -3 -13  -7   43.84    3.12
   3 -13   7   50.60    3.49
  -3  13  -7   51.31    3.75
  -4 -13  -7    0.53    0.76
   4 -13   7    2.03    1.01
  -4  13  -7    1.51    0.99
   5 -13   7    0.62    0.96
  -5  13  -7   -0.86    0.80
 -17   0   8    0.20    0.65
 -17   0   8    0.62    0.69
 -16   0   8   48.23    2.99
 -16   0   8   47.29    3.25
 -15   0   8    0.20    0.59
 -15   0   8   -0.21    0.59
 -14   0   8   10.00    1.07
 -14   0   8    7.35    1.09
 -13   0   8    0.94    0.56
 -13   0   8    1.15    0.61
 -12   0   8  106.59    5.88
 -12   0   8  108.35    6.25
 -11   0   8    0.17    0.42
 -11   0   8   -0.06    0.53
 -10   0   8   84.54    5.30
 -10   0   8   98.25    5.05
  -9   0   8   -0.39    0.45
  -9   0   8    0.48    0.41
  -8   0   8   34.06    2.01
  -8   0   8   31.95    2.15
  -7   0   8   -0.10    0.27
  -7   0   8   -0.15    0.34
  -6   0   8  257.75   14.06
   5   0  -8    0.07    0.19
  -5   0   8   -0.03    0.24
  -4   0   8   70.35    4.24
   4   0  -8   78.25    3.98
   3   0  -8   -0.17    0.10
   3   0  -8   -0.20    0.12
  -3   0   8   -0.06    0.18
  -3   0   8   -0.03    0.17
  -2   0   8  128.62    6.93
   2   0  -8  139.38    7.03
  -2   0   8  138.21    7.42
  -1   0   8   -0.35    0.15
  -1   0   8   -0.49    0.16
  -1   0   8   -0.49    0.14
   1   0  -8   -0.43    0.10
   0   0   8  272.60   13.40
   0   0   8  270.14   14.25
   0   0  -8  261.31   13.62
   0   0   8  253.46   13.25
   1   0   8   -0.38    0.17
   1   0   8   -0.13    0.19
   1   0   8   -0.27    0.15
  -1   0  -8   -0.22    0.11
  -2   0  -8  107.82    5.63
   2   0   8  103.65    5.91
   2   0   8  109.19    5.53
   2   0   8  109.73    5.62
  -3   0  -8   -0.14    0.14
   3   0   8    0.08    0.21
   3   0   8   -0.10    0.17
   3   0   8   -0.36    0.17
   4   0   8   99.96    5.45
  -4   0  -8  102.69    5.45
   4   0   8  106.33    5.35
   5   0   8   -0.13    0.28
   5   0   8   -0.17    0.23
  -5   0  -8   -0.09    0.19
  -5   0  -8   -0.10    0.17
   6   0   8    2.00    0.39
  -6   0  -8    1.05    0.29
  -6   0  -8    1.48    0.33
   6   0   8    1.19    0.42
  -7   0  -8    0.14    0.23
   7   0   8    0.12    0.39
   7   0   8    0.43    0.31
  -7   0  -8   -0.06    0.27
  -8   0  -8  124.99    6.52
   8   0   8  117.18    6.33
  -8   0  -8  123.07    6.72
   8   0   8  120.73    6.55
  -9   0  -8   -0.63    0.34
   9   0   8   -0.68    0.40
  -9   0  -8   -0.04    0.25
   9   0   8   -0.08    0.34
 -10   0  -8   65.63    3.82
 -10   0  -8   67.79    3.80
  10   0   8   68.77    3.69
  10   0   8   63.16    3.91
 -11   0  -8    0.29    0.46
 -11   0  -8   -0.14    0.31
  11   0   8    0.42    0.63
  11   0   8    0.25    0.44
  12   0   8   32.71    2.39
 -12   0  -8   31.17    2.05
 -12   0  -8   32.80    2.15
 -13   0  -8    0.27    0.53
  13   0   8   -1.10    0.68
  14   0   8   59.53    3.61
 -14   0  -8   46.34    3.13
  15   0   8    0.30    0.85
 -15   0  -8    1.24    0.65
  16   0   8    0.86    1.02
 -16   0  -8    0.52    0.68
  17   0   8    0.80    1.00
 -17  -1   8   19.54    1.94
 -17   1   8   17.14    1.81
 -16  -1   8    1.18    0.78
 -16   1   8    0.10    0.62
 -16   1   8    0.88    0.67
 -15  -1   8   14.38    1.30
 -15  -1   8   13.93    1.56
 -15   1   8   12.62    1.29
 -15   1   8   14.54    1.50
 -14  -1   8    6.32    0.89
 -14  -1   8    7.74    1.13
 -14   1   8    7.06    0.94
 -14   1   8    8.93    1.10
 -13  -1   8   76.87    4.71
 -13  -1   8   79.43    4.37
 -13   1   8   79.69    4.40
 -13   1   8   72.38    4.61
 -12  -1   8    1.55    0.59
 -12  -1   8    2.59    0.69
 -12   1   8    2.18    0.62
 -12   1   8    1.42    0.60
 -11  -1   8    0.53    0.46
 -11  -1   8   -0.50    0.48
 -11   1   8    0.33    0.42
 -11   1   8   -0.49    0.49
 -10  -1   8   13.11    1.16
 -10  -1   8   15.63    1.32
 -10   1   8   14.98    1.20
 -10   1   8   14.32    1.20
  -9  -1   8  108.88    5.88
  -9  -1   8  108.82    6.29
  -9   1   8  108.60    5.89
  -9   1   8  111.22    6.24
  -8  -1   8   23.10    1.57
  -8  -1   8   26.38    1.78
  -8   1   8   23.96    1.67
  -7  -1   8   71.94    4.74
  -7  -1   8   82.57    4.45
  -7   1   8   94.25    4.78
   7   1  -8   80.64    4.42
  -6  -1   8   -0.03    0.31
  -6  -1   8   -0.22    0.25
   6   1  -8    0.31    0.24
  -6   1   8    0.36    0.27
  -5  -1   8   96.51    5.14
  -5  -1   8  102.94    5.53
   5  -1  -8   94.01    4.92
  -5   1   8   96.78    5.11
   5   1  -8   93.56    5.11
  -5   1   8  100.47    5.47
   4  -1  -8   55.77    2.78
  -4  -1   8   57.31    3.16
  -4  -1   8   53.25    2.89
  -4   1   8   46.76    2.86
  -4   1   8   52.52    3.10
   4   1  -8   54.63    2.86
  -3  -1   8  165.98    8.48
  -3  -1   8  158.92    9.07
   3  -1  -8  180.38    8.61
  -3  -1   8  177.09    8.41
   3  -1  -8  163.34    8.27
  -3   1   8  165.93    8.47
   3   1  -8  163.68    8.18
  -3   1   8  144.82    9.02
   3   1  -8  170.28    8.60
  -2  -1   8    0.95    0.25
   2  -1  -8    0.90    0.18
  -2  -1   8    0.89    0.24
  -2  -1   8    0.98    0.22
  -2   1   8    1.01    0.24
  -2   1   8    1.22    0.24
   2   1  -8    0.62    0.16
  -1  -1   8   -0.10    0.17
  -1  -1   8   -0.06    0.11
  -1  -1   8    0.22    0.19
   1  -1  -8   -0.19    0.09
  -1  -1   8    0.22    0.16
  -1   1   8    0.02    0.14
  -1   1   8   -0.27    0.14
   1   1  -8   -0.01    0.12
   0  -1   8    0.78    0.15
   0  -1  -8    0.73    0.13
   0  -1   8    0.45    0.18
   0  -1   8    1.03    0.25
   0  -1   8    0.61    0.25
   0   1   8    0.76    0.21
   0   1   8    0.98    0.19
   0   1  -8    0.71    0.17
   1  -1   8  271.05   14.11
  -1  -1  -8  279.63   14.11
   1  -1   8  267.08   13.89
   1  -1   8  282.38   14.85
   1  -1   8  266.40   13.78
   1   1   8  278.23   13.92
  -1   1  -8  271.72   14.14
   1   1   8  277.63   13.75
   1   1   8  272.50   14.72
  -2  -1  -8   35.74    1.89
   2  -1   8   36.35    1.98
   2  -1   8   35.30    2.11
   2  -1   8   33.44    1.95
   2   1   8   35.53    1.99
   2   1   8   34.70    1.98
   2   1   8   32.54    1.90
  -2   1  -8   35.15    1.92
   3  -1   8   17.23    1.22
   3  -1   8   17.48    1.17
  -3  -1  -8   17.65    1.05
   3  -1   8   18.71    1.16
   3   1   8   17.53    1.16
   3   1   8   18.03    1.10
  -3   1  -8   19.21    1.09
  -4  -1  -8    0.71    0.19
   4  -1   8    0.33    0.29
  -4  -1  -8    0.78    0.20
   4  -1   8    0.41    0.28
  -4   1  -8    0.45    0.22
   4   1   8    0.45    0.25
   4   1   8    0.43    0.29
  -5  -1  -8  126.79    6.81
  -5  -1  -8  129.01    6.59
   5  -1   8  126.25    6.50
   5  -1   8  123.89    6.59
   5   1   8  126.12    6.60
  -5   1  -8  117.67    6.93
  -5   1  -8  127.05    6.61
   5   1   8  125.34    6.43
   6  -1   8   44.82    2.60
  -6  -1  -8   44.71    2.52
   6  -1   8   46.27    2.53
  -6  -1  -8   45.14    2.49
  -6   1  -8   43.12    2.66
   6   1   8   42.83    2.44
   6   1   8   42.91    2.59
  -6   1  -8   46.08    2.52
   7  -1   8  101.06    5.75
  -7  -1  -8  109.92    5.71
  -7  -1  -8  109.80    5.86
   7  -1   8  109.25    5.65
  -7   1  -8  112.57    5.76
  -7   1  -8  104.47    6.00
   7   1   8  101.39    5.75
   7   1   8  105.83    5.56
   8  -1   8    1.96    0.48
   8  -1   8    1.50    0.54
  -8  -1  -8    0.52    0.35
  -8  -1  -8    1.11    0.28
   8   1   8    2.13    0.42
  -8   1  -8    0.87    0.35
   8   1   8    0.62    0.48
  -8   1  -8    1.17    0.42
   9  -1   8    7.50    0.85
  -9  -1  -8    7.08    0.63
  -9  -1  -8    7.14    0.75
   9  -1   8    6.53    0.91
  -9   1  -8    8.89    0.86
   9   1   8    7.73    0.75
   9   1   8    6.04    0.91
  -9   1  -8    7.36    0.79
  10  -1   8    9.43    0.98
 -10  -1  -8    8.52    0.77
  10  -1   8   10.85    1.19
 -10  -1  -8    8.36    0.88
 -10   1  -8    9.70    0.93
  10   1   8    8.69    0.85
  10   1   8    8.71    1.13
 -10   1  -8    8.72    0.94
  11  -1   8   89.09    4.71
 -11  -1  -8   86.60    4.74
  11  -1   8   84.67    4.92
 -11  -1  -8   83.16    4.82
  11   1   8   89.84    4.98
 -11   1  -8   77.61    4.77
 -11   1  -8   87.02    4.90
  12  -1   8    1.66    0.60
  12  -1   8    0.90    0.71
 -12  -1  -8    0.51    0.47
  12   1   8    1.82    0.77
 -12   1  -8    1.93    0.63
 -12   1  -8    1.94    0.48
 -13  -1  -8    3.60    0.70
  13  -1   8    3.85    1.01
 -13   1  -8    5.00    0.71
 -13   1  -8    3.66    0.78
  13   1   8    5.33    1.12
  14  -1   8    0.07    0.80
 -14  -1  -8    0.26    0.52
 -14   1  -8    0.24    0.57
  14   1   8    0.02    0.79
 -15  -1  -8   23.33    1.89
  15  -1   8   35.30    2.55
  15   1   8   27.47    2.59
 -15   1  -8   27.78    2.07
  16  -1   8    7.83    1.52
 -16   1  -8    8.74    1.18
  17  -1   8    9.19    1.66
 -17   2   8    6.50    1.10
 -16  -2   8   24.97    2.12
 -16   2   8   21.69    1.77
 -16   2   8   22.78    1.91
 -15  -2   8   11.17    1.40
 -15   2   8    9.17    1.10
 -15   2   8    9.38    1.21
 -14   2   8   13.55    1.36
 -14   2   8   10.15    1.15
 -13  -2   8    0.09    0.58
 -13   2   8    0.08    0.47
 -13   2   8    0.05    0.57
 -12  -2   8   18.55    1.60
 -12  -2   8   15.67    1.24
 -12   2   8   17.80    1.36
 -12   2   8   16.50    1.40
 -11  -2   8   55.32    3.35
 -11  -2   8   61.66    3.83
 -11   2   8   63.39    3.46
 -11   2   8   61.23    3.71
 -10  -2   8   30.87    2.18
 -10  -2   8   26.36    1.81
 -10   2   8   31.47    2.06
 -10   2   8   31.11    1.90
  -9  -2   8    2.38    0.64
  -9  -2   8    1.80    0.46
   9   2  -8    2.36    0.46
  -9   2   8    3.14    0.58
  -8  -2   8    1.52    0.40
  -8  -2   8    2.57    0.59
  -8   2   8    3.59    0.58
   8   2  -8    2.50    0.44
  -7  -2   8   73.62    4.53
  -7  -2   8   89.80    5.03
  -7   2   8   93.17    4.97
   7   2  -8   89.99    4.60
   6  -2  -8   98.60    4.97
  -6  -2   8  103.61    5.01
  -6  -2   8  102.58    5.58
  -6  -2   8   86.37    5.07
  -6   2   8   96.02    5.14
   6   2  -8   96.98    5.10
  -6   2   8   94.39    5.48
  -5  -2   8   45.20    2.30
   5  -2  -8   45.45    2.43
  -5  -2   8   39.74    2.30
  -5  -2   8   44.65    2.34
  -5  -2   8   45.91    2.66
   5  -2  -8   39.84    2.29
   5   2  -8   41.57    2.32
  -5   2   8   41.91    2.59
  -5   2   8   41.72    2.38
   4  -2  -8   16.80    1.09
  -4  -2   8   17.69    1.10
  -4  -2   8   18.88    1.01
   4  -2  -8   18.41    1.15
  -4  -2   8   17.79    1.29
  -4  -2   8   17.72    1.02
   4   2  -8   17.65    1.05
  -4   2   8   18.71    1.13
  -4   2   8   17.76    1.24
   3  -2  -8   32.13    1.79
   3  -2  -8   31.37    1.75
  -3  -2   8   31.24    1.76
  -3  -2   8   31.28    1.98
  -3   2   8   29.86    1.92
  -3   2   8   31.83    1.77
   3   2  -8   32.29    1.73
  -2  -2   8  199.22   10.44
  -2  -2   8  233.47   10.53
   2  -2  -8  200.62   10.53
  -2  -2   8  192.16   11.29
  -2   2   8  214.90   10.54
   2   2  -8  213.23   10.71
  -2   2   8  194.59   11.21
   1  -2  -8   60.65    3.30
  -1  -2   8   59.06    3.61
  -1  -2   8   66.15    3.28
  -1  -2   8   61.82    3.30
   1   2  -8   67.23    3.30
  -1   2   8   54.87    3.46
  -1   2   8   66.91    3.33
   0  -2   8  152.74    9.00
   0  -2  -8  162.01    8.36
   0  -2   8  163.14    8.32
   0  -2   8  159.08    8.32
   0   2  -8  169.21    8.47
   0   2   8  165.15    8.82
   0   2   8  172.73    8.39
   1  -2   8    3.90    0.41
   1  -2   8    4.93    0.52
   1  -2   8    4.33    0.56
  -1  -2  -8    4.77    0.45
  -1   2  -8    4.72    0.37
   1   2   8    4.10    0.34
   1   2   8    4.31    0.47
  -2  -2  -8   73.42    4.27
   2  -2   8   76.32    4.51
   2  -2   8   77.25    4.17
   2  -2   8   81.68    4.16
  -2   2  -8   81.34    4.15
   2   2   8   81.96    4.29
   2   2   8   85.01    4.21
   2   2   8   76.41    4.07
  -3  -2  -8  137.90    7.13
  -3  -2  -8  135.33    6.87
   3  -2   8  129.75    6.89
   3  -2   8  132.86    6.88
  -3   2  -8  135.39    6.95
   3   2   8  126.17    6.76
   3   2   8  133.64    6.92
  -4  -2  -8  111.00    5.80
   4  -2   8  109.39    5.86
  -4  -2  -8  116.02    6.01
  -4  -2  -8  111.06    5.99
  -4  -2  -8  114.76    5.80
   4  -2   8  107.80    5.83
   4   2   8  112.15    5.72
  -4   2  -8  114.09    5.87
   4   2   8  106.63    5.86
   5  -2   8   82.34    4.52
   5  -2   8   83.40    4.50
  -5  -2  -8   83.58    4.42
  -5  -2  -8   78.91    4.58
  -5  -2  -8   89.01    4.55
   5   2   8   86.85    4.38
  -5   2  -8   89.41    4.51
   5   2   8   83.71    4.54
  -5   2  -8   79.24    4.80
   6  -2   8    2.03    0.46
   6  -2   8    2.33    0.48
  -6  -2  -8    2.64    0.31
  -6  -2  -8    2.19    0.25
   6   2   8    1.83    0.46
  -6   2  -8    2.17    0.46
  -6   2  -8    2.15    0.39
   6   2   8    1.88    0.35
   7  -2   8   32.69    2.14
   7  -2   8   33.13    2.12
  -7  -2  -8   34.41    1.96
  -7  -2  -8   35.71    1.99
   7   2   8   35.42    1.96
   7   2   8   34.26    2.18
  -7   2  -8   33.80    2.22
  -7   2  -8   36.92    2.08
   8  -2   8   89.41    5.33
  -8  -2  -8  101.99    5.41
  -8  -2  -8  102.36    5.23
   8  -2   8  100.84    5.29
  -8   2  -8  100.86    5.34
  -8   2  -8   96.59    5.61
   8   2   8   93.34    5.08
  -9  -2  -8   58.97    3.28
   9  -2   8   56.63    3.48
   9  -2   8   60.76    3.41
  -9  -2  -8   60.47    3.39
   9   2   8   58.45    3.20
  -9   2  -8   60.39    3.57
  -9   2  -8   60.65    3.42
  10  -2   8   11.49    1.24
  10  -2   8   10.84    1.10
 -10  -2  -8   10.31    0.86
 -10   2  -8    9.58    1.03
 -10   2  -8   11.08    1.05
  11  -2   8    2.18    0.65
  11  -2   8    2.63    0.75
 -11  -2  -8    1.77    0.44
  11   2   8    2.99    0.81
 -11   2  -8    1.25    0.53
 -11   2  -8    1.23    0.46
 -12  -2  -8   14.18    1.13
  12  -2   8   14.09    1.56
  12  -2   8   16.01    1.46
 -12   2  -8   13.31    1.34
  12   2   8   16.65    1.72
 -12   2  -8   16.55    1.29
  13  -2   8   33.06    2.12
  13  -2   8   29.55    2.29
 -13   2  -8   29.30    2.04
 -13   2  -8   25.42    2.02
  14  -2   8   17.20    1.92
 -14   2  -8   17.32    1.62
 -14   2  -8   18.72    1.49
  15  -2   8    5.68    1.29
 -15   2  -8    6.21    1.04
  16  -2   8    2.94    1.15
 -16   3   8    0.30    0.62
 -15  -3   8    1.14    0.78
 -15   3   8    0.92    0.64
 -15   3   8    0.92    0.63
 -14  -3   8   41.11    2.81
 -14   3   8   34.28    2.36
 -14   3   8   35.52    2.57
 -13  -3   8   13.11    1.56
 -13   3   8   13.52    1.43
 -13   3   8   13.73    1.25
 -12  -3   8   24.33    1.98
 -12   3   8   23.16    1.64
 -12   3   8   23.03    1.83
 -11  -3   8    0.42    0.53
 -11   3   8    0.35    0.45
 -11   3   8    0.54    0.48
 -10  -3   8   28.57    2.44
 -10   3   8   39.29    2.46
  10   3  -8   39.00    2.16
  -9  -3   8   11.85    0.88
  -9  -3   8   11.59    1.30
   9   3  -8   13.16    0.98
  -9   3   8   12.08    1.09
  -8  -3   8  112.51    6.67
  -8  -3   8  115.52    5.93
  -8   3   8  112.77    6.55
   8   3  -8  119.58    6.14
  -7  -3   8   17.55    1.07
   7  -3  -8   13.24    1.14
  -7  -3   8   17.33    1.38
   7   3  -8   16.82    1.06
  -7   3   8   16.64    1.26
  -6  -3   8    0.43    0.38
  -6  -3   8    0.57    0.26
   6  -3  -8    0.24    0.23
   6  -3  -8    0.58    0.29
   6   3  -8    0.23    0.21
  -6   3   8    0.39    0.30
  -6   3   8    0.62    0.31
  -5  -3   8    8.26    0.92
  -5  -3   8    9.73    0.70
   5  -3  -8    9.42    0.76
  -5   3   8    8.60    0.72
   5   3  -8    9.75    0.65
  -5   3   8    8.94    0.80
   4  -3  -8  211.23   10.59
   4  -3  -8  210.73   10.78
  -4  -3   8  209.56   11.63
  -4  -3   8  208.52   10.67
  -4   3   8  218.76   10.79
   4   3  -8  210.28   10.94
  -4   3   8  211.02   11.52
   3  -3  -8   48.27    2.57
  -3  -3   8   42.56    2.84
  -3  -3   8   48.66    2.56
   3  -3  -8   45.99    2.56
  -3   3   8   48.79    2.77
   3   3  -8   48.88    2.53
  -3   3   8   46.90    2.57
   2  -3  -8   43.99    2.40
  -2  -3   8   40.75    2.70
  -2  -3   8   42.07    2.42
  -2   3   8   45.31    2.58
  -2   3   8   47.45    2.43
   2   3  -8   45.74    2.36
   1  -3  -8    1.95    0.30
  -1  -3   8    2.05    0.45
  -1  -3   8    2.70    0.40
  -1  -3   8    2.60    0.32
  -1   3   8    2.11    0.33
  -1   3   8    1.98    0.33
   0  -3  -8  210.44   10.64
   0  -3   8  206.28   10.65
   0  -3   8  217.19   11.58
   0  -3   8  229.86   10.64
   0   3   8  183.44   11.31
   0   3   8  215.18   10.71
   1  -3   8  107.87    5.90
   1  -3   8  114.04    6.45
   1  -3   8  114.54    5.82
   1   3   8  122.15    5.92
   1   3   8  111.23    6.15
   2  -3   8  223.73   11.36
   2  -3   8  210.29   12.30
   2  -3   8  227.39   11.40
  -2  -3  -8  220.63   11.99
  -2   3  -8  229.81   11.55
   2   3   8  227.38   11.98
   2   3   8  228.60   11.44
   3  -3   8    1.28    0.37
   3  -3   8    1.28    0.28
   3   3   8    1.13    0.26
   3   3   8    1.01    0.30
  -3   3  -8    1.34    0.22
   4  -3   8    5.43    0.58
   4  -3   8    5.80    0.67
  -4   3  -8    6.61    0.52
   4   3   8    5.61    0.53
   4   3   8    5.66    0.63
   5  -3   8   28.22    1.77
   5  -3   8   31.14    1.86
   5   3   8   28.90    1.67
  -5   3  -8   29.71    1.71
   5   3   8   30.69    1.84
   6  -3   8  106.20    5.78
   6  -3   8  110.89    5.81
  -6   3  -8  105.28    6.21
   6   3   8  111.14    5.59
  -6   3  -8  110.29    5.79
   7  -3   8   36.64    2.25
  -7  -3  -8   37.78    2.03
   7  -3   8   35.22    2.22
  -7   3  -8   36.92    2.15
  -7   3  -8   34.31    2.35
   7   3   8   36.26    2.00
  -8  -3  -8   14.62    1.03
   8  -3   8   17.88    1.34
   8  -3   8   18.23    1.34
  -8   3  -8   18.25    1.36
   8   3   8   18.30    1.07
  -8   3  -8   17.50    1.25
   9  -3   8   10.29    1.15
   9  -3   8   10.60    1.15
  -9   3  -8   11.74    1.07
  -9   3  -8   13.04    1.11
  10  -3   8   45.39    2.76
  10  -3   8   40.24    2.77
 -10   3  -8   43.39    2.67
 -10   3  -8   47.37    2.86
  11  -3   8    7.01    1.08
  11  -3   8    9.39    1.13
 -11   3  -8    9.84    1.07
 -11   3  -8    8.50    0.99
  12  -3   8   33.44    2.27
  12  -3   8   33.10    2.39
 -12   3  -8   34.56    2.26
 -12   3  -8   28.85    2.16
  13  -3   8    1.70    0.74
  13  -3   8    1.29    0.77
 -13   3  -8    0.83    0.61
 -13   3  -8    1.17    0.54
  14  -3   8    6.47    1.14
  14  -3   8    7.33    1.27
 -14   3  -8    7.02    1.03
 -14   3  -8    8.27    1.06
  15  -3   8    6.64    1.32
 -15   3  -8    6.94    1.07
 -15   3  -8    8.02    1.08
  16  -3   8   24.52    2.47
 -16   4   8    0.25    0.60
 -15   4   8   29.33    2.02
 -15   4   8   26.03    2.19
 -14  -4   8   -0.66    0.61
 -14   4   8    0.20    0.56
 -14   4   8   -0.78    0.57
 -13  -4   8    3.43    0.93
 -13   4   8    4.76    0.87
 -13   4   8    4.28    0.77
 -12  -4   8    2.45    0.78
 -12   4   8    1.97    0.67
 -12   4   8    1.42    0.56
 -11  -4   8   56.72    4.48
 -11   4   8   80.49    4.51
  11   4  -8   80.13    4.09
 -10  -4   8    1.89    0.65
  10   4  -8    0.96    0.44
 -10   4   8    1.14    0.48
  -9  -4   8   14.18    1.44
   9   4  -8   13.76    0.98
  -9   4   8   10.81    1.17
  -8  -4   8    0.16    0.43
  -8  -4   8    0.39    0.27
   8   4  -8   -0.39    0.28
  -8   4   8    0.32    0.36
  -7  -4   8  130.63    7.44
   7  -4  -8  127.29    6.82
  -7  -4   8  136.24    6.64
   7  -4  -8  128.54    6.70
   7   4  -8  127.48    6.81
  -7   4   8  128.25    7.27
  -6  -4   8    0.15    0.37
   6  -4  -8    0.07    0.30
   6  -4  -8    0.38    0.32
  -6  -4   8    0.39    0.28
  -6   4   8    0.06    0.27
  -6   4   8    0.16    0.26
   6   4  -8    0.27    0.23
   5  -4  -8  142.95    7.32
  -5  -4   8  143.63    7.32
  -5  -4   8  145.30    8.10
   5  -4  -8  144.68    7.40
  -5   4   8  143.11    7.42
   5   4  -8  143.50    7.48
  -5   4   8  141.86    7.93
   4  -4  -8   12.22    0.93
   4  -4  -8   12.34    0.85
  -4  -4   8   11.53    1.05
  -4  -4   8   12.55    0.88
   4   4  -8   12.85    0.79
  -4   4   8   13.34    0.96
  -4   4   8   12.51    0.87
  -3  -4   8   79.27    4.92
   3  -4  -8   81.53    4.39
  -3  -4   8   85.29    4.45
   3  -4  -8   88.82    4.46
  -3   4   8   88.08    4.46
  -3   4   8   86.18    4.76
  -2  -4   8   21.19    1.50
  -2  -4   8   18.08    1.22
   2  -4  -8   19.43    1.09
  -2   4   8   19.71    1.19
  -2   4   8   18.57    1.23
  -1  -4   8  362.88   18.31
  -1  -4   8  361.59   19.83
  -1   4   8  367.71   19.56
   0  -4   8    0.04    0.25
   0  -4   8    0.21    0.32
   0   4   8    0.65    0.20
   1  -4   8   27.42    1.46
   1  -4   8   26.73    1.89
   1  -4   8   26.78    1.68
   1   4   8   29.17    1.61
   1   4   8   26.65    1.58
   2  -4   8   14.54    1.09
   2  -4   8   15.66    1.27
   2  -4   8   15.73    0.87
   2   4   8   13.83    0.88
   2   4   8   17.11    1.03
   3  -4   8  174.92    9.23
   3  -4   8  182.11    9.10
   3   4   8  180.32    9.22
   4  -4   8    0.65    0.24
   4  -4   8    0.37    0.34
  -4   4  -8    0.69    0.21
   4   4   8    0.58    0.30
   4   4   8    0.55    0.25
   5  -4   8   45.82    2.79
   5  -4   8   45.69    2.63
  -5   4  -8   49.70    2.62
   5   4   8   49.03    2.55
   6  -4   8    0.47    0.34
   6  -4   8    0.45    0.40
  -6   4  -8    0.66    0.32
   6   4   8    1.03    0.30
  -6   4  -8    0.71    0.42
   7  -4   8   49.13    2.91
   7  -4   8   54.04    3.06
   7   4   8   50.64    2.72
  -7   4  -8   52.52    3.24
  -7   4  -8   52.05    2.90
   8  -4   8    1.87    0.59
   8  -4   8    2.27    0.54
  -8   4  -8    2.54    0.57
  -8   4  -8    2.33    0.52
   9  -4   8   92.25    5.28
   9  -4   8   99.47    5.26
  -9   4  -8   92.25    5.22
  -9   4  -8   98.25    5.63
  10  -4   8    0.39    0.53
  10  -4   8    0.41    0.56
 -10   4  -8    0.09    0.47
 -10   4  -8    0.00    0.44
  11  -4   8   -0.60    0.51
  11  -4   8   -0.94    0.52
 -11   4  -8   -0.25    0.43
 -11   4  -8    0.14    0.49
  12  -4   8   -0.21    0.58
  12  -4   8    0.06    0.64
 -12   4  -8   -0.17    0.47
 -12   4  -8    0.09    0.54
  13  -4   8   54.76    3.38
  13  -4   8   46.39    3.19
 -13   4  -8   48.71    3.13
 -13   4  -8   52.18    3.29
  14  -4   8    1.07    0.80
  14  -4   8    0.14    0.74
 -14   4  -8    0.71    0.57
 -14   4  -8    1.14    0.67
  15  -4   8   12.17    1.61
 -15   4  -8   11.53    1.32
 -15   4  -8    9.59    1.27
  16  -4   8    0.91    0.98
 -16   4  -8    1.10    0.68
  16  -5  -8    0.92    0.89
 -16   5   8   -0.32    0.66
 -15   5   8    1.35    0.73
 -15   5   8    1.47    0.78
 -14   5   8   20.95    1.61
 -14   5   8   20.06    1.83
 -13  -5   8    0.38    0.70
 -13   5   8    2.01    0.65
 -13   5   8    1.57    0.66
 -12  -5   8   17.16    1.92
 -12   5   8   19.01    1.66
  12   5  -8   20.17    1.41
 -11  -5   8    0.71    0.58
 -11   5   8   -0.21    0.42
  11   5  -8    0.35    0.48
 -10  -5   8   32.59    2.28
  10   5  -8   25.83    1.77
 -10   5   8   28.55    2.03
  -9  -5   8    7.26    1.05
  -9   5   8    5.39    0.81
   9   5  -8    7.97    0.71
  -8  -5   8   89.27    5.34
   8   5  -8   90.62    4.75
  -8   5   8   86.00    5.13
  -7  -5   8   24.23    1.85
  -7  -5   8   24.92    1.44
   7  -5  -8   24.40    1.63
   7  -5  -8   25.07    1.53
  -7   5   8   22.17    1.64
   7   5  -8   24.29    1.45
  -6  -5   8    0.20    0.27
  -6  -5   8    0.43    0.40
   6  -5  -8    0.26    0.34
   6  -5  -8    0.04    0.26
   6   5  -8   -0.29    0.22
  -6   5   8    0.04    0.28
   5  -5  -8    2.28    0.32
  -5  -5   8    1.41    0.50
   5  -5  -8    2.42    0.47
  -5  -5   8    2.39    0.40
   5   5  -8    1.71    0.28
  -5   5   8    2.98    0.47
  -4  -5   8  224.64   11.10
   4  -5  -8  219.65   11.05
  -4  -5   8  206.22   12.12
  -4   5   8  223.32   11.94
  -3  -5   8   24.72    1.82
  -3  -5   8   26.24    1.53
   3  -5  -8   22.83    1.54
  -3   5   8   25.24    1.59
  -2  -5   8   81.70    4.80
  -2  -5   8   76.90    4.28
  -2   5   8   82.94    4.52
  -1  -5   8    0.39    0.28
  -1  -5   8   -0.04    0.35
  -1   5   8    0.20    0.20
   0  -5   8   76.02    4.08
   0  -5   8   76.65    4.56
   0   5   8   74.80    4.19
   1  -5   8   18.81    1.28
   1  -5   8   16.47    1.44
   1   5   8   18.73    1.12
   2  -5   8  100.22    5.94
   2  -5   8  100.34    5.41
   2   5   8  103.20    5.51
   3  -5   8    0.16    0.36
   4  -5   8   10.31    1.09
   4  -5   8   11.94    0.69
   5  -5   8   16.09    0.98
   5  -5   8   14.51    1.23
   5   5   8   16.75    1.01
   6  -5   8  160.84    8.19
   6  -5   8  155.27    7.94
   6   5   8  158.57    7.83
  -6   5  -8  145.10    8.08
  -6   5  -8  155.28    8.78
   7  -5   8   24.87    1.53
   7  -5   8   23.99    1.76
  -7   5  -8   23.67    1.54
  -7   5  -8   24.38    1.85
   8  -5   8   10.21    0.92
   8  -5   8   10.07    1.13
  -8   5  -8    8.17    0.85
  -8   5  -8    7.61    1.03
   9  -5   8    2.06    0.58
   9  -5   8    2.60    0.72
  -9   5  -8    2.12    0.55
  -9   5  -8    2.47    0.66
  10  -5   8   68.15    3.99
  10  -5   8   69.36    3.84
 -10   5  -8   67.85    4.15
 -10   5  -8   62.31    3.79
  11  -5   8    4.87    0.95
  11  -5   8    3.56    0.80
 -11   5  -8    4.04    0.75
 -11   5  -8    4.76    0.84
  12  -5   8   37.24    2.42
  12  -5   8   32.81    2.44
 -12   5  -8   32.41    2.28
 -12   5  -8   35.86    2.49
  13  -5   8    1.89    0.82
  13  -5   8    3.11    0.92
 -13   5  -8    2.26    0.71
 -13   5  -8    2.51    0.74
  14  -5   8    2.47    0.93
  14  -5   8    1.64    0.85
 -14   5  -8    1.56    0.68
 -14   5  -8    0.74    0.67
  15  -5   8   -0.03    0.79
  15  -5   8    1.12    0.92
 -15   5  -8    0.38    0.65
  15  -6  -8    5.27    1.08
 -15   6   8    7.46    1.24
  14  -6  -8    1.52    0.78
 -14   6   8    1.74    0.69
 -14   6   8    0.36    0.69
  13  -6  -8    1.60    0.78
 -13   6   8    2.34    0.78
 -12  -6   8   12.32    1.54
  12  -6  -8   11.65    1.26
  12   6  -8   10.56    1.06
 -12   6   8   10.24    1.27
  11  -6  -8   36.94    2.29
 -11  -6   8   35.99    2.68
 -11   6   8   35.99    2.48
  11   6  -8   32.35    2.19
 -10  -6   8   47.88    3.12
  10  -6  -8   43.85    2.62
  10   6  -8   44.05    2.55
 -10   6   8   39.63    2.83
  -9  -6   8    4.59    0.91
   9  -6  -8    5.49    1.17
   9  -6  -8    4.08    0.65
  -9   6   8    4.07    0.71
   9   6  -8    4.50    0.57
   8  -6  -8    2.64    0.83
   8  -6  -8    1.21    0.38
   8  -6  -8    2.14    0.44
  -8  -6   8    2.73    0.73
   8   6  -8    1.61    0.39
  -8   6   8    1.95    0.52
   7  -6  -8   42.21    2.15
   7  -6  -8   40.02    2.80
  -7  -6   8   37.19    2.71
   7  -6  -8   37.69    2.39
   7   6  -8   41.05    2.24
  -7   6   8   38.85    2.54
  -6  -6   8   49.64    3.42
  -6  -6   8   56.57    2.94
   6  -6  -8   56.85    3.50
   6  -6  -8   53.80    3.04
  -6   6   8   52.30    3.24
   5  -6  -8   71.34    3.97
   5  -6  -8   74.10    4.39
  -5  -6   8   76.23    3.92
  -5  -6   8   68.95    4.44
  -5   6   8   74.57    4.26
   4  -6  -8   14.60    1.18
  -4  -6   8   15.30    1.39
  -4  -6   8   17.31    1.13
  -4  -6   8   15.21    0.89
  -4   6   8   16.96    1.19
  -3  -6   8    8.81    0.82
  -3  -6   8    6.72    0.96
   3  -6  -8    8.82    0.85
  -3   6   8    7.64    0.78
  -2  -6   8   74.50    3.89
  -2  -6   8   58.50    3.31
   2  -6  -8   57.50    3.31
  -2   6   8   55.49    3.44
  -1  -6   8   82.82    4.48
  -1  -6   8   96.23    5.10
  -1   6   8   76.22    4.65
   0  -6   8   35.95    2.11
   0   6   8   33.45    2.04
   1  -6   8    3.56    0.72
   1  -6   8    2.03    0.51
   1   6   8    2.10    0.33
   2  -6   8   19.39    1.45
   2   6   8   21.97    1.28
   3  -6   8  135.70    7.25
   3   6   8  137.96    7.39
   4  -6   8   67.14    3.83
   5  -6   8   34.07    2.21
  -5   6  -8   32.83    2.38
   6  -6   8   -0.01    0.46
  -6   6  -8    0.33    0.46
   7  -6   8    4.31    0.43
   7  -6   8    3.44    0.40
   7  -6   8    3.94    0.75
  -7   6  -8    5.06    0.88
   8  -6   8   57.50    3.50
   8  -6   8   56.92    3.10
  -8   6  -8   55.10    3.67
  -8   6  -8   59.02    3.24
   9  -6   8   42.44    2.51
   9  -6   8   43.84    2.88
  -9   6  -8   43.83    2.97
  -9   6  -8   45.21    2.62
  10  -6   8   18.45    1.33
  10  -6   8   20.36    1.85
 -10   6  -8   17.81    1.40
 -10   6  -8   15.67    1.65
  11  -6   8   -0.13    0.65
  11  -6   8   -0.08    0.51
 -11   6  -8    0.54    0.55
 -11   6  -8    0.50    0.58
  12  -6   8    4.04    0.82
  12  -6   8    4.38    1.03
 -12   6  -8    4.97    0.85
 -12   6  -8    4.55    0.91
  13  -6   8   11.40    1.30
  13  -6   8   11.38    1.53
 -13   6  -8   11.50    1.25
 -13   6  -8   12.19    1.43
  14  -6   8    4.52    1.15
  14  -6   8    5.01    1.02
 -14   6  -8    5.59    0.96
 -14   6  -8    6.08    1.05
  15  -6   8    5.84    1.13
  15  -6   8    4.16    1.22
 -15   6  -8    3.92    0.95
  14  -7  -8    8.39    1.04
 -14   7   8    6.20    1.13
  13  -7  -8   41.08    2.43
  13   7  -8   35.54    2.39
 -13   7   8   38.60    2.80
  12  -7  -8    3.40    0.65
  12   7  -8    2.54    0.69
 -12   7   8    3.20    0.82
 -11  -7   8    2.49    0.86
  11  -7  -8    2.51    0.51
 -11   7   8    2.71    0.75
  11   7  -8    1.12    0.55
  10  -7  -8    3.45    1.11
 -10  -7   8    4.45    0.96
  10   7  -8    2.24    0.53
 -10   7   8    2.39    0.65
  -9  -7   8   52.64    3.41
   9  -7  -8   49.15    3.45
  -9   7   8   46.96    3.14
   8  -7  -8   13.07    1.72
  -8  -7   8   16.67    1.69
  -8   7   8   16.68    1.34
   7  -7  -8   17.70    1.36
   7  -7  -8   16.92    1.85
  -7  -7   8   16.53    1.67
  -7   7   8   15.12    1.32
   6  -7  -8    0.78    0.68
  -6  -7   8    0.78    0.55
   6  -7  -8    1.74    0.53
  -6   7   8    1.32    0.46
  -5  -7   8   52.52    2.88
   5  -7  -8   51.97    3.41
   5  -7  -8   50.48    2.96
  -5  -7   8   51.45    3.37
  -5   7   8   50.57    3.12
  -4  -7   8   41.23    2.31
   4  -7  -8   38.08    2.34
  -4  -7   8   39.78    2.73
  -4   7   8   37.31    2.43
  -3  -7   8  106.97    5.47
   3  -7  -8  106.28    5.73
  -3  -7   8  109.54    5.75
  -3   7   8  111.84    6.12
   2  -7  -8    0.68    0.37
  -2  -7   8    0.35    0.46
  -2  -7   8    0.43    0.38
  -2   7   8    0.66    0.32
  -1  -7   8    0.81    0.52
  -1  -7   8    1.15    0.45
  -1   7   8    1.76    0.39
   0  -7   8   10.69    1.08
   0  -7   8   10.02    1.27
   0   7   8   11.24    0.86
   1  -7   8   72.30    4.31
   1   7   8   82.13    4.39
   2  -7   8   38.85    2.45
   2   7   8   40.07    2.31
   3  -7   8   50.40    3.04
   4  -7   8    0.78    0.53
   5  -7   8   50.00    3.20
  -5   7  -8   56.43    3.55
   6  -7   8   25.27    1.87
  -6   7  -8   25.99    2.04
   7  -7   8   32.10    2.35
  -7   7  -8   38.33    2.60
   8  -7   8    6.46    1.03
  -8   7  -8    6.94    1.06
   9  -7   8    2.63    0.84
  -9   7  -8    2.06    0.71
  10  -7   8    1.43    0.78
 -10   7  -8   -0.14    0.48
  11  -7   8   31.32    2.43
  11  -7   8   31.97    1.88
 -11   7  -8   32.20    2.41
  12  -7   8    6.29    0.76
  12  -7   8    6.13    1.22
 -12   7  -8    7.20    0.98
 -12   7  -8    6.56    1.08
  13  -7   8    0.83    0.57
  13  -7   8    1.31    0.98
 -13   7  -8    2.19    0.74
 -13   7  -8    0.64    0.69
  14  -7   8    0.14    0.60
  14  -7   8    1.16    1.00
 -14   7  -8    1.04    0.73
 -14   7  -8    0.80    0.69
 -14   8   8    8.19    1.32
 -13   8   8    0.67    0.69
  13   8  -8   -0.64    0.55
 -12   8   8   22.93    1.92
 -11   8   8    0.12    0.52
  10  -8  -8   61.40    4.14
 -10  -8   8   62.80    4.06
 -10   8   8   55.86    3.76
   9  -8  -8    0.09    0.81
  -9  -8   8   -0.13    0.61
  -9   8   8    0.22    0.47
  -8  -8   8    6.06    1.06
   8  -8  -8    6.36    1.29
  -8   8   8    4.72    0.83
   7  -8  -8   -0.26    0.47
  -7  -8   8    0.46    0.55
   7  -8  -8    0.10    0.77
  -7   8   8    0.17    0.42
  -6  -8   8   77.88    4.81
   6  -8  -8   78.96    4.80
  -6   8   8   74.27    4.54
   5  -8  -8    0.13    0.42
   5  -8  -8    0.06    0.70
  -5  -8   8   -0.37    0.44
  -5   8   8   -0.17    0.37
  -4  -8   8    0.48    0.56
  -4  -8   8    0.25    0.41
   4  -8  -8    1.10    0.47
  -4   8   8    0.66    0.41
   3  -8  -8    0.66    0.43
  -3  -8   8    0.89    0.53
  -3  -8   8    0.26    0.43
  -3   8   8    0.22    0.37
   2  -8  -8   68.35    3.85
  -2  -8   8   68.52    3.89
  -2   8   8   70.23    4.04
  -1  -8   8    2.68    0.78
  -1  -8   8    3.81    0.70
   1  -8  -8    3.56    0.65
  -1   8   8    2.21    0.48
   0  -8   8   56.73    3.36
   0  -8   8   61.12    3.86
   0   8   8   56.05    3.35
   1  -8   8   -0.47    0.40
   1   8   8   -0.08    0.28
   2  -8   8   12.73    1.30
   3  -8   8    1.94    0.64
   4  -8   8   92.50    5.21
   5  -8   8    0.75    0.58
  -5   8  -8   -0.02    0.54
   6  -8   8    3.77    0.89
  -6   8  -8    5.24    0.96
   7  -8   8    1.88    0.72
  -7   8  -8   -0.31    0.51
   8  -8   8   43.29    2.96
  -8   8  -8   44.36    3.13
   9  -8   8    1.42    0.78
  -9   8  -8    0.83    0.61
  10  -8   8   13.47    1.61
 -10   8  -8   10.57    1.45
  11  -8   8    0.70    0.84
 -11   8  -8    0.55    0.68
  12  -8   8   20.26    2.13
 -12   8  -8   17.90    1.89
  13  -8   8    0.78    0.94
 -13   8  -8   -0.09    0.65
 -13   9   8   24.02    2.08
 -12   9   8   -0.21    0.56
 -11   9   8    0.05    0.61
 -10   9   8    0.16    0.58
   9  -9  -8   54.09    3.88
  -9   9   8   53.17    3.48
  -8  -9   8    2.79    0.85
   8  -9  -8    2.87    1.16
  -8   9   8    2.01    0.68
  -7  -9   8   32.19    2.58
   7  -9  -8   32.91    2.76
   7  -9  -8   32.39    2.24
  -7   9   8   35.60    2.37
  -6  -9   8    0.45    0.58
   6  -9  -8    0.37    0.51
   6  -9  -8    0.22    0.82
  -6   9   8   -0.40    0.39
   5  -9  -8   15.97    1.47
  -5  -9   8   20.63    1.96
   5  -9  -8   18.67    2.14
  -5   9   8   17.79    1.45
   4  -9  -8    8.07    0.97
  -4  -9   8    8.37    1.24
  -4   9   8    7.26    0.93
  -3  -9   8   57.68    3.27
   3  -9  -8   56.06    3.24
  -3  -9   8   51.10    3.68
  -3   9   8   55.58    3.39
  -2  -9   8    1.46    0.70
   2  -9  -8    0.94    0.51
  -2  -9   8    1.01    0.54
  -2   9   8    1.20    0.44
  -1  -9   8    2.06    0.63
  -1  -9   8    3.03    0.82
   1  -9  -8    0.81    0.49
  -1   9   8    1.99    0.50
   0  -9   8    4.04    0.81
   0   9   8    5.44    0.69
   1  -9   8   64.49    3.81
   2  -9   8    2.94    0.77
   3  -9   8   13.60    1.44
   4  -9   8    0.29    0.60
  -4   9  -8    0.07    0.62
   5  -9   8   45.24    3.06
  -5   9  -8   50.15    3.43
   6  -9   8   11.35    1.44
  -6   9  -8   15.06    1.71
   7  -9   8   42.64    2.99
  -7   9  -8   45.48    3.23
   8  -9   8   -0.14    0.65
  -8   9  -8   -0.06    0.56
   9  -9   8    6.82    1.24
  -9   9  -8    6.54    1.19
  10  -9   8    1.63    0.92
 -10   9  -8    1.67    0.80
  11  -9   8   37.66    2.83
 -11   9  -8   34.11    2.75
  12  -9   8    3.94    1.22
 -12   9  -8    3.68    0.95
 -11  10   8   10.16    1.37
 -10  10   8   13.01    1.51
  -9  10   8    2.58    0.78
   8 -10  -8    1.69    1.10
  -8  10   8    3.24    0.78
  -7 -10   8   15.84    1.91
   7 -10  -8   16.59    2.19
   7 -10  -8   21.09    1.76
  -7  10   8   18.90    1.61
   6 -10  -8   42.46    2.74
  -6 -10   8   44.47    3.21
  -6  10   8   43.27    2.89
   5 -10  -8    8.51    1.06
  -5  10   8    6.48    0.95
  -4 -10   8    6.59    1.21
   4 -10  -8    5.85    0.91
  -4  10   8    7.40    0.97
  -3 -10   8    2.11    0.82
   3 -10  -8    2.44    0.68
  -3  10   8    2.89    0.65
  -2 -10   8   22.96    1.76
   2 -10  -8   20.76    1.69
  -2  10   8   23.43    1.69
  -1 -10   8   53.22    3.39
   1 -10  -8   56.72    3.31
  -1  10   8   56.55    3.40
   0 -10   8   16.87    1.62
   0 -10  -8   15.90    1.48
   1 -10   8   -0.64    0.50
   2 -10   8    6.67    1.06
   3 -10   8   19.88    1.87
  -3  10  -8   19.08    2.05
   4 -10   8   35.87    2.60
  -4  10  -8   38.31    2.93
   5 -10   8    3.41    0.92
  -5  10  -8    5.28    1.10
   6 -10   8   -0.55    0.62
  -6  10  -8    0.21    0.68
   7 -10   8    1.48    0.85
  -7  10  -8    0.80    0.77
   8 -10   8   32.10    2.49
  -8  10  -8   29.45    2.52
   9 -10   8    9.94    1.52
  -9  10  -8   10.08    1.49
  10 -10   8    4.43    1.20
 -10  10  -8    5.40    1.16
  11 -10   8    1.81    1.02
 -11  10  -8    0.29    0.71
 -10  11   8    9.44    1.34
  -9  11   8    5.43    1.03
  -8  11   8   28.61    2.23
   7 -11  -8    3.30    0.91
  -7  11   8    1.88    0.73
  -6 -11   8    1.09    0.81
   6 -11  -8    0.85    0.69
  -6  11   8    0.11    0.55
   5 -11  -8    4.33    0.85
  -5 -11   8    3.92    1.03
  -5  11   8    2.68    0.75
   4 -11  -8   44.62    3.03
  -4 -11   8   49.59    3.61
  -4  11   8   54.51    3.26
   3 -11  -8   11.44    1.25
  -3  11   8   10.42    1.19
   2 -11  -8   15.15    1.46
  -1 -11   8    0.39    0.66
   1 -11  -8    1.63    0.63
   0 -11  -8   31.33    2.18
   0 -11   8   30.75    2.32
   1 -11   8   19.79    1.93
  -1 -11  -8   18.28    1.67
   2 -11   8   34.87    2.56
   3 -11   8    3.94    0.99
  -3  11  -8    4.88    1.17
   4 -11   8    0.22    0.77
  -4  11  -8    0.48    0.75
   5 -11   8    5.68    1.19
  -5  11  -8    8.11    1.41
   6 -11   8   30.20    2.54
  -6  11  -8   36.61    2.87
   7 -11   8    5.40    1.21
  -7  11  -8    4.39    1.19
   8 -11   8    4.28    1.17
  -8  11  -8    4.81    1.19
   9 -11   8    1.37    0.96
  -9  11  -8    1.27    0.82
  10 -11   8   12.53    1.79
 -10  11  -8   11.85    1.68
  -8  12   8    0.09    0.66
   7 -12  -8   16.71    1.75
  -7  12   8   20.14    1.75
   6 -12  -8    0.05    0.71
  -6  12   8    0.70    0.64
   5 -12  -8   23.95    1.93
  -5  12   8   24.17    1.96
   4 -12  -8    0.31    0.62
  -4  12   8   -0.65    0.48
   3 -12  -8    5.11    0.93
   2 -12  -8    4.31    0.88
   1 -12  -8   51.27    3.20
   0 -12  -8    2.77    0.79
   0 -12   8    5.18    1.08
  -1 -12  -8    0.07    0.61
   1 -12   8    0.82    0.83
  -2 -12  -8    0.30    0.60
   2 -12   8    0.33    0.71
  -2  12  -8    0.06    0.77
  -3 -12  -8   36.05    2.46
   3 -12   8   31.04    2.61
  -3  12  -8   34.19    2.90
   4 -12   8   -0.37    0.72
  -4  12  -8   -0.38    0.77
   5 -12   8   18.28    2.12
  -5  12  -8   23.10    2.44
   6 -12   8    0.47    0.88
  -6  12  -8   -0.01    0.79
   7 -12   8   15.58    1.96
  -7  12  -8   16.70    2.10
   8 -12   8   -0.02    0.86
  -8  12  -8    1.12    0.86
   5 -13  -8    0.00    0.78
   3 -13  -8    2.06    0.81
   2 -13  -8   11.24    1.34
   1 -13  -8    0.53    0.66
   0 -13  -8   19.37    1.83
   0  13  -8   20.62    2.29
   1 -13   8    6.65    1.36
  -1 -13  -8    6.07    1.11
  -1  13  -8    5.05    1.28
   2 -13   8   38.82    2.97
  -2 -13  -8   39.58    2.70
  -2  13  -8   35.37    3.10
   3 -13   8    1.67    1.04
  -3 -13  -8    0.67    0.72
  -3  13  -8    1.26    0.88
  -4 -13  -8    2.14    0.92
   4 -13   8    4.96    1.22
  -4  13  -8    3.88    1.17
   5 -13   8    1.35    0.99
  -5  13  -8    0.72    0.92
 -17   0   9   33.98    2.22
 -17   0   9   29.13    2.44
 -16   0   9   -0.92    0.61
 -16   0   9   -0.49    0.60
 -15   0   9    1.45    0.71
 -15   0   9    0.74    0.64
 -14   0   9    0.43    0.59
 -14   0   9    0.84    0.62
 -13   0   9   60.72    3.88
 -13   0   9   63.15    3.61
 -12   0   9    0.00    0.50
 -12   0   9   -0.04    0.47
 -11   0   9   59.15    3.41
 -11   0   9   59.22    3.67
 -10   0   9   -0.28    0.40
 -10   0   9   -0.84    0.50
  -9   0   9   19.44    1.49
  -9   0   9   19.08    1.39
  -8   0   9    0.44    0.42
  -8   0   9    0.05    0.34
  -7   0   9  231.48   11.63
  -7   0   9  212.77   12.23
   6   0  -9    0.07    0.22
  -6   0   9   -0.29    0.23
  -5   0   9    3.98    0.59
  -5   0   9    3.85    0.52
   5   0  -9    4.01    0.44
   4   0  -9   -0.19    0.15
  -4   0   9   -0.01    0.22
   4   0  -9   -0.09    0.13
  -4   0   9   -0.04    0.19
   3   0  -9  245.77   12.79
   3   0  -9  242.26   12.25
  -3   0   9  262.79   13.46
  -3   0   9  240.61   12.57
  -2   0   9    0.12    0.18
   2   0  -9   -0.17    0.11
  -2   0   9    0.02    0.19
  -1   0   9  204.03   10.02
   1   0  -9  196.81   10.25
  -1   0   9  197.54   10.76
  -1   0   9  194.75   10.10
   0   0   9    0.42    0.23
   0   0  -9    0.11    0.14
   0   0   9   -0.02    0.19
   0   0   9    0.03    0.19
   1   0   9   76.20    4.12
  -1   0  -9   79.40    4.18
   1   0   9   79.26    4.20
   1   0   9   82.09    4.44
   2   0   9    0.04    0.18
   2   0   9    0.09    0.22
  -2   0  -9   -0.31    0.12
   2   0   9    0.02    0.20
   3   0   9  159.73    8.13
   3   0   9  158.99    8.70
  -3   0  -9  152.54    8.31
   3   0   9  166.93    8.27
  -4   0  -9    0.16    0.18
   4   0   9   -0.04    0.26
   4   0   9   -0.19    0.23
   5   0   9   -0.07    0.27
  -5   0  -9   -0.16    0.18
  -5   0  -9   -0.02    0.21
   5   0   9    0.22    0.27
   6   0   9   -0.24    0.24
  -6   0  -9    0.13    0.24
   6   0   9    0.02    0.33
  -6   0  -9   -0.05    0.21
  -7   0  -9  199.75   10.49
   7   0   9  189.67   10.41
  -7   0  -9  202.84   10.89
   7   0   9  206.38   10.23
  -8   0  -9    0.07    0.33
  -8   0  -9    0.09    0.24
   8   0   9   -0.51    0.40
   8   0   9   -0.04    0.33
   9   0   9    8.06    1.04
  -9   0  -9    8.60    0.89
  -9   0  -9   10.14    0.81
   9   0   9   10.04    0.93
  10   0   9    0.05    0.39
 -10   0  -9    0.14    0.43
  10   0   9    0.76    0.59
 -10   0  -9    0.27    0.30
  11   0   9   62.74    3.82
 -11   0  -9   61.42    3.62
  11   0   9   63.02    3.51
 -11   0  -9   62.20    3.63
  12   0   9   -0.91    0.59
 -12   0  -9   -0.17    0.46
 -12   0  -9    0.28    0.36
  13   0   9   35.67    2.65
 -13   0  -9   35.02    2.34
 -14   0  -9    0.78    0.59
  14   0   9    0.58    0.82
  15   0   9    4.39    1.17
 -15   0  -9    3.72    0.83
  16   0   9    0.63    0.94
 -16   0  -9   -0.31    0.62
 -17  -1   9    0.53    0.75
 -17   1   9    1.42    0.73
 -16  -1   9   19.47    1.96
 -16   1   9   18.29    1.83
 -16   1   9   20.15    1.63
 -15  -1   9    8.85    1.26
 -15  -1   9    8.90    1.02
 -15   1   9    8.03    1.03
 -15   1   9    7.35    1.09
 -14  -1   9   68.53    3.64
 -14  -1   9   59.04    3.93
 -14   1   9   60.42    3.62
 -14   1   9   58.07    3.87
 -13  -1   9    1.35    0.59
 -13  -1   9    0.23    0.57
 -13   1   9    0.58    0.49
 -13   1   9    0.78    0.60
 -12  -1   9    4.24    0.82
 -12  -1   9    2.27    0.61
 -12   1   9    2.11    0.58
 -12   1   9    1.27    0.60
 -11  -1   9    9.61    1.16
 -11  -1   9    9.58    0.96
 -11   1   9    9.51    1.04
 -11   1   9    7.41    0.90
 -10  -1   9   84.66    4.94
 -10  -1   9   82.28    4.54
 -10   1   9   78.99    4.54
 -10   1   9   84.22    4.85
  -9  -1   9    8.14    0.88
  -9  -1   9   10.96    1.16
  -9   1   9    9.24    0.90
  -9   1   9   10.33    1.04
  -8  -1   9   20.48    1.33
  -8  -1   9   18.50    1.47
  -8   1   9   18.65    1.40
   8   1  -9   18.09    1.22
  -7  -1   9   73.44    3.86
  -7  -1   9   60.62    4.14
  -7   1   9   76.64    4.15
  -6  -1   9  142.25    9.23
  -6  -1   9  178.25    8.75
   6   1  -9  163.78    8.73
  -6   1   9  182.30    9.25
  -5  -1   9   14.76    1.00
  -5  -1   9   14.46    1.15
  -5   1   9   15.25    1.10
   5   1  -9   14.45    0.92
  -5   1   9   14.09    1.00
  -4  -1   9   97.61    5.27
   4  -1  -9  100.82    5.09
  -4  -1   9  103.84    5.69
   4   1  -9  100.36    5.28
  -4   1   9   97.53    5.63
  -4   1   9  103.86    5.26
   3  -1  -9   13.71    0.83
  -3  -1   9   12.54    0.86
  -3  -1   9   14.02    1.00
   3  -1  -9   13.90    0.85
  -3  -1   9   14.27    0.91
   3   1  -9   13.74    0.74
   3   1  -9   13.29    0.82
  -3   1   9   11.71    0.93
  -3   1   9   11.62    0.86
   2  -1  -9   34.35    1.81
  -2  -1   9   33.44    1.85
  -2  -1   9   31.02    2.00
  -2  -1   9   33.19    1.83
  -2   1   9   33.77    1.97
   2   1  -9   33.72    1.81
  -2   1   9   30.13    1.84
   1  -1  -9   28.15    1.45
  -1  -1   9   25.47    1.66
  -1  -1   9   26.39    1.52
  -1  -1   9   23.46    1.48
  -1   1   9   26.52    1.59
   1   1  -9   27.09    1.48
  -1   1   9   26.74    1.53
   0  -1   9  137.84    7.15
   0  -1   9  134.25    7.11
   0  -1  -9  143.34    7.22
   0  -1   9  135.37    7.68
   0   1   9  139.65    7.57
   0   1   9  143.13    7.19
   0   1  -9  140.27    7.26
  -1  -1  -9   35.12    1.87
   1  -1   9   34.95    2.12
   1  -1   9   33.27    1.94
   1  -1   9   36.03    1.96
   1   1   9   34.33    2.00
   1   1   9   35.44    1.98
  -1   1  -9   35.12    1.91
   1   1   9   32.45    1.90
  -2  -1  -9    2.42    0.26
   2  -1   9    1.06    0.32
   2  -1   9    2.29    0.38
   2  -1   9    1.73    0.35
   2   1   9    2.06    0.30
   2   1   9    1.86    0.35
   2   1   9    2.26    0.35
  -2   1  -9    2.07    0.28
  -3  -1  -9    9.19    0.60
   3  -1   9    8.01    0.74
   3  -1   9    8.23    0.77
   3  -1   9    7.77    0.73
   3   1   9    8.27    0.67
  -3   1  -9    8.82    0.63
   3   1   9    8.54    0.63
   3   1   9    8.81    0.80
  -4  -1  -9  104.26    5.40
   4  -1   9  104.75    5.37
   4  -1   9  104.23    5.44
  -4   1  -9   99.20    5.42
   4   1   9   97.05    5.42
   4   1   9  105.04    5.31
   5  -1   9    1.91    0.44
   5  -1   9    1.20    0.37
  -5  -1  -9    1.94    0.29
  -5  -1  -9    1.36    0.29
  -5   1  -9    1.97    0.34
   5   1   9    1.50    0.35
   5   1   9    1.24    0.40
   6  -1   9   69.91    4.16
  -6  -1  -9   78.48    4.09
   6  -1   9   76.72    4.10
  -6  -1  -9   76.92    4.20
   6   1   9   77.00    4.02
  -6   1  -9   77.95    4.13
   6   1   9   73.84    4.18
  -6   1  -9   73.76    4.34
   7  -1   9    9.10    0.88
  -7  -1  -9    8.12    0.74
   7  -1   9    9.26    0.96
  -7  -1  -9    8.02    0.65
   7   1   9    8.55    0.78
  -7   1  -9    9.30    0.83
   7   1   9    9.29    0.99
  -7   1  -9    8.74    0.87
   8  -1   9   76.25    4.24
  -8  -1  -9   79.53    4.26
  -8  -1  -9   74.91    4.32
   8  -1   9   79.54    4.39
  -8   1  -9   79.62    4.31
   8   1   9   75.16    4.38
  -8   1  -9   80.43    4.49
   8   1   9   77.50    4.15
   9  -1   9   17.67    1.51
   9  -1   9   19.53    1.39
  -9  -1  -9   19.72    1.35
  -9  -1  -9   20.56    1.27
  -9   1  -9   19.49    1.41
   9   1   9   15.27    1.57
  -9   1  -9   19.66    1.39
   9   1   9   21.13    1.33
  10  -1   9   80.27    4.29
  10  -1   9   75.04    4.46
 -10  -1  -9   77.74    4.35
 -10  -1  -9   78.83    4.30
  10   1   9   75.11    4.15
 -10   1  -9   77.52    4.36
 -10   1  -9   76.05    4.46
  10   1   9   76.35    4.49
  11  -1   9    7.12    1.08
 -11  -1  -9    6.91    0.79
  11  -1   9    5.61    0.83
  11   1   9    5.95    1.03
 -11   1  -9    3.77    0.73
 -11   1  -9    5.95    0.74
  12  -1   9    0.18    0.63
 -12  -1  -9   -0.61    0.39
  12  -1   9   -0.29    0.48
 -12   1  -9   -0.22    0.33
  12   1   9   -0.21    0.61
 -12   1  -9   -0.15    0.48
  13  -1   9    6.04    1.16
 -13  -1  -9    4.84    0.77
  13   1   9    4.41    1.07
 -13   1  -9    4.18    0.83
 -13   1  -9    4.88    0.72
  14  -1   9   37.48    2.62
 -14  -1  -9   27.17    2.02
 -14   1  -9   26.24    2.10
  14   1   9   36.37    2.61
  15  -1   9    5.17    1.23
 -15   1  -9    3.02    0.82
  15   1   9    3.61    1.15
  16  -1   9    7.39    1.49
 -16   1  -9    6.49    1.08
 -17  -2   9   19.20    2.01
 -17   2   9   17.06    1.79
 -16  -2   9   10.65    1.45
 -16   2   9    8.71    1.26
 -16   2   9   10.69    1.19
 -15  -2   9    4.75    1.06
 -15   2   9    4.87    0.92
 -15   2   9    4.37    0.83
 -14  -2   9    6.62    1.12
 -14   2   9    5.08    0.86
 -14   2   9    6.70    0.99
 -13  -2   9   38.65    2.58
 -13   2   9   30.59    2.16
 -13   2   9   32.87    2.32
 -12  -2   9   23.30    1.56
 -12  -2   9   27.42    2.01
 -12   2   9   22.67    1.77
 -12   2   9   21.62    1.62
 -11  -2   9   12.84    1.39
 -11  -2   9   10.76    0.97
 -11   2   9   11.57    1.20
 -11   2   9   12.17    1.08
 -10  -2   9   -0.49    0.43
 -10  -2   9   -0.81    0.38
 -10   2   9    0.60    0.42
  -9  -2   9    9.63    0.88
  -9  -2   9   10.87    1.22
   9   2  -9   10.75    0.87
  -9   2   9   11.62    1.12
  -8  -2   9   52.41    3.16
  -8  -2   9   52.42    3.56
  -8   2   9   66.67    3.54
   8   2  -9   60.85    3.24
  -7  -2   9   84.55    4.99
   7   2  -9   84.91    4.54
  -7   2   9   83.84    4.88
  -6  -2   9   29.15    1.54
   6  -2  -9   26.30    1.51
  -6  -2   9   27.02    1.79
  -6  -2   9   20.07    1.44
  -6   2   9   25.74    1.70
  -6   2   9   26.61    1.59
   6   2  -9   25.08    1.47
  -5  -2   9    1.77    0.34
  -5  -2   9    2.13    0.48
   5  -2  -9    1.91    0.39
   5  -2  -9    1.20    0.28
  -5  -2   9    1.10    0.26
   5   2  -9    1.27    0.25
  -5   2   9    1.46    0.37
  -5   2   9    1.01    0.30
  -4  -2   9   42.84    2.31
  -4  -2   9   39.06    2.56
  -4  -2   9   42.82    2.24
   4  -2  -9   40.09    2.25
   4  -2  -9   42.20    2.35
  -4  -2   9   38.22    2.24
  -4   2   9   42.03    2.51
  -4   2   9   51.57    2.36
   4   2  -9   39.64    2.27
  -3  -2   9  133.80    6.96
  -3  -2   9  132.28    7.49
  -3  -2   9  130.08    6.96
  -3  -2   9  132.95    6.88
   3  -2  -9  133.83    6.96
   3  -2  -9  136.45    6.81
  -3   2   9  139.08    6.95
  -3   2   9  135.59    7.42
   3   2  -9  138.72    7.02
  -2  -2   9   72.65    3.67
  -2  -2   9   67.73    4.02
   2  -2  -9   69.68    3.70
  -2  -2   9   70.21    3.68
  -2   2   9   72.15    3.70
   2   2  -9   74.28    3.70
  -2   2   9   60.76    3.89
   1  -2  -9  110.38    5.67
  -1  -2   9  102.69    6.12
  -1  -2   9  110.89    5.64
  -1  -2   9  107.70    5.62
  -1   2   9  108.21    5.97
   1   2  -9  110.24    5.70
  -1   2   9  113.47    5.68
   0  -2   9   12.01    0.87
   0  -2   9   12.00    0.80
   0  -2   9   12.96    1.00
   0  -2  -9   12.17    0.86
   0   2   9   11.97    0.86
   0   2   9   13.18    0.82
   0   2  -9   13.09    0.78
   1  -2   9  212.60   10.84
   1  -2   9  207.66   10.86
   1  -2   9  216.45   11.72
  -1  -2  -9  218.09   10.89
  -1   2  -9  215.82   11.05
   1   2   9  222.76   10.93
   1   2   9  203.73   11.48
  -2  -2  -9  161.46    8.42
   2  -2   9  156.59    8.06
   2  -2   9  149.84    8.03
  -2  -2  -9  156.37    8.06
   2  -2   9  149.10    8.68
   2   2   9  161.40    8.11
   2   2   9  161.19    8.46
  -2   2  -9  160.50    8.16
   2   2   9  152.93    7.95
  -3  -2  -9   11.50    0.66
   3  -2   9   10.53    0.87
   3  -2   9   10.39    0.92
  -3  -2  -9   12.49    0.67
   3  -2   9   10.86    0.83
   3   2   9   11.80    0.88
   3   2   9   11.75    0.79
   3   2   9   10.22    0.70
  -3   2  -9   11.15    0.75
  -4  -2  -9   44.79    2.45
   4  -2   9   45.39    2.55
  -4  -2  -9   45.34    2.45
   4  -2   9   44.73    2.54
  -4  -2  -9   45.26    2.38
   4   2   9   44.42    2.56
   4   2   9   44.86    2.43
  -4   2  -9   42.20    2.45
  -5  -2  -9    3.43    0.28
   5  -2   9    2.79    0.51
   5  -2   9    3.42    0.55
  -5  -2  -9    3.52    0.34
  -5  -2  -9    3.21    0.33
   5   2   9    2.81    0.43
   5   2   9    3.28    0.51
  -5   2  -9    3.27    0.42
   6  -2   9   46.93    2.88
  -6  -2  -9   51.62    2.72
  -6  -2  -9   52.13    2.76
   6  -2   9   52.85    2.88
  -6   2  -9   47.71    3.03
   6   2   9   45.70    2.88
   6   2   9   50.37    2.73
  -6   2  -9   50.93    2.81
   7  -2   9  123.64    6.79
  -7  -2  -9  125.85    6.69
  -7  -2  -9  135.03    6.91
   7  -2   9  129.73    6.73
   7   2   9  119.19    6.79
  -7   2  -9  131.75    6.81
   7   2   9  127.85    6.56
  -7   2  -9  123.82    7.17
   8  -2   9   51.91    3.15
   8  -2   9   56.85    3.12
  -8  -2  -9   51.05    2.94
  -8  -2  -9   54.32    3.01
  -8   2  -9   51.30    3.06
   8   2   9   53.29    2.91
   8   2   9   53.33    3.19
  -8   2  -9   57.54    3.28
  -9  -2  -9   13.41    0.94
   9  -2   9   13.14    1.25
  -9  -2  -9   13.28    0.97
   9  -2   9   13.86    1.32
   9   2   9   12.98    0.97
  -9   2  -9   13.85    1.13
   9   2   9   13.13    1.35
  -9   2  -9   13.67    1.14
  10  -2   9    1.62    0.54
  10  -2   9   -0.09    0.50
 -10  -2  -9    0.53    0.34
  10   2   9    0.63    0.54
 -10   2  -9   -0.43    0.42
 -10   2  -9    0.72    0.41
  11  -2   9   27.70    1.85
 -11  -2  -9   25.83    1.63
  11  -2   9   27.28    1.98
 -11   2  -9   24.10    1.77
  11   2   9   24.23    1.99
 -11   2  -9   23.90    1.78
  12  -2   9   37.00    2.40
 -12  -2  -9   35.41    2.20
  12  -2   9   39.63    2.62
 -12   2  -9   37.39    2.41
 -12   2  -9   34.76    2.38
  12   2   9   35.97    2.64
  13  -2   9   20.39    1.61
  13  -2   9   19.81    1.93
 -13   2  -9   16.35    1.58
 -13   2  -9   18.77    1.49
  14  -2   9    1.36    0.87
 -14   2  -9    0.08    0.59
 -14   2  -9    1.40    0.59
  15  -2   9    3.94    1.15
 -15   2  -9    2.71    0.83
  16  -2   9   15.23    1.95
 -16  -3   9    1.76    0.89
 -16   3   9    2.42    0.82
 -15  -3   9   35.20    2.68
 -15   3   9   32.82    2.20
 -15   3   9   29.82    2.33
 -14  -3   9   10.92    1.45
 -14   3   9    8.47    1.01
 -14   3   9    6.81    1.05
 -13  -3   9    7.41    1.21
 -13   3   9    7.35    1.05
 -13   3   9    6.46    0.88
 -12  -3   9    1.01    0.70
 -12   3   9    1.13    0.56
 -12   3   9    1.78    0.60
 -11  -3   9   42.01    2.97
 -11   3   9   43.00    2.81
 -10  -3   9    5.96    1.00
 -10   3   9    6.92    0.92
  10   3  -9    6.67    0.72
  -9  -3   9   40.70    2.31
  -9  -3   9   38.17    2.77
   9   3  -9   42.61    2.42
  -9   3   9   41.81    2.67
[truncated: 679,190 more chars]
