# Supplementary material for: Crystal structure and luminescent properties of bis­[2,6-dimethyl-3-(pyridin-2-yl-κN)pyridin-4-yl-κC 4](2,2,6,6-tetra­methylhepta­ne-3,5-dionato-κ2 O,O′)iridium(III) ethyl acetate monosolvate
Source: Acta Crystallogr E Crystallogr Commun. 2018 Aug 10;74(Pt 9):1206–10. doi: 10.1107/S2056989018011076 (PMC6127711; doi:10.1107/S2056989018011076)
Supplement: Supplementary file 2 [file e-74-01206-Isup2.hkl]

data_I                                                                          
_shelx_title ' SM-DPM in P2(1)/n'                                               
_shelx_refln_list_code          4                                               
_shelx_F_calc_maximum      435.38                                               
_exptl_crystal_F_000      1680.00                                               
_reflns_d_resolution_high  0.7502                                               
                                                                                
loop_                                                                           
 _space_group_symop_operation_xyz                                               
 'x, y, z'                                                                      
 '-x+1/2, y+1/2, -z+1/2'                                                        
 '-x, -y, -z'                                                                   
 'x-1/2, -y-1/2, z-1/2'                                                         
                                                                                
_cell_length_a    13.2757                                                       
_cell_length_b    10.6258                                                       
_cell_length_c    26.3070                                                       
_cell_angle_alpha  90.000                                                       
_cell_angle_beta   92.275                                                       
_cell_angle_gamma  90.000                                                       
                                                                                
_shelx_F_squared_multiplier     1.000                                           
                                                                                
loop_                                                                           
 _refln_index_h                                                                 
 _refln_index_k                                                                 
 _refln_index_l                                                                 
 _refln_F_squared_calc                                                          
 _refln_F_squared_meas                                                          
 _refln_F_squared_sigma                                                         
 _refln_observed_status                                                         
   2   0   0       3143.94       3224.56       104.79 o                         
   4   0   0       3182.58       3351.15       115.46 o                         
   6   0   0      23526.61      24486.42       746.72 o                         
   8   0   0       9349.98       9096.97       302.00 o                         
  10   0   0      22573.18      20859.05       803.60 o                         
  12   0   0          5.74        -82.62        92.32 o                         
  14   0   0      14904.86      15450.26       643.06 o                         
  16   0   0       3128.58       3265.97       213.10 o                         
   1   1   0      56175.59      58308.78       995.98 o                         
   2   1   0       2551.24       2508.36        67.55 o                         
   3   1   0     130136.67     129971.60      2342.79 o                         
   4   1   0        412.14        437.58        20.91 o                         
   5   1   0          9.36        -13.42        13.42 o                         
   6   1   0      11626.70      12519.23       277.58 o                         
   7   1   0      32703.28      32003.44       687.49 o                         
   8   1   0       3914.57       4142.52       111.08 o                         
   9   1   0       4220.52       3986.95       139.76 o                         
  10   1   0         79.28         15.46        42.80 o                         
  11   1   0       8371.04       7574.05       225.45 o                         
  12   1   0       1403.41       1288.60        83.47 o                         
  13   1   0      13113.92      12152.60       520.84 o                         
  14   1   0        790.53        779.01        79.00 o                         
  15   1   0        951.68        807.19        82.03 o                         
  16   1   0        577.21        531.04       112.90 o                         
  17   1   0       5410.31       5812.05       367.21 o                         
   0   2   0        531.95        623.64        57.44 o                         
   1   2   0      23794.34      24772.31       526.14 o                         
   2   2   0       2962.41       2999.71        59.92 o                         
   3   2   0        423.41        414.74        22.19 o                         
   4   2   0      62760.72      65646.23      1714.54 o                         
   5   2   0      28869.93      29747.19       702.32 o                         
   6   2   0      30995.81      28294.16      1303.85 o                         
   7   2   0        118.86         65.89        24.74 o                         
   8   2   0       4372.73       4406.68       129.88 o                         
   9   2   0      26606.32      27339.44       659.54 o                         
  10   2   0      16254.10      15943.50       399.48 o                         
  11   2   0       3746.08       3715.04       178.49 o                         
  12   2   0       1176.13       1106.55       140.24 o                         
  13   2   0       2236.80       2419.43       200.35 o                         
  14   2   0       6815.34       7192.05       617.49 o                         
  15   2   0       3677.05       3855.26       251.30 o                         
  16   2   0       1216.30        943.07       165.03 o                         
  17   2   0          1.76        -33.43       147.70 o                         
   1   3   0       6239.15       6897.30       315.14 o                         
   2   3   0      28166.88      28068.97       721.47 o                         
   3   3   0       8618.06       8118.20       190.01 o                         
   4   3   0      13321.08      13133.44       317.29 o                         
   5   3   0        627.95        623.69        32.01 o                         
   6   3   0      10861.97      10746.18       270.14 o                         
   7   3   0      15380.33      16165.31       447.45 o                         
   8   3   0      22991.36      22813.66       551.21 o                         
   9   3   0       1854.44       2344.21       121.92 o                         
  10   3   0        855.37        729.82        65.68 o                         
  11   3   0       1545.49       1444.36        91.94 o                         
  12   3   0      15029.29      15843.30       459.56 o                         
  13   3   0       2947.49       3193.95       308.83 o                         
  14   3   0        503.55        419.22        91.41 o                         
  15   3   0        166.06        201.75        82.06 o                         
  16   3   0       2573.69       2377.02       167.81 o                         
  17   3   0        541.55        338.85       131.57 o                         
   0   4   0          7.15          3.52        24.62 o                         
   1   4   0      29805.05      30969.02       798.15 o                         
   2   4   0         49.92         26.40        18.45 o                         
   3   4   0       2753.06       2570.86        81.24 o                         
   4   4   0       1051.81       1348.33       105.29 o                         
   5   4   0      38684.54      40431.97       903.19 o                         
   6   4   0          6.54        -18.23        18.23 o                         
   7   4   0       2518.46       2282.82        75.34 o                         
   8   4   0        134.01        125.71        33.95 o                         
   9   4   0      21819.05      21353.17       590.42 o                         
  10   4   0          5.43        -19.56        38.28 o                         
  11   4   0       5950.21       5542.14       285.62 o                         
  12   4   0        145.64        177.11        62.84 o                         
  13   4   0       4191.12       4054.85       177.21 o                         
  14   4   0         24.99        -61.25        61.25 o                         
  15   4   0       8409.21       8658.39       300.50 o                         
  16   4   0          4.48       -167.23       302.59 o                         
   1   5   0       2622.90       2503.12       168.67 o                         
   2   5   0      32508.29      33361.97       784.22 o                         
   3   5   0       8314.79       8231.36       253.65 o                         
   4   5   0       9666.49       9469.19       243.64 o                         
   5   5   0        557.34        652.04       110.17 o                         
   6   5   0      14162.40      13741.02       306.04 o                         
   7   5   0       1822.46       1897.55        75.08 o                         
   8   5   0      12548.86      12057.26       360.73 o                         
   9   5   0       1297.46       1267.19        71.83 o                         
  10   5   0        937.85        959.36       109.94 o                         
  11   5   0       1010.90        842.54        80.08 o                         
  12   5   0      15198.78      14727.08       435.52 o                         
  13   5   0        722.84        722.69        95.64 o                         
  14   5   0       1497.14       1730.66       122.43 o                         
  15   5   0         36.15        199.55        78.60 o                         
  16   5   0       4661.42       4270.33       395.93 o                         
   0   6   0      20103.44      20393.24       754.80 o                         
   1   6   0      13929.26      13443.54       372.56 o                         
   2   6   0       5794.01       6459.12       199.01 o                         
   3   6   0       4831.15       4821.13       142.74 o                         
   4   6   0      10334.73      10091.37       403.85 o                         
   5   6   0      11505.49      11727.20       404.39 o                         
   6   6   0       7192.49       7021.05       264.34 o                         
   7   6   0         28.55        -22.82        30.37 o                         
   8   6   0        764.35        675.40        46.96 o                         
   9   6   0       4943.75       4653.08       161.11 o                         
  10   6   0       5059.30       4924.90       174.18 o                         
  11   6   0       6436.85       6382.91       217.99 o                         
  12   6   0         29.70        109.17        71.23 o                         
  13   6   0        915.53        876.27        91.26 o                         
  14   6   0       3711.84       4247.06       202.24 o                         
  15   6   0       3971.64       4437.87       199.17 o                         
  16   6   0       1378.50       1513.48       201.59 o                         
   1   7   0      16068.84      16717.19       408.79 o                         
   2   7   0       7565.35       7597.03       234.28 o                         
   3   7   0      32782.02      32991.43       950.49 o                         
   4   7   0        848.76        709.14        56.14 o                         
   5   7   0        170.90        159.94        52.84 o                         
   6   7   0       2456.36       2408.16       162.41 o                         
   7   7   0      15751.90      15232.29       522.78 o                         
   8   7   0       3294.20       3296.35       250.28 o                         
   9   7   0       2025.89       2164.99       386.70 o                         
  10   7   0        719.47        976.69       134.56 o                         
  11   7   0       5429.92       5054.80       235.48 o                         
  12   7   0       2227.59       2327.55       145.47 o                         
  13   7   0       4636.47       4903.77       194.25 o                         
  14   7   0        298.87        293.75        93.27 o                         
  15   7   0         46.56         -0.27        84.30 o                         
   0   8   0      25220.80      25890.41       808.05 o                         
   1   8   0        957.89       1032.91        67.58 o                         
   2   8   0       3193.55       3111.36       122.81 o                         
   3   8   0        245.53        242.05        50.69 o                         
   4   8   0      15457.97      15740.07       448.10 o                         
   5   8   0         75.80         67.17        54.18 o                         
   6   8   0      10407.11      11180.84       498.15 o                         
   7   8   0         15.02          6.31        75.90 o                         
   8   8   0       4536.74       4282.94       325.16 o                         
   9   8   0        887.61        780.15       130.27 o                         
  10   8   0      15825.93      15154.80       665.75 o                         
  11   8   0         38.31        142.60       115.91 o                         
  12   8   0         22.61        -83.81        83.81 o                         
  13   8   0         19.73        -85.98        91.29 o                         
  14   8   0       2844.02       3028.48       262.71 o                         
   1   9   0       3533.74       3923.40       138.54 o                         
   2   9   0       3208.11       3340.25       187.86 o                         
   3   9   0      24916.13      24689.23       676.73 o                         
   4   9   0         14.17        -14.39        60.57 o                         
   5   9   0          4.54         36.17        78.57 o                         
   6   9   0        870.37        869.06       222.58 o                         
   7   9   0      16347.58      17269.95       735.24 o                         
   8   9   0       1282.12       1453.62       182.58 o                         
   9   9   0       1617.85       1664.47       177.98 o                         
  10   9   0        255.35        323.84       112.32 o                         
  11   9   0       5017.47       5556.30       342.84 o                         
  12   9   0       1167.30       1203.71       171.71 o                         
  13   9   0       3353.50       3488.14       282.93 o                         
   0  10   0       9977.30      10718.16       427.28 o                         
   1  10   0       7822.73       8320.49       221.02 o                         
   2  10   0       1666.23       1493.09       107.74 o                         
   3  10   0       1568.48       1619.64       105.61 o                         
   4  10   0       5594.31       5817.62       252.84 o                         
   5  10   0       2731.39       3039.80       342.59 o                         
   6  10   0       6662.05       6442.25       351.04 o                         
   7  10   0         62.08         15.93        91.15 o                         
   8  10   0        827.29       1138.58       159.60 o                         
   9  10   0       5095.36       5274.95       330.79 o                         
  10  10   0       5147.10       5218.35       337.37 o                         
  11  10   0       2112.80       2380.98       234.53 o                         
  12  10   0         47.09         95.76       218.48 o                         
   1  11   0       1325.61       1421.05        86.50 o                         
   2  11   0      12799.36      12876.41       352.30 o                         
   3  11   0        696.24        706.17        85.01 o                         
   4  11   0       3306.79       3478.63       265.45 o                         
   5  11   0        618.78        801.34       144.28 o                         
   6  11   0       4557.44       4930.51       318.92 o                         
   7  11   0       3199.73       3297.89       268.17 o                         
   8  11   0       4658.61       4718.71       319.77 o                         
   9  11   0       1598.56       1535.77       193.07 o                         
  10  11   0        340.48         87.24       112.45 o                         
  11  11   0        325.86        135.84       126.95 o                         
   0  12   0        554.20        372.31        89.53 o                         
   1  12   0       7891.19       8410.85       337.17 o                         
   2  12   0         53.82         73.73        78.62 o                         
   3  12   0       1033.69       1021.80       125.38 o                         
   4  12   0        741.66        979.27       183.60 o                         
   5  12   0       9249.15      10034.20       504.04 o                         
   6  12   0         24.31        -15.00       103.49 o                         
   7  12   0        191.53        260.33       126.07 o                         
   8  12   0         89.24        221.26       124.48 o                         
   9  12   0       3525.51       3779.52       860.58 o                         
   1  13   0        135.93        151.46       118.03 o                         
   2  13   0       6885.46       6550.86       305.42 o                         
   3  13   0         64.73         31.24       112.71 o                         
   4  13   0       2591.80       2853.61       265.95 o                         
   5  13   0        160.02        140.67       129.37 o                         
   6  13   0       2680.50       2845.79       270.69 o                         
   2  14   0         10.93        373.36       237.97 o                         
 -17   0   1       5408.81       5891.77       434.91 o                         
 -15   0   1       9497.48      10134.92       729.29 o                         
 -13   0   1       1914.58       1789.95       270.79 o                         
 -11   0   1      12265.12      12527.65       418.18 o                         
  -9   0   1       1224.17       1122.78       112.51 o                         
  -7   0   1      32198.93      32326.24       984.80 o                         
  -5   0   1      25114.87      24313.35       739.20 o                         
  -3   0   1     109068.38     114986.62      4484.13 o                         
   1   0   1       6954.59       7113.23       191.53 o                         
   3   0   1      46418.05      48065.29      1238.64 o                         
   5   0   1      47977.13      50039.11      1496.38 o                         
   7   0   1      14601.06      14414.49       452.31 o                         
   9   0   1      22328.00      20917.66       829.98 o                         
  11   0   1         14.51        -24.60        66.24 o                         
  13   0   1      16294.17      15772.17       650.32 o                         
  15   0   1        881.02        762.59       191.81 o                         
  17   0   1       3386.28       4373.70       365.16 o                         
 -17   1   1        129.54        206.77       102.07 o                         
 -16   1   1          2.03         -8.15       162.06 o                         
 -15   1   1        256.49        323.73        65.78 o                         
 -14   1   1      15277.91      15901.50       465.69 o                         
 -13   1   1       3006.37       2959.94       133.50 o                         
 -12   1   1       4087.33       3949.58       198.01 o                         
 -11   1   1         10.87        -41.89        41.89 o                         
 -10   1   1       6762.93       6458.40       308.70 o                         
  -9   1   1       3102.22       3083.41        93.95 o                         
  -8   1   1      37533.73      37754.54       811.87 o                         
  -7   1   1       1095.58        980.53        58.25 o                         
  -6   1   1       4893.17       5045.25       123.15 o                         
  -5   1   1       1580.24       1692.84        51.64 o                         
  -4   1   1      62186.68      62478.36      1921.80 o                         
  -3   1   1      21122.25      21444.43       422.61 o                         
  -2   1   1      10142.92       9985.31       187.04 o                         
  -1   1   1          8.15         -3.34         3.34 o                         
   0   1   1      81336.15      79612.03      1847.41 o                         
   1   1   1      30701.51      33810.74      1020.85 o                         
   2   1   1      59293.49      60788.64       985.64 o                         
   3   1   1      82411.27      85215.10      1846.37 o                         
   4   1   1        302.53        372.75        21.20 o                         
   5   1   1      23202.12      23154.18       496.88 o                         
   6   1   1      64024.45      63218.07      1337.63 o                         
   7   1   1      17034.61      16472.10       361.98 o                         
   8   1   1       3507.64       3397.54        99.74 o                         
   9   1   1         15.07        -26.06        58.87 o                         
  10   1   1      14332.48      14106.14       322.45 o                         
  11   1   1        151.46        105.73        49.94 o                         
  12   1   1       4530.33       4587.41       214.14 o                         
  13   1   1        156.09        143.45        53.32 o                         
  14   1   1       3920.91       3848.06       157.56 o                         
  15   1   1       1471.03       1447.70       118.28 o                         
  16   1   1       5405.72       5697.69       300.93 o                         
  17   1   1        130.18        280.49       126.08 o                         
 -17   2   1       1463.77       1374.10       172.50 o                         
 -16   2   1       2319.35       2714.57       467.73 o                         
 -15   2   1       2764.00       2824.01       213.35 o                         
 -14   2   1        622.35        808.82        93.08 o                         
 -13   2   1       1637.71       1560.32       118.41 o                         
 -12   2   1       4864.62       4829.79       176.55 o                         
 -11   2   1      19413.42      19217.02       740.06 o                         
 -10   2   1       9969.67      10196.19       299.78 o                         
  -9   2   1        973.53       1195.03        79.29 o                         
  -8   2   1       5391.63       5937.28       163.90 o                         
  -7   2   1      18043.65      18011.22       486.51 o                         
  -6   2   1      20009.02      19814.01       509.02 o                         
  -5   2   1      17976.84      18520.92       403.33 o                         
  -4   2   1       7212.00       8122.94       227.33 o                         
  -3   2   1       1451.52       1265.20        36.89 o                         
  -2   2   1      20357.04      20620.74       374.11 o                         
  -1   2   1      31381.59      32257.53       834.87 o                         
   0   2   1       3671.11       3657.88       103.22 o                         
   1   2   1       7679.53       7652.54       234.49 o                         
   2   2   1      27732.64      27072.72       529.97 o                         
   3   2   1      36513.17      36521.39       775.17 o                         
   4   2   1       6539.19       6184.32       157.71 o                         
   5   2   1      29255.98      29937.96       706.54 o                         
   6   2   1      10552.21      11357.25       274.84 o                         
   7   2   1       3557.27       3159.16        85.65 o                         
   8   2   1      24428.02      24495.66       533.46 o                         
   9   2   1      19294.55      19531.60       431.99 o                         
  10   2   1       4049.99       4216.61       207.52 o                         
  11   2   1        156.50        180.33        56.64 o                         
  12   2   1       3243.53       3258.97       188.56 o                         
  13   2   1       6840.14       7114.15       246.36 o                         
  14   2   1       3552.33       3424.11       213.93 o                         
  15   2   1        783.02        713.37       104.30 o                         
  16   2   1        141.38        147.57       132.46 o                         
  17   2   1       1163.20       1052.50       384.65 o                         
 -17   3   1       1873.85       1872.22       355.93 o                         
 -16   3   1         42.35        160.57       107.96 o                         
 -15   3   1       3006.84       2799.68       361.55 o                         
 -14   3   1       1427.82       1466.84       123.06 o                         
 -13   3   1       6101.08       6551.86       228.83 o                         
 -12   3   1        111.37        137.46        65.44 o                         
 -11   3   1        241.70        155.46        51.41 o                         
 -10   3   1       3907.48       3606.30       220.60 o                         
  -9   3   1      25436.71      25180.78       790.08 o                         
  -8   3   1       7159.05       6724.32       245.16 o                         
  -7   3   1       9419.31       9052.38       265.26 o                         
  -6   3   1         15.61        -18.48        26.47 o                         
  -5   3   1      24980.07      24229.46       790.04 o                         
  -4   3   1       8295.46       8382.06       209.52 o                         
  -3   3   1      12945.71      13355.78       266.50 o                         
  -2   3   1       2129.83       2312.48        68.83 o                         
  -1   3   1       1212.80       1081.60        56.46 o                         
   0   3   1       5085.63       5039.33       143.60 o                         
   1   3   1      71770.62      74069.96      2173.23 o                         
   2   3   1       3243.37       3144.00        97.89 o                         
   3   3   1       3563.83       3709.46        98.90 o                         
   4   3   1        511.22        325.91        25.96 o                         
   5   3   1      37390.28      36550.78       780.89 o                         
   6   3   1       9551.96       9630.12       244.01 o                         
   7   3   1       5112.25       4755.52       154.40 o                         
   8   3   1       1231.95       1202.84        79.12 o                         
   9   3   1       6449.83       6095.52       199.10 o                         
  10   3   1       2452.20       2348.55        99.97 o                         
  11   3   1      25500.61      24872.21       637.35 o                         
  12   3   1       5571.06       5846.47       184.50 o                         
  13   3   1         83.73         -0.47        56.80 o                         
  14   3   1        116.04        166.31        68.69 o                         
  15   3   1       5384.38       5598.00       314.68 o                         
  16   3   1        677.66        494.67       121.43 o                         
  17   3   1       1802.16       1632.84       259.51 o                         
 -16   4   1       7175.26       6605.85       698.52 o                         
 -15   4   1        201.44        157.38       145.26 o                         
 -14   4   1        688.66        585.91        86.86 o                         
 -13   4   1        554.24        435.34        75.93 o                         
 -12   4   1      10347.13      10260.29       321.42 o                         
 -11   4   1        213.53         26.38        84.14 o                         
 -10   4   1       8593.89       8530.84       238.95 o                         
  -9   4   1        252.65        244.39        49.22 o                         
  -8   4   1       3423.60       3086.03        96.00 o                         
  -7   4   1       2315.30       2290.72       103.13 o                         
  -6   4   1      31142.15      28862.96       624.21 o                         
  -5   4   1         13.56        -13.89        14.21 o                         
  -4   4   1         93.53        -17.01        17.77 o                         
  -3   4   1       3721.47       3820.16       123.40 o                         
  -2   4   1      47427.77      47596.94      1216.91 o                         
  -1   4   1       2974.97       3003.99        90.49 o                         
   0   4   1       5173.57       5230.01       173.15 o                         
   1   4   1         49.98         52.26        23.50 o                         
   2   4   1       2895.23       2808.97        84.98 o                         
   3   4   1       1792.74       1865.79        65.88 o                         
   4   4   1      74281.94      74215.40      2742.12 o                         
   5   4   1        312.16        353.69        37.03 o                         
   6   4   1        212.79        160.36        26.71 o                         
   7   4   1        558.89        502.86        40.83 o                         
   8   4   1      26938.61      26555.88       640.10 o                         
   9   4   1          5.29        -32.34        32.34 o                         
  10   4   1       2798.53       2716.23       109.18 o                         
  11   4   1        127.84         33.05        44.08 o                         
  12   4   1      10209.79      10131.23       319.44 o                         
  13   4   1        359.44        297.41        70.38 o                         
  14   4   1       8834.13       8822.62       297.68 o                         
  15   4   1          0.38        -49.98       118.14 o                         
  16   4   1        469.60        174.92       270.79 o                         
 -16   5   1          3.87         10.44       103.02 o                         
 -15   5   1       2322.57       2301.28       146.03 o                         
 -14   5   1        874.98        771.82        90.84 o                         
 -13   5   1       8822.82       9234.62       303.18 o                         
 -12   5   1        689.90        533.10        76.75 o                         
 -11   5   1          1.85        -67.98        67.98 o                         
 -10   5   1       1732.49       1787.12       107.02 o                         
  -9   5   1      20186.97      19859.89       495.11 o                         
  -8   5   1       3688.37       3386.83       164.83 o                         
  -7   5   1       3555.52       3147.97       109.02 o                         
  -6   5   1        515.49        542.84        30.51 o                         
  -5   5   1       8504.94       7899.36       282.55 o                         
  -4   5   1       1658.54       1507.85        65.44 o                         
  -3   5   1      29899.94      29851.29       779.71 o                         
  -2   5   1        854.71        986.30        52.33 o                         
  -1   5   1       4142.38       4637.50       132.58 o                         
   0   5   1       1953.34       1796.99        88.00 o                         
   1   5   1      30146.34      30982.80       914.24 o                         
   2   5   1       5570.24       5203.35       145.58 o                         
   3   5   1       2380.22       2326.09        83.73 o                         
   4   5   1        864.19       1208.42       180.87 o                         
   5   5   1      26361.76      26334.70       833.70 o                         
   6   5   1       4535.32       4184.46       106.78 o                         
   7   5   1      13350.01      13014.16       294.79 o                         
   8   5   1         77.43         22.30        29.00 o                         
   9   5   1       3349.90       3283.89       134.24 o                         
  10   5   1       1064.99        963.96        78.10 o                         
  11   5   1      12333.84      12627.08       377.21 o                         
  12   5   1        115.19         67.64       111.93 o                         
  13   5   1         28.96        -14.55        61.22 o                         
  14   5   1        302.61        374.63        79.40 o                         
  15   5   1       7030.87       7385.99       268.68 o                         
  16   5   1        333.74        572.17       135.79 o                         
 -16   6   1       2457.80       2300.77       434.91 o                         
 -15   6   1       1635.27       1653.10       127.25 o                         
 -14   6   1        338.69        483.93        82.19 o                         
 -13   6   1        776.36        898.52       140.06 o                         
 -12   6   1       5058.94       4893.94       208.16 o                         
 -11   6   1       6110.87       6427.54       259.99 o                         
 -10   6   1       7031.70       6856.90       223.02 o                         
  -9   6   1        247.78        171.39        40.86 o                         
  -8   6   1       1536.16       1501.65        68.29 o                         
  -7   6   1       8614.99       8274.82       307.48 o                         
  -6   6   1      16117.36      16273.57       544.11 o                         
  -5   6   1       4445.44       4443.10       261.75 o                         
  -4   6   1       1837.37       1752.51       138.23 o                         
  -3   6   1       2627.53       2580.54        94.12 o                         
  -2   6   1      24533.61      25930.39       621.68 o                         
  -1   6   1      17269.70      18120.34       434.47 o                         
   0   6   1       9557.15       9425.31       264.47 o                         
   1   6   1        937.45        878.80        66.57 o                         
   2   6   1      19453.43      20030.09       538.60 o                         
   3   6   1      19377.26      18442.43       451.04 o                         
   4   6   1      13278.49      12521.82       425.83 o                         
   5   6   1       5062.03       5550.23       324.70 o                         
   6   6   1        325.64        432.90        61.14 o                         
   7   6   1       2247.63       2387.86       102.27 o                         
   8   6   1      11275.78      11429.39       295.59 o                         
   9   6   1       5506.73       5145.18       174.50 o                         
  10   6   1       2063.51       2103.27       132.65 o                         
  11   6   1         94.36        113.11        56.86 o                         
  12   6   1       3618.38       4003.24       168.93 o                         
  13   6   1       4065.42       4219.85       179.87 o                         
  14   6   1       3415.78       3866.51       182.10 o                         
  15   6   1        310.07        472.93        90.61 o                         
 -15   7   1        186.93        314.57        96.44 o                         
 -14   7   1       4983.96       5327.36       211.45 o                         
 -13   7   1       2062.10       1875.76       222.37 o                         
 -12   7   1       1589.31       1680.71       130.69 o                         
 -11   7   1         49.83        -13.47        50.34 o                         
 -10   7   1       5372.62       5261.37       292.15 o                         
  -9   7   1       3811.28       3742.15       241.52 o                         
  -8   7   1       8720.62       8850.79       333.95 o                         
  -7   7   1       2212.76       1987.40       132.77 o                         
  -6   7   1        513.05        602.63       124.63 o                         
  -5   7   1       3874.62       4041.87       155.33 o                         
  -4   7   1      28081.43      27825.59       667.98 o                         
  -3   7   1       9731.23       9698.09       258.85 o                         
  -2   7   1       3204.85       3442.04       130.17 o                         
  -1   7   1         68.15         39.58        29.31 o                         
   0   7   1      15632.10      16752.05       409.13 o                         
   1   7   1       3411.43       2991.15       134.15 o                         
   2   7   1      28238.11      28781.92       765.25 o                         
   3   7   1       1020.00        889.77        79.65 o                         
   4   7   1       3082.17       3332.82       132.00 o                         
   5   7   1       6157.37       5832.92       234.31 o                         
   6   7   1      16055.51      15846.82       536.85 o                         
   7   7   1       2673.40       1972.26       348.43 o                         
   8   7   1        732.63        565.67       139.50 o                         
   9   7   1       1371.44       1081.62       133.76 o                         
  10   7   1       6900.00       6802.91       349.51 o                         
  11   7   1       3071.92       3223.41       154.81 o                         
  12   7   1       4954.48       4578.10       209.59 o                         
  13   7   1          5.13        -84.28        84.28 o                         
  14   7   1        911.02        846.64       104.52 o                         
  15   7   1        725.91        704.85       111.68 o                         
 -14   8   1         20.37         85.79       105.76 o                         
 -13   8   1        716.18        621.53       135.47 o                         
 -12   8   1         60.50        117.23       105.33 o                         
 -11   8   1      14598.82      13455.82       610.65 o                         
 -10   8   1        938.72       1005.57       138.36 o                         
  -9   8   1        697.53        710.73       132.32 o                         
  -8   8   1        299.21        378.70       100.43 o                         
  -7   8   1      14949.15      14926.82       640.92 o                         
  -6   8   1          7.35         18.91        51.60 o                         
  -5   8   1       9507.61       9208.46       294.11 o                         
  -4   8   1         25.04         17.06        37.76 o                         
  -3   8   1       6181.68       5888.90       262.94 o                         
  -2   8   1        269.60        243.56        45.69 o                         
  -1   8   1      32072.61      33017.70       778.75 o                         
   0   8   1        338.04        284.96        49.83 o                         
   1   8   1        347.52        269.18        43.29 o                         
   2   8   1        111.95        134.15        47.54 o                         
   3   8   1      27573.74      27049.76       858.40 o                         
   4   8   1       1442.68       1504.65       142.91 o                         
   5   8   1       6072.60       5989.21       306.74 o                         
   6   8   1         42.22         -5.27        70.78 o                         
   7   8   1       7661.71       7863.89       454.40 o                         
   8   8   1         54.98         84.50        79.72 o                         
   9   8   1       9918.73      10036.14       470.68 o                         
  10   8   1          6.05        148.38        95.61 o                         
  11   8   1        354.62        345.33       115.34 o                         
  12   8   1        187.66        150.71       103.98 o                         
  13   8   1       6444.28       7500.20       404.02 o                         
  14   8   1          4.68         84.00       164.12 o                         
 -13   9   1        545.89        540.38       258.48 o                         
 -12   9   1       3283.64       3326.70       271.91 o                         
 -11   9   1         57.86        149.35       105.83 o                         
 -10   9   1       4257.67       4489.30       297.25 o                         
  -9   9   1       1436.23       1532.80       173.78 o                         
  -8   9   1      10420.84      10777.47       505.53 o                         
  -7   9   1        386.87        564.30       134.37 o                         
  -6   9   1       1578.19       1610.44       169.11 o                         
  -5   9   1       1554.31       1544.45       109.09 o                         
  -4   9   1      24009.19      23569.49       756.79 o                         
  -3   9   1       3594.77       3588.26       152.45 o                         
  -2   9   1       8369.33       8526.46       238.16 o                         
  -1   9   1         54.59         39.34        38.35 o                         
   0   9   1      11170.69      11100.59       271.94 o                         
   1   9   1         98.80        100.21        37.61 o                         
   2   9   1      10951.73      10814.77       342.75 o                         
   3   9   1        604.12        520.06        72.25 o                         
   4   9   1       4189.33       4200.64       259.46 o                         
   5   9   1        924.06        972.12       132.72 o                         
   6   9   1      16866.70      17036.97       726.12 o                         
   7   9   1        697.97        810.48       168.22 o                         
   8   9   1       1617.40       1469.84       201.04 o                         
   9   9   1       1106.46       1042.66       150.71 o                         
  10   9   1       6624.28       6403.23       355.17 o                         
  11   9   1        822.81        890.13       153.19 o                         
  12   9   1       2904.59       3266.79       268.30 o                         
  13   9   1         87.21        253.02       181.55 o                         
 -12  10   1       1619.21       1560.04       199.00 o                         
 -11  10   1       3726.98       3838.41       299.84 o                         
 -10  10   1       3134.11       2544.14       237.46 o                         
  -9  10   1         12.36         59.56       133.34 o                         
  -8  10   1        381.80        467.07       127.26 o                         
  -7  10   1       8256.95       8619.50       632.87 o                         
  -6  10   1       6491.34       6325.95       345.78 o                         
  -5  10   1       6857.23       6935.82       364.06 o                         
  -4  10   1          8.33         77.57        52.27 o                         
  -3  10   1       4126.58       4273.73       171.97 o                         
  -2  10   1       6286.38       6252.56       195.44 o                         
  -1  10   1       9854.25       9904.30       254.23 o                         
   0  10   1       2140.26       2221.78       101.83 o                         
   1  10   1          4.11         16.28        40.82 o                         
   2  10   1       2406.03       2458.16       108.12 o                         
   3  10   1       8515.24       8757.95       283.08 o                         
   4  10   1       5344.01       5592.04       311.79 o                         
   5  10   1       2864.33       2737.32       224.79 o                         
   6  10   1          4.44         65.32       108.73 o                         
   7  10   1       4788.06       4415.83       352.85 o                         
   8  10   1       6281.49       6704.60       369.17 o                         
   9  10   1       5895.55       5618.88       343.45 o                         
  10  10   1       1024.55       1197.61       171.96 o                         
  11  10   1          7.76         15.48       109.81 o                         
  12  10   1       1353.82       1120.81       178.29 o                         
 -11  11   1          0.77       -111.93       111.93 o                         
 -10  11   1       1334.37       1329.43       234.89 o                         
  -9  11   1       4895.63       5898.21       600.05 o                         
  -8  11   1       4446.73       4921.79       561.07 o                         
  -7  11   1       2502.57       2213.66       219.51 o                         
  -6  11   1         74.24        154.04       122.06 o                         
  -5  11   1       4849.97       4763.84       307.50 o                         
  -4  11   1       1448.52       1786.88       146.80 o                         
  -3  11   1       5249.38       5718.85       399.26 o                         
  -2  11   1         35.79         44.41        49.85 o                         
  -1  11   1        277.38        195.75        51.01 o                         
   0  11   1        930.40       1027.11        87.62 o                         
   1  11   1      11533.53      11975.58       337.35 o                         
   2  11   1       5621.58       5641.72       211.87 o                         
   3  11   1       2243.54       2189.00       132.40 o                         
   4  11   1        648.96        614.34        95.02 o                         
   5  11   1       5804.92       5539.58       324.21 o                         
   6  11   1       2216.25       2355.73       221.81 o                         
   7  11   1       7072.14       7152.46       391.46 o                         
   8  11   1        232.81        140.79       114.35 o                         
   9  11   1        980.04       1003.02       170.52 o                         
  10  11   1       1326.94       1391.74       258.48 o                         
  11  11   1       4657.90       4794.46       333.17 o                         
  -9  12   1          3.72          3.88       154.88 o                         
  -8  12   1        966.07       1179.47       257.46 o                         
  -7  12   1        139.94        210.74       125.20 o                         
  -6  12   1       7686.20       7744.25       424.84 o                         
  -5  12   1         89.02        176.68       113.35 o                         
  -4  12   1        413.50        279.62        95.83 o                         
  -3  12   1         21.88        -73.77        76.22 o                         
  -2  12   1      10076.61      10658.29       404.25 o                         
  -1  12   1        196.15        157.46        70.96 o                         
   0  12   1       5494.63       5630.35       201.33 o                         
   1  12   1          3.91         -8.11        60.56 o                         
   2  12   1       2638.75       2680.11       151.52 o                         
   3  12   1         94.84         15.62       104.98 o                         
   4  12   1       6781.05       7229.25       505.68 o                         
   5  12   1        442.57        295.43       127.65 o                         
   6  12   1         22.05         35.40       110.85 o                         
   7  12   1         64.69         59.85       123.09 o                         
   8  12   1       7185.74       7383.31       416.36 o                         
   9  12   1        217.64        243.93       139.28 o                         
  -6  13   1         83.32         47.87       126.52 o                         
  -5  13   1       3489.99       3824.98       719.03 o                         
  -4  13   1        186.99         48.08       113.82 o                         
  -3  13   1       5271.21       5311.63       270.03 o                         
  -2  13   1         14.79        -27.32        84.50 o                         
  -1  13   1        426.10        398.80       126.31 o                         
   0  13   1        134.45         63.60       131.29 o                         
   1  13   1      12339.84      11690.71       585.69 o                         
   2  13   1        597.56        414.47       106.89 o                         
   3  13   1        815.01        909.97       227.71 o                         
   4  13   1        220.19        291.18       130.27 o                         
   5  13   1       3529.05       3921.20       314.42 o                         
   6  13   1        150.29          9.48       120.67 o                         
  -2  14   1       3808.63       3608.51       473.89 o                         
   2  14   1       1518.77       1546.80       320.03 o                         
 -16   0   2       3445.17       3401.32       217.53 o                         
 -14   0   2       2313.57       2717.34       188.56 o                         
 -12   0   2      15942.51      15826.94       643.13 o                         
 -10   0   2        109.68         23.27        48.50 o                         
  -8   0   2      39012.80      35696.88      1088.67 o                         
  -6   0   2      23431.74      22092.54      1128.46 o                         
  -4   0   2      14465.49      13229.98       577.30 o                         
  -2   0   2      27286.58      23815.31      1290.36 o                         
   0   0   2      14298.54      13944.15       424.73 o                         
   2   0   2     100610.95     106988.05      2476.30 o                         
   4   0   2      52320.60      55129.45      1644.24 o                         
   6   0   2      15238.07      14570.31       452.31 o                         
   8   0   2      11583.02      11495.18       370.68 o                         
  10   0   2        277.12        165.27        87.79 o                         
  12   0   2      15185.80      14008.03      1097.53 o                         
  14   0   2        521.74        417.40       224.63 o                         
  16   0   2       4693.06       4558.33       369.26 o                         
 -17   1   2        443.63        383.05       107.38 o                         
 -16   1   2        940.71       1203.51       252.33 o                         
 -15   1   2       8423.34       9081.02       554.01 o                         
 -14   1   2        749.12        723.88        77.12 o                         
 -13   1   2       3446.04       3542.96       146.36 o                         
 -12   1   2         36.60         47.63        60.06 o                         
 -11   1   2      11753.65      11049.00       501.59 o                         
 -10   1   2       5146.71       4532.26       228.68 o                         
  -9   1   2      22725.64      23214.24       891.97 o                         
  -8   1   2         33.75        -24.18        27.46 o                         
  -7   1   2       6103.23       6312.72       170.29 o                         
  -6   1   2       2469.58       2233.43        74.42 o                         
  -5   1   2      78073.32      76267.76      2558.28 o                         
  -4   1   2       3278.39       3161.14        79.76 o                         
  -3   1   2      14324.91      14809.85       321.12 o                         
  -2   1   2        421.50        468.89        13.68 o                         
  -1   1   2      58925.86      62923.38      1231.66 o                         
   0   1   2      11991.45      12185.03       243.98 o                         
   1   1   2      39852.95      43086.92      1526.73 o                         
   2   1   2      17317.56      18614.27       365.95 o                         
   3   1   2      17675.71      17203.16       301.30 o                         
   4   1   2      51422.41      53289.80      1125.08 o                         
   5   1   2      58288.55      60839.30      1284.98 o                         
   6   1   2       4128.10       4233.35       105.71 o                         
   7   1   2       1351.33       1222.49        48.50 o                         
   8   1   2       2790.94       2776.48        82.55 o                         
   9   1   2      19640.70      18553.35       410.85 o                         
  10   1   2       2268.23       2240.92       110.66 o                         
  11   1   2       1431.59       1286.67        72.50 o                         
  12   1   2        333.66        243.57        46.40 o                         
  13   1   2       4505.26       4463.69       337.56 o                         
  14   1   2       1080.18       1050.83       119.63 o                         
  15   1   2       6224.00       6043.57       250.18 o                         
  16   1   2        321.87        312.62       131.82 o                         
  17   1   2         66.72         21.48       112.71 o                         
 -17   2   2       1958.58       1725.27       244.12 o                         
 -16   2   2       1158.03       1051.49       135.58 o                         
 -15   2   2        119.90        209.62        91.99 o                         
 -14   2   2       2580.13       2734.01       294.12 o                         
 -13   2   2       8408.31       8538.91       471.35 o                         
 -12   2   2       4939.77       4881.24       321.58 o                         
 -11   2   2        344.15        200.55        47.85 o                         
 -10   2   2        687.01        753.86        56.89 o                         
  -9   2   2       7964.49       7637.86       208.07 o                         
  -8   2   2      20634.51      20254.21       492.74 o                         
  -7   2   2      19633.13      19333.58       602.52 o                         
  -6   2   2      11785.70      10043.76       210.42 o                         
  -5   2   2       3696.16       4124.61        93.05 o                         
  -4   2   2      20698.75      20928.61       492.94 o                         
  -3   2   2       9075.86       8143.84       154.78 o                         
  -2   2   2      47734.71      50244.63      1046.87 o                         
  -1   2   2        401.56        514.30        26.40 o                         
   0   2   2       6320.30       6365.90       170.98 o                         
   1   2   2       1079.33       1135.85        85.14 o                         
   2   2   2      20021.46      21119.19       552.50 o                         
   3   2   2       8679.02       8526.85       162.17 o                         
   4   2   2       6333.29       6148.72       140.23 o                         
   5   2   2      13364.16      13104.39       246.57 o                         
   6   2   2      22348.36      21530.57       505.36 o                         
   7   2   2      34694.79      33139.83       709.14 o                         
   8   2   2      22577.98      22454.25       490.53 o                         
   9   2   2        133.10        114.98        48.61 o                         
  10   2   2        666.93        780.66        64.70 o                         
  11   2   2       3545.03       3804.30       197.46 o                         
  12   2   2       6050.00       6055.52       278.29 o                         
  13   2   2       4369.73       4555.55       171.06 o                         
  14   2   2         98.02         37.42       101.17 o                         
  15   2   2        385.59        299.13        87.58 o                         
  16   2   2       2607.52       2590.09       198.04 o                         
  17   2   2       2026.66       1608.84       187.76 o                         
 -17   3   2         25.20        175.76       119.67 o                         
 -16   3   2       2363.96       2381.99       169.32 o                         
 -15   3   2       1686.20       1408.12       191.81 o                         
 -14   3   2       6510.21       6868.11       330.77 o                         
 -13   3   2        245.63        192.47        59.96 o                         
 -12   3   2       1025.49       1019.71        85.55 o                         
 -11   3   2        732.60        816.35        79.95 o                         
 -10   3   2      19770.52      19907.40       640.74 o                         
  -9   3   2       4756.80       4122.88       301.88 o                         
  -8   3   2        264.06        231.18        34.16 o                         
  -7   3   2        197.10        141.88        27.73 o                         
  -6   3   2      30671.68      30695.97       819.61 o                         
  -5   3   2       8576.45       9306.19       233.96 o                         
  -4   3   2      44954.27      45337.74       958.23 o                         
  -3   3   2       2020.35       1971.37        46.07 o                         
  -2   3   2       6831.14       7431.81       185.90 o                         
  -1   3   2       2913.47       2793.71        79.83 o                         
   0   3   2      22098.36      22179.40       517.87 o                         
   1   3   2       5168.12       5104.09       200.72 o                         
   2   3   2       1007.12       1552.60       385.67 o                         
   3   3   2        754.60        868.16        35.24 o                         
   4   3   2      42097.81      42913.80      1003.50 o                         
   5   3   2      22791.15      23002.10       548.80 o                         
   6   3   2       1170.80       1010.03        49.72 o                         
   7   3   2         42.89         23.69        28.38 o                         
   8   3   2      13606.20      13204.36       351.70 o                         
   9   3   2       5286.17       5792.89       191.43 o                         
  10   3   2      31310.33      31155.61       837.71 o                         
  11   3   2       5071.03       4937.73       159.92 o                         
  12   3   2         82.56         75.65        57.00 o                         
  13   3   2        335.19        534.37        87.93 o                         
  14   3   2       8503.59       8536.65       287.62 o                         
  15   3   2        415.97        478.93        94.60 o                         
  16   3   2       1323.69       1228.35       129.04 o                         
  17   3   2         39.16        170.05       204.12 o                         
 -16   4   2        117.59       -243.67       419.52 o                         
 -15   4   2         17.69        -64.54       131.77 o                         
 -14   4   2         46.68         63.42        69.80 o                         
 -13   4   2       7645.49       7969.59       271.09 o                         
 -12   4   2       1096.04        977.47       166.71 o                         
 -11   4   2       7124.96       6876.38       265.40 o                         
 -10   4   2        282.17        184.32        58.15 o                         
  -9   4   2      11737.12      11549.11       340.32 o                         
  -8   4   2         45.44          3.97        30.55 o                         
  -7   4   2      14892.22      14064.23       360.25 o                         
  -6   4   2        169.54        195.95        24.81 o                         
  -5   4   2       2063.19       1959.60        59.80 o                         
  -4   4   2        149.77        108.69        21.36 o                         
  -3   4   2      61920.57      63107.95      1451.32 o                         
  -2   4   2       7347.45       8099.37       205.90 o                         
  -1   4   2       8570.31       8401.33       212.51 o                         
   0   4   2          0.22        -14.70        14.70 o                         
   1   4   2      17765.31      17333.89       518.67 o                         
   2   4   2       1973.94       1985.56       120.34 o                         
   3   4   2      19076.21      17194.64       967.21 o                         
   4   4   2       1691.18       1678.64        76.55 o                         
   5   4   2       4548.04       4630.69       114.30 o                         
   6   4   2       1027.24       1025.16        45.76 o                         
   7   4   2      22984.82      22943.20       555.47 o                         
   8   4   2         80.27        117.56        33.00 o                         
   9   4   2       3774.56       3754.87       126.09 o                         
  10   4   2        281.37        326.13        50.67 o                         
  11   4   2      19704.34      19199.28       543.11 o                         
  12   4   2         52.16         19.54        57.94 o                         
  13   4   2       7590.45       7811.95       265.81 o                         
  14   4   2        169.44        257.86        74.81 o                         
  15   4   2       1573.93       1553.31       184.18 o                         
  16   4   2          7.75       -338.49       338.49 o                         
 -16   5   2       3197.18       3120.93       292.33 o                         
 -15   5   2        716.16        766.95        97.18 o                         
 -14   5   2       4814.68       5045.77       210.61 o                         
 -13   5   2          5.39         41.91        64.41 o                         
 -12   5   2       1259.82       1009.66        93.58 o                         
 -11   5   2        497.58        642.32        72.19 o                         
 -10   5   2      13215.55      13433.23       351.31 o                         
  -9   5   2       3539.45       3589.79       125.03 o                         
  -8   5   2       1401.47       1424.64        77.98 o                         
  -7   5   2         97.53        118.78        26.57 o                         
  -6   5   2      22529.15      22099.36       482.49 o                         
  -5   5   2       1809.91       1667.67        78.00 o                         
  -4   5   2       9808.16       9550.22       243.98 o                         
  -3   5   2         94.07        156.89        27.93 o                         
  -2   5   2       3206.43       3101.89       164.50 o                         
  -1   5   2       2990.83       3042.80        98.54 o                         
   0   5   2      35628.57      35920.15       927.57 o                         
   1   5   2        718.64        933.98        62.21 o                         
   2   5   2        402.90        295.48        41.96 o                         
   3   5   2        512.14        611.38        58.52 o                         
   4   5   2      31607.06      30101.68       942.31 o                         
   5   5   2       5565.16       5957.77       261.19 o                         
   6   5   2      12679.84      12300.86       301.09 o                         
   7   5   2         78.67         19.01        24.94 o                         
   8   5   2       7070.40       6969.33       227.60 o                         
   9   5   2       1930.06       1979.48       104.19 o                         
  10   5   2      11815.84      12827.22       377.17 o                         
  11   5   2        565.64        546.63        72.42 o                         
  12   5   2        208.93        128.63        64.74 o                         
  13   5   2        513.35        492.79       105.12 o                         
  14   5   2       8837.79       8986.02       303.86 o                         
  15   5   2         71.80        126.83        75.47 o                         
  16   5   2       1160.27       1353.00       179.50 o                         
 -16   6   2        678.94        553.27       158.13 o                         
 -15   6   2          6.75        127.65        78.13 o                         
 -14   6   2       1458.88       1769.44       195.71 o                         
 -13   6   2       4080.72       4383.93       297.59 o                         
 -12   6   2       6243.54       6275.58       222.97 o                         
 -11   6   2       3941.89       3846.38       156.85 o                         
 -10   6   2         32.71        -18.29        41.83 o                         
  -9   6   2       3425.37       3394.60       118.62 o                         
  -8   6   2       5600.44       5358.60       155.57 o                         
  -7   6   2      13594.02      13875.79       397.57 o                         
  -6   6   2       1909.06       2024.30       125.76 o                         
  -5   6   2        204.13        187.75        33.73 o                         
  -4   6   2       3239.96       2808.13        99.52 o                         
  -3   6   2      24468.88      25232.79       668.52 o                         
  -2   6   2      13138.95      13572.87       341.07 o                         
  -1   6   2       2126.67       2120.88        75.95 o                         
   0   6   2        771.79        783.65        47.96 o                         
   1   6   2      18595.38      18475.65       565.57 o                         
   2   6   2      15218.04      14442.50       452.62 o                         
   3   6   2      18556.54      17517.80       479.40 o                         
   4   6   2       2445.21       2787.26       186.49 o                         
   5   6   2       4433.99       4163.48       175.29 o                         
   6   6   2       5485.83       5070.99       260.14 o                         
   7   6   2      19718.21      19338.36       635.51 o                         
   8   6   2       5741.47       5724.60       157.93 o                         
   9   6   2        623.73        566.49        57.78 o                         
  10   6   2         60.56         52.36        58.88 o                         
  11   6   2       7046.10       7041.73       235.92 o                         
  12   6   2       3820.74       4241.18       174.48 o                         
  13   6   2       2393.67       2611.48       144.21 o                         
  14   6   2         35.60        145.17        68.59 o                         
  15   6   2        900.71       1021.84       107.53 o                         
 -15   7   2       4359.58       4625.62       261.20 o                         
 -14   7   2        891.19        823.00        94.34 o                         
 -13   7   2       1180.16        972.04       148.94 o                         
 -12   7   2         12.14        -57.90        62.71 o                         
 -11   7   2       9136.57       8811.94       273.23 o                         
 -10   7   2       6001.51       5744.28       313.49 o                         
  -9   7   2       3149.44       3248.21       217.81 o                         
  -8   7   2         47.09        117.57        59.52 o                         
  -7   7   2       2866.38       2655.55       218.79 o                         
  -6   7   2       3019.15       2899.93       155.39 o                         
  -5   7   2      22538.24      22280.55       545.98 o                         
  -4   7   2       7403.69       7590.58       212.21 o                         
  -3   7   2       2130.50       2292.38       102.23 o                         
  -2   7   2       1471.00       1517.58        68.96 o                         
  -1   7   2      17267.88      17787.04       432.31 o                         
   0   7   2       2021.20       2030.72        86.36 o                         
   1   7   2      12683.20      12554.32       356.34 o                         
   2   7   2        474.26        467.10        54.22 o                         
   3   7   2      10193.56       9812.54       293.79 o                         
   4   7   2       7877.91       6880.25       326.41 o                         
   5   7   2      13991.94      13562.28       465.59 o                         
   6   7   2       2098.13       2435.58       354.55 o                         
   7   7   2        290.25        137.39        75.32 o                         
   8   7   2        928.92        730.93       160.01 o                         
   9   7   2       9096.23       9327.43       562.10 o                         
  10   7   2       3379.83       3512.95       248.06 o                         
  11   7   2       3655.11       3675.18       250.23 o                         
  12   7   2        330.26        322.87        75.92 o                         
  13   7   2       2600.74       2599.02       161.38 o                         
  14   7   2       1098.17       1217.95       104.70 o                         
  15   7   2       3472.34       3543.79       246.86 o                         
 -14   8   2       1558.47       1805.84       211.71 o                         
 -13   8   2        119.23        201.18       148.73 o                         
 -12   8   2       9267.06       9549.71       477.24 o                         
 -11   8   2        423.97        396.73       115.34 o                         
 -10   8   2        370.39        283.24       106.38 o                         
  -9   8   2        358.11        425.27       108.76 o                         
  -8   8   2      20003.79      19198.20       801.23 o                         
  -7   8   2        145.85         39.71        57.57 o                         
  -6   8   2       5359.14       5332.58       239.63 o                         
  -5   8   2        184.34        155.35        53.41 o                         
  -4   8   2      13391.59      13337.36       354.40 o                         
  -3   8   2       1366.55       1237.40        75.68 o                         
  -2   8   2      31477.52      32965.08       776.20 o                         
  -1   8   2       1349.34       1405.84        76.90 o                         
   0   8   2        659.24        612.03        52.97 o                         
   1   8   2        113.16         37.63        34.76 o                         
   2   8   2      31968.63      31202.96       834.95 o                         
   3   8   2       1510.85       1650.86       101.57 o                         
   4   8   2       3300.34       3296.23       490.30 o                         
   5   8   2         16.17        -19.20        68.80 o                         
   6   8   2      11518.80      11480.97       513.01 o                         
   7   8   2        275.76        137.27        84.41 o                         
   8   8   2       6047.72       6055.92       322.74 o                         
   9   8   2         69.05        148.61       121.04 o                         
  10   8   2       3129.84       3162.43       244.04 o                         
  11   8   2        252.79        315.47       110.41 o                         
  12   8   2       7841.25       8154.78       420.86 o                         
  13   8   2         32.58        123.80       107.71 o                         
  14   8   2        238.82        384.24       135.54 o                         
 -13   9   2        487.63        314.21       133.22 o                         
 -12   9   2        174.88        221.06       120.29 o                         
 -11   9   2       4678.14       4783.58       556.97 o                         
 -10   9   2       1055.51        981.96       356.95 o                         
  -9   9   2       6848.68       6650.90       360.49 o                         
  -8   9   2         75.14        267.57       103.39 o                         
  -7   9   2       4845.29       5139.42       307.85 o                         
  -6   9   2       1926.34       2249.96       157.83 o                         
  -5   9   2      17708.67      17478.40       513.22 o                         
  -4   9   2       2269.42       2416.89       151.83 o                         
  -3   9   2       1856.35       1902.49       112.70 o                         
  -2   9   2       1473.83       1688.61        91.93 o                         
  -1   9   2      20378.44      20940.08       514.97 o                         
   0   9   2        333.70        439.49        59.03 o                         
   1   9   2       7614.53       7626.83       202.01 o                         
   2   9   2         82.60        100.84        44.44 o                         
   3   9   2       7878.61       7615.09       254.65 o                         
   4   9   2       1898.75       2005.94       179.87 o                         
   5   9   2      17653.19      18190.24       762.87 o                         
   6   9   2        721.60        893.09       141.55 o                         
   7   9   2        155.43        177.45        95.74 o                         
   8   9   2        777.05       1022.14       178.48 o                         
   9   9   2       9892.64       9683.19       471.44 o                         
  10   9   2        556.50        672.36       133.37 o                         
  11   9   2       1706.16       1470.01       179.92 o                         
  12   9   2         10.67         97.75       108.16 o                         
  13   9   2       2675.68       2729.74       252.80 o                         
 -12  10   2       3394.71       3322.71       280.88 o                         
 -11  10   2       1457.13       1395.82       187.80 o                         
 -10  10   2        124.20         37.76       110.85 o                         
  -9  10   2       1178.33       1064.85       161.60 o                         
  -8  10   2       6242.86       6743.83       368.67 o                         
  -7  10   2       7754.30       7958.55       416.44 o                         
  -6  10   2       3445.21       3041.39       241.26 o                         
  -5  10   2         22.44         26.60        68.48 o                         
  -4  10   2       6273.40       6241.16       262.99 o                         
  -3  10   2       8570.94       8992.04       286.38 o                         
  -2  10   2      10161.93      10094.04       280.20 o                         
  -1  10   2         69.62         67.41        45.66 o                         
   0  10   2        261.09        270.52        49.36 o                         
   1  10   2       5407.20       5376.76       199.25 o                         
   2  10   2      13465.04      13454.76       411.62 o                         
   3  10   2       4702.29       4779.86       221.82 o                         
   4  10   2        687.69        642.32       123.20 o                         
   5  10   2         19.13         48.53        88.99 o                         
   6  10   2       8715.89       7897.78       405.89 o                         
   7  10   2       5709.11       6009.97       338.66 o                         
   8  10   2       7020.23       7428.69       592.87 o                         
   9  10   2         14.40         99.95        98.91 o                         
  10  10   2        302.61        566.36       139.17 o                         
  11  10   2       1875.94       1774.31       262.59 o                         
  12  10   2       4369.18       4303.24       319.60 o                         
 -11  11   2       2026.33       1871.54       223.26 o                         
 -10  11   2       5475.14       5287.72       500.55 o                         
  -9  11   2       1295.61       1116.26       172.91 o                         
  -8  11   2       1340.30       1341.65       180.35 o                         
  -7  11   2        860.84        989.42       161.67 o                         
  -6  11   2       6563.02       7115.29       491.32 o                         
  -5  11   2       4695.31       4981.94       246.34 o                         
  -4  11   2       3103.00       3348.25       198.98 o                         
  -3  11   2        315.50        304.95        84.23 o                         
  -2  11   2       2499.35       2525.39       165.53 o                         
  -1  11   2       2855.78       2794.86       120.11 o                         
   0  11   2      10465.78      10909.68       280.50 o                         
   1  11   2       3851.76       3856.55       142.18 o                         
   2  11   2          4.05        -47.14        53.45 o                         
   3  11   2        891.97       1172.56       120.44 o                         
   4  11   2       6521.85       6555.64       280.93 o                         
   5  11   2       1705.71       1447.55       179.72 o                         
   6  11   2       4179.45       4381.88       310.39 o                         
   7  11   2        301.72        302.48       117.31 o                         
   8  11   2       1719.41       1963.70       212.04 o                         
   9  11   2       3078.34       2734.38       254.20 o                         
  10  11   2       3708.52       3504.59       289.95 o                         
  11  11   2        958.11       1513.97       317.98 o                         
  -9  12   2       1101.59       1084.45       182.70 o                         
  -8  12   2        329.57        431.39       141.72 o                         
  -7  12   2       9253.86      10577.68       533.61 o                         
  -6  12   2         91.28        134.26       115.34 o                         
  -5  12   2        236.11        166.02       114.28 o                         
  -4  12   2        130.58         62.83        82.79 o                         
  -3  12   2       8009.46       8859.48       354.99 o                         
  -2  12   2        196.23        161.20        80.31 o                         
  -1  12   2       4014.70       4304.78       260.27 o                         
   0  12   2         14.15         64.10        70.25 o                         
   1  12   2       5332.88       5269.41       212.38 o                         
   2  12   2         40.86         57.75        66.30 o                         
   3  12   2       7118.50       7891.75       419.90 o                         
   4  12   2          4.52        -44.87       113.86 o                         
   5  12   2        894.74       1064.01       272.84 o                         
   6  12   2        105.01         82.14       114.17 o                         
   7  12   2       8514.13       9026.90       475.77 o                         
   8  12   2        298.41        405.40       141.29 o                         
   9  12   2        685.01        518.52       164.12 o                         
  -6  13   2       4636.32       5027.51       348.46 o                         
  -5  13   2        545.80        547.32       149.64 o                         
  -4  13   2       3679.39       3421.56       399.01 o                         
  -3  13   2         28.16         -3.47        87.11 o                         
  -2  13   2       1352.82       1324.93       174.92 o                         
  -1  13   2        101.38         40.60       106.18 o                         
   0  13   2      11248.28      12009.20       728.27 o                         
   1  13   2        308.18        496.27       136.36 o                         
   2  13   2         83.69        106.49       146.68 o                         
   3  13   2          4.59        -74.31       108.93 o                         
   4  13   2       5625.20       5257.14       354.12 o                         
   5  13   2         58.14         23.22       120.73 o                         
   6  13   2       3429.93       3737.03       313.29 o                         
  -2  14   2       1210.61       1400.50       214.38 o                         
   2  14   2       1489.75       1573.46       320.03 o                         
 -17   0   3       1401.02       1446.93       153.03 o                         
 -15   0   3       4390.85       4963.27       266.91 o                         
 -13   0   3      21643.24      22186.53       884.43 o                         
 -11   0   3        590.52        454.63        83.20 o                         
  -9   0   3      29734.63      30601.26      1176.14 o                         
  -7   0   3       6774.44       7057.45       367.59 o                         
  -5   0   3      24175.01      21810.69      1089.32 o                         
  -3   0   3      39646.33      38924.95      1452.45 o                         
  -1   0   3      27212.48      31138.27       658.46 o                         
   1   0   3     160217.31     164650.55      3626.68 o                         
   3   0   3      25846.39      27452.15       827.28 o                         
   5   0   3      42482.45      41408.66      1242.52 o                         
   7   0   3       5469.45       5334.13       185.05 o                         
   9   0   3      15101.55      15702.56       500.13 o                         
  11   0   3       6225.48       5913.27       457.67 o                         
  13   0   3        571.86        440.13        88.72 o                         
  15   0   3       8521.34       8737.14       568.25 o                         
  17   0   3       1673.64       1380.70       171.42 o                         
 -17   1   3        527.12        656.68       119.98 o                         
 -16   1   3       6139.23       6190.61       446.94 o                         
 -15   1   3        701.74        742.86        81.20 o                         
 -14   1   3        671.48        687.55        89.42 o                         
 -13   1   3        620.00        687.80        71.64 o                         
 -12   1   3      16297.45      16018.74       411.83 o                         
 -11   1   3       4670.50       4740.99       170.89 o                         
 -10   1   3       9415.50       9086.68       387.60 o                         
  -9   1   3         77.32         38.08        34.34 o                         
  -8   1   3       9183.99       9003.01       426.21 o                         
  -7   1   3       1997.35       1871.21        72.69 o                         
  -6   1   3      28528.13      28095.13       751.68 o                         
  -5   1   3       1517.30       1573.50        67.70 o                         
  -4   1   3       3179.83       3291.82        92.05 o                         
  -3   1   3       3176.25       3276.53        64.60 o                         
  -2   1   3      67031.94      70795.67      1140.79 o                         
  -1   1   3       7761.65       7953.59       190.58 o                         
   0   1   3      47084.47      50533.50      1160.85 o                         
   1   1   3        337.59        288.25        12.99 o                         
   2   1   3      12791.07      13676.55       251.32 o                         
   3   1   3       1819.45       1937.08        44.80 o                         
   4   1   3      44203.91      45997.11       898.94 o                         
   5   1   3         22.10         21.56        14.24 o                         
   6   1   3        654.61        846.42        37.83 o                         
   7   1   3      14022.84      14902.24       330.37 o                         
   8   1   3      19377.33      19316.62       424.79 o                         
   9   1   3       6276.12       6172.01       154.98 o                         
  10   1   3       1185.77       1160.27        75.26 o                         
  11   1   3        756.56        728.23        74.87 o                         
  12   1   3       4454.38       4420.59       179.53 o                         
  13   1   3       2746.77       2501.10       146.27 o                         
  14   1   3       7513.96       6750.40       266.67 o                         
  15   1   3          8.18         57.29        62.59 o                         
  16   1   3       1146.36       1059.05       156.19 o                         
  17   1   3        163.81        193.40       137.45 o                         
 -17   2   3        583.62        566.20       164.12 o                         
 -16   2   3        130.74        137.39       139.50 o                         
 -15   2   3       2334.62       2376.69       153.41 o                         
 -14   2   3       6032.22       6369.20       479.80 o                         
 -13   2   3       4309.88       4228.44       234.44 o                         
 -12   2   3       1255.47       1263.35        94.06 o                         
 -11   2   3        766.18        709.59       113.26 o                         
 -10   2   3      13334.79      13357.18       468.33 o                         
  -9   2   3      21581.26      21637.85       554.56 o                         
  -8   2   3      12820.67      12300.78       310.66 o                         
  -7   2   3       5702.80       5891.91       230.36 o                         
  -6   2   3       1149.45       1167.85        42.13 o                         
  -5   2   3      32594.38      34180.72       805.84 o                         
  -4   2   3      42389.96      42071.10       887.54 o                         
  -3   2   3        567.37        467.91        19.89 o                         
  -2   2   3        720.77        808.45        27.22 o                         
  -1   2   3       2436.30       2550.23        57.03 o                         
   0   2   3      47803.06      49561.69      1305.65 o                         
   1   2   3      48071.03      49109.31      1272.60 o                         
   2   2   3      35238.71      37171.59      1362.16 o                         
   3   2   3        302.89        223.37        12.55 o                         
   4   2   3      14252.68      14614.22       319.60 o                         
   5   2   3      14218.89      14145.19       354.55 o                         
   6   2   3       8000.99       7401.88       146.93 o                         
   7   2   3      14646.18      14860.65       304.52 o                         
   8   2   3         45.61         14.15        20.93 o                         
   9   2   3        227.60        216.36        62.27 o                         
  10   2   3      19293.47      19174.69       460.40 o                         
  11   2   3      12970.94      12552.49       340.98 o                         
  12   2   3       2027.72       1999.45        93.12 o                         
  13   2   3        148.52         82.73        48.81 o                         
  14   2   3        957.51       1029.67       108.80 o                         
  15   2   3       4464.57       4856.90       233.86 o                         
  16   2   3       2482.10       2392.20       168.28 o                         
  17   2   3        461.06        217.45       207.20 o                         
 -17   3   3       3596.90       3763.60       282.59 o                         
 -16   3   3       1020.89        969.08       133.36 o                         
 -15   3   3       2734.14       2808.98       206.21 o                         
 -14   3   3         18.23         31.74        60.53 o                         
 -13   3   3        910.40        947.90        87.31 o                         
 -12   3   3       2156.25       2203.42       121.65 o                         
 -11   3   3      10388.59       9755.47       384.34 o                         
 -10   3   3       3275.15       3170.06       281.59 o                         
  -9   3   3        393.45        337.74        82.51 o                         
  -8   3   3       1528.44       1478.95        78.82 o                         
  -7   3   3      42622.86      40525.32      1077.12 o                         
  -6   3   3       8349.78       7564.41       223.40 o                         
  -5   3   3      21157.55      21341.94       460.70 o                         
  -4   3   3       1689.64       1755.86        45.48 o                         
  -3   3   3      31952.37      32924.32       638.83 o                         
  -2   3   3       4967.70       5426.79       141.41 o                         
  -1   3   3      40818.30      42681.02       983.43 o                         
   0   3   3         47.89        307.49        33.78 o                         
   1   3   3       1451.38       1424.75        66.52 o                         
   2   3   3       5537.55       4646.38       190.65 o                         
   3   3   3      18324.68      17782.58       476.00 o                         
   4   3   3       6227.81       6602.31       151.44 o                         
   5   3   3      14031.90      13872.26       339.23 o                         
   6   3   3       1673.18       2391.40        92.03 o                         
   7   3   3      24369.16      23781.03       574.10 o                         
   8   3   3      10129.19       9786.63       254.29 o                         
   9   3   3      20615.82      20781.94       570.40 o                         
  10   3   3       2609.06       2323.00       122.40 o                         
  11   3   3       4771.29       4689.40       153.09 o                         
  12   3   3       2045.03       2435.93       129.63 o                         
  13   3   3      15910.06      15959.37       470.10 o                         
  14   3   3        618.47        810.81        89.78 o                         
  15   3   3       1513.07       1460.01       131.50 o                         
  16   3   3        262.16        435.98       127.50 o                         
  17   3   3       2826.33       2539.78       235.97 o                         
 -16   4   3        260.72        -35.96       415.42 o                         
 -15   4   3          9.01        249.96        88.73 o                         
 -14   4   3       8005.77       7781.59       287.51 o                         
 -13   4   3         74.35        -43.16        61.61 o                         
 -12   4   3       2434.18       2209.44       170.84 o                         
 -11   4   3          7.16         40.25        47.49 o                         
 -10   4   3       7584.35       7501.21       484.76 o                         
  -9   4   3         63.34         15.84        38.42 o                         
  -8   4   3      18629.34      18271.29       509.24 o                         
  -7   4   3        442.06        469.62        44.12 o                         
  -6   4   3       6569.00       6526.75       175.28 o                         
  -5   4   3        745.44        935.26        39.08 o                         
  -4   4   3      74148.28      75436.09      1580.29 o                         
  -3   4   3       1097.64       1252.51        53.94 o                         
  -2   4   3       1307.95       1363.98       103.57 o                         
  -1   4   3       2730.39       2897.77        79.26 o                         
   0   4   3      28314.30      27356.34       670.96 o                         
   1   4   3        284.96        186.91        26.19 o                         
   2   4   3      27432.67      27034.04      1394.99 o                         
   3   4   3          7.50        -20.12        22.84 o                         
   4   4   3      12025.22      11703.06       285.63 o                         
   5   4   3         48.15         50.36        17.17 o                         
   6   4   3      40074.75      40024.30       857.67 o                         
   7   4   3        192.27        228.39        35.56 o                         
   8   4   3         18.89        -26.13        28.37 o                         
   9   4   3        145.43        246.43        42.55 o                         
  10   4   3      27317.28      28125.66       765.31 o                         
  11   4   3          3.00        -29.55        49.67 o                         
  12   4   3       6077.87       6266.84       221.80 o                         
  13   4   3        512.27        487.66        77.17 o                         
  14   4   3       5022.96       5266.38       208.65 o                         
  15   4   3          0.93        -31.90        98.34 o                         
  16   4   3       6281.91       5771.42       738.52 o                         
 -16   5   3        872.30        675.70       141.43 o                         
 -15   5   3       3161.61       2988.47       220.16 o                         
 -14   5   3          2.71         55.33        68.73 o                         
 -13   5   3       3187.88       3403.95       161.53 o                         
 -12   5   3       1085.15        987.39       116.96 o                         
 -11   5   3      15707.29      15090.84       449.26 o                         
 -10   5   3        707.22        831.91        84.83 o                         
  -9   5   3        132.13          7.82        37.74 o                         
  -8   5   3        643.52        581.37        43.87 o                         
  -7   5   3      16262.17      16695.19       375.00 o                         
  -6   5   3        851.37        559.25        32.50 o                         
  -5   5   3       9682.07       8972.43       242.62 o                         
  -4   5   3       2245.33       2566.79       139.75 o                         
  -3   5   3      14330.77      14180.39       349.95 o                         
  -2   5   3       7845.85       8436.82       219.56 o                         
  -1   5   3      45454.53      46864.91      1085.83 o                         
   0   5   3        147.18        273.28        29.89 o                         
   1   5   3        181.06        181.99        30.50 o                         
   2   5   3        523.97        497.61        51.22 o                         
   3   5   3      77268.89      78443.44      2902.51 o                         
   4   5   3       6368.72       6745.17       270.29 o                         
   5   5   3       3195.33       2755.51       192.83 o                         
   6   5   3        316.25        310.36        26.73 o                         
   7   5   3      13954.62      13013.04       326.87 o                         
   8   5   3       2779.58       2503.94        93.16 o                         
   9   5   3      15036.77      15223.77       433.32 o                         
  10   5   3       1950.87       1795.41       103.31 o                         
  11   5   3       1667.24       1834.96       131.77 o                         
  12   5   3       1196.37       1168.63        98.87 o                         
  13   5   3       9592.00       9624.35       314.31 o                         
  14   5   3        101.19        158.83       113.70 o                         
  15   5   3        352.04        373.17        92.44 o                         
  16   5   3        271.88        496.55       257.46 o                         
 -15   6   3       2481.89       2532.72       155.20 o                         
 -14   6   3       5568.90       5746.06       256.11 o                         
 -13   6   3       3036.15       3008.50       153.79 o                         
 -12   6   3        777.45        717.57       138.19 o                         
 -11   6   3         54.75         65.45        53.07 o                         
 -10   6   3       7415.49       7307.63       342.76 o                         
  -9   6   3       5759.82       5890.95       174.97 o                         
  -8   6   3       3188.68       2963.77        89.84 o                         
  -7   6   3       1052.66       1064.40        67.03 o                         
  -6   6   3        701.44        855.41       117.02 o                         
  -5   6   3      11106.08      11006.99       339.22 o                         
  -4   6   3      12284.74      11822.04       303.14 o                         
  -3   6   3       6066.86       6327.87       235.63 o                         
  -2   6   3        227.29        114.82        25.41 o                         
  -1   6   3         90.46         51.33        22.20 o                         
   0   6   3      22896.21      23484.85       623.36 o                         
   1   6   3      20234.28      20781.78       809.11 o                         
   2   6   3      17748.14      16998.43       541.53 o                         
   3   6   3        112.81         70.44       115.91 o                         
   4   6   3       9268.53       8592.89       380.51 o                         
   5   6   3      14134.36      13685.72       464.79 o                         
   6   6   3      15522.29      15933.25       531.51 o                         
   7   6   3       6973.39       6820.01       259.66 o                         
   8   6   3          3.55        -26.94        26.94 o                         
   9   6   3        636.53        855.20        82.62 o                         
  10   6   3       8834.01       8676.92       271.38 o                         
  11   6   3       4749.71       4875.56       196.02 o                         
  12   6   3       2777.39       2592.17       136.83 o                         
  13   6   3         76.80         41.80        66.16 o                         
  14   6   3       1570.16       1954.52       129.95 o                         
  15   6   3       2010.52       2082.11       139.27 o                         
 -15   7   3        611.00        610.61       110.30 o                         
 -14   7   3         59.45        -67.64        67.64 o                         
 -13   7   3        717.91        615.14       115.86 o                         
 -12   7   3       6819.86       7481.62       293.16 o                         
 -11   7   3       4337.32       3954.12       163.76 o                         
 -10   7   3       5258.58       5257.19       291.52 o                         
  -9   7   3        103.61        153.72        65.41 o                         
  -8   7   3       3369.64       3404.34       176.50 o                         
  -7   7   3       1932.08       2020.88       136.66 o                         
  -6   7   3      19334.16      18751.39       533.54 o                         
  -5   7   3       1441.15       1458.06        98.42 o                         
  -4   7   3         10.33         22.73        33.12 o                         
  -3   7   3       5246.69       5202.68       158.88 o                         
  -2   7   3      26021.49      25878.84       565.70 o                         
  -1   7   3       5959.79       5684.21       162.47 o                         
   0   7   3       5610.09       5880.42       167.04 o                         
   1   7   3       1979.85       2267.58       102.49 o                         
   2   7   3      22990.95      22736.40       867.87 o                         
   3   7   3       9552.45       9655.10       426.05 o                         
   4   7   3      18550.08      18155.00       735.01 o                         
   5   7   3        232.92        313.85        81.95 o                         
   6   7   3         78.94         34.07        83.08 o                         
   7   7   3       4195.49       4019.08       292.33 o                         
   8   7   3      17492.17      16817.92       704.35 o                         
   9   7   3        894.02        881.17       126.45 o                         
  10   7   3         87.58        197.90        92.30 o                         
  11   7   3        603.49        480.37        80.19 o                         
  12   7   3       5019.19       5167.93       226.48 o                         
  13   7   3        873.34        741.49        85.17 o                         
  14   7   3       3192.33       3593.26       170.45 o                         
  15   7   3         58.70        116.12        90.25 o                         
 -14   8   3         14.63         36.57       112.13 o                         
 -13   8   3       5453.94       5534.56       830.84 o                         
 -12   8   3        202.29        173.04       110.42 o                         
 -11   8   3       1342.71       1474.16       195.91 o                         
 -10   8   3         52.99          9.37        83.46 o                         
  -9   8   3      15441.59      14979.92       654.20 o                         
  -8   8   3        612.92        628.05       115.91 o                         
  -7   8   3       2231.91       1996.92       168.47 o                         
  -6   8   3         54.31        114.50        52.51 o                         
  -5   8   3      15718.06      15810.82       462.40 o                         
  -4   8   3        458.36        483.95        52.99 o                         
  -3   8   3      21537.12      22251.31       497.99 o                         
  -2   8   3       1041.01       1016.21        65.37 o                         
  -1   8   3      10794.21      11018.45       287.41 o                         
   0   8   3        785.96        900.62        62.38 o                         
   1   8   3      29974.38      27709.80       958.19 o                         
   2   8   3         99.11         16.38        37.56 o                         
   3   8   3       3312.01       3153.94       347.72 o                         
   4   8   3        436.58        480.71        97.84 o                         
   5   8   3      12511.28      12088.13       532.66 o                         
   6   8   3         92.16        103.23        78.97 o                         
   7   8   3       4401.13       4423.77       261.00 o                         
   8   8   3          6.91         48.30        75.90 o                         
   9   8   3       6220.76       5993.94       325.66 o                         
  10   8   3        345.14        376.36       115.91 o                         
  11   8   3       9584.32       9618.22       470.70 o                         
  12   8   3        110.00        407.62       122.18 o                         
  13   8   3         10.32        -64.20        94.42 o                         
  14   8   3         30.61         90.24       108.97 o                         
 -13   9   3        209.80        307.94       125.50 o                         
 -12   9   3       6008.55       6225.49       378.55 o                         
 -11   9   3       1158.28       1306.46       175.96 o                         
 -10   9   3       5002.01       5380.50       329.49 o                         
  -9   9   3         14.89         84.45        96.74 o                         
  -8   9   3       5652.39       5143.12       320.03 o                         
  -7   9   3       2073.27       2275.38       247.20 o                         
  -6   9   3      15441.46      16617.04       970.70 o                         
  -5   9   3        220.02        240.52        74.90 o                         
  -4   9   3       1686.20       1655.08       104.25 o                         
  -3   9   3         16.76         25.59        38.69 o                         
  -2   9   3      35427.38      36039.54       851.83 o                         
  -1   9   3       4060.21       3932.03       138.71 o                         
   0   9   3       2975.99       3062.69       120.77 o                         
   1   9   3          9.71        -22.96        36.09 o                         
   2   9   3       5670.30       5459.10       176.91 o                         
   3   9   3       1903.68       1941.54       134.44 o                         
   4   9   3      12251.87      12931.07       569.65 o                         
   5   9   3        494.15        567.13       115.26 o                         
   6   9   3        744.01        681.18       208.22 o                         
   7   9   3        718.44        867.71       134.13 o                         
   8   9   3      10974.57      11215.25       521.37 o                         
   9   9   3         35.16         49.31        95.09 o                         
  10   9   3       1691.99       1510.04       181.05 o                         
  11   9   3         28.57         11.43        97.14 o                         
  12   9   3       6473.51       6946.79       388.75 o                         
  13   9   3        551.02        645.03       204.12 o                         
 -12  10   3        807.08        775.87       161.42 o                         
 -11  10   3        169.80        125.14       118.29 o                         
 -10  10   3       2285.26       2529.02       327.21 o                         
  -9  10   3       6826.75       6562.90       381.55 o                         
  -8  10   3       4616.45       4668.93       305.44 o                         
  -7  10   3        367.18        207.53       146.68 o                         
  -6  10   3        128.67        292.67       128.22 o                         
  -5  10   3      10567.21      10957.86       404.02 o                         
  -4  10   3       4447.35       4813.26       225.30 o                         
  -3  10   3       6274.72       6623.32       272.01 o                         
  -2  10   3        157.74        124.95        47.36 o                         
  -1  10   3       2150.50       2052.59       105.14 o                         
   0  10   3       5790.96       5754.15       197.95 o                         
   1  10   3      10144.86      10019.04       257.76 o                         
   2  10   3       1936.18       2249.00       116.03 o                         
   3  10   3         77.51        195.36        93.45 o                         
   4  10   3        782.02        588.84       118.84 o                         
   5  10   3       6657.02       7398.24       382.66 o                         
   6  10   3       5546.94       5110.60       334.39 o                         
   7  10   3       5163.88       5460.36       322.02 o                         
   8  10   3         47.26         35.24        98.57 o                         
   9  10   3       1826.25       1803.16       196.82 o                         
  10  10   3       2908.91       2808.48       260.53 o                         
  11  10   3       5571.94       5317.47       342.03 o                         
  12  10   3       1642.57       1989.48       223.70 o                         
 -11  11   3       4898.48       5179.23       552.87 o                         
 -10  11   3         74.81        -48.45       107.39 o                         
  -9  11   3        304.04        309.77       129.01 o                         
  -8  11   3       2224.15       2973.26       258.78 o                         
  -7  11   3       6405.93       5955.40       359.33 o                         
  -6  11   3       4490.00       4411.66       298.09 o                         
  -5  11   3       2537.46       2454.13       172.55 o                         
  -4  11   3        356.83        444.36        92.14 o                         
  -3  11   3       3387.82       3362.90       195.78 o                         
  -2  11   3       2243.42       2049.82       149.80 o                         
  -1  11   3       7755.11       8230.11       335.65 o                         
   0  11   3       1398.94       1421.61       117.43 o                         
   1  11   3       1362.24       1270.86        95.06 o                         
   2  11   3       1566.54       1498.79       131.13 o                         
   3  11   3      10309.29      10151.80       384.71 o                         
   4  11   3       1918.27       2300.23       217.59 o                         
   5  11   3       1610.43       1863.85       196.88 o                         
   6  11   3        393.27        440.65       186.68 o                         
   7  11   3       5023.42       4853.77       320.23 o                         
   8  11   3       3423.62       3882.79       299.23 o                         
   9  11   3       2569.18       2603.99       250.75 o                         
  10  11   3         89.46         -9.02       115.31 o                         
  -9  12   3        365.17        342.00       137.24 o                         
  -8  12   3       5618.24       5116.65       346.48 o                         
  -7  12   3        112.90         50.21       116.45 o                         
  -6  12   3       1518.60       1698.67       200.85 o                         
  -5  12   3         58.80         25.38        85.78 o                         
  -4  12   3       6034.91       6488.13       296.27 o                         
  -3  12   3        257.94        232.38        86.96 o                         
  -2  12   3        813.64        738.78       176.55 o                         
  -1  12   3         11.50         32.16        79.87 o                         
   0  12   3       9278.94       9599.70       363.04 o                         
   1  12   3        634.98        590.41       123.18 o                         
   2  12   3       8805.31       9006.71       358.27 o                         
   3  12   3         85.70        240.53        86.91 o                         
   4  12   3       2595.00       2416.75       245.15 o                         
   5  12   3        465.22        433.50       137.23 o                         
   6  12   3       6563.55       6664.34       385.78 o                         
   7  12   3         18.41        103.77       117.42 o                         
   8  12   3        118.91         12.51       119.46 o                         
   9  12   3        157.83        373.39       146.24 o                         
  -6  13   3        667.29        522.59       148.33 o                         
  -5  13   3       1373.40       1228.83       182.37 o                         
  -4  13   3          7.31        -81.25        81.25 o                         
  -3  13   3       2469.33       2303.73       177.22 o                         
  -2  13   3        176.55         48.34       112.32 o                         
  -1  13   3       6410.00       6427.88       369.99 o                         
   0  13   3         24.28        -20.03        97.49 o                         
   1  13   3        145.13         67.66        87.93 o                         
   2  13   3        127.04         65.22       116.73 o                         
   3  13   3       6030.55       6594.38       388.03 o                         
   4  13   3         71.21         31.01       124.12 o                         
   5  13   3       1550.01       1976.87       229.89 o                         
   6  13   3          0.75          4.73       155.91 o                         
  -2  14   3        121.22         16.41       157.96 o                         
  -1  14   3         51.13         80.01       143.60 o                         
   2  14   3       1549.75       1745.79       334.39 o                         
 -16   0   4       6748.69       7253.57       355.25 o                         
 -14   0   4      11561.33      12007.94       625.69 o                         
 -12   0   4       4211.93       4109.54       221.18 o                         
 -10   0   4      30578.72      31276.80      1206.05 o                         
  -8   0   4         76.30        180.14        53.69 o                         
  -6   0   4      43526.16      43111.51      1624.13 o                         
  -4   0   4      10216.80      10337.27       592.87 o                         
  -2   0   4       4188.55       4466.35       117.51 o                         
   0   0   4     178965.44     176273.66      3484.10 o                         
   2   0   4      24744.12      25255.58       586.10 o                         
   4   0   4      42405.84      44284.36      1328.05 o                         
   6   0   4       6388.06       6427.18       214.24 o                         
   8   0   4      18675.11      18261.84       570.00 o                         
  10   0   4      14143.12      13824.42       447.81 o                         
  12   0   4       2880.45       2619.29       166.75 o                         
  14   0   4      13516.28      12740.42       545.28 o                         
  16   0   4        126.32         14.60       190.79 o                         
 -17   1   4       3969.59       4252.57       258.10 o                         
 -16   1   4        200.86        223.39        80.19 o                         
 -15   1   4         14.69        -49.76        56.67 o                         
 -14   1   4       1167.91       1228.15        92.26 o                         
 -13   1   4      17301.06      18074.25       530.02 o                         
 -12   1   4       4244.74       4309.12       161.19 o                         
 -11   1   4       1464.46       1434.11       106.89 o                         
 -10   1   4        354.28        409.10        60.40 o                         
  -9   1   4      13096.34      13152.32       737.13 o                         
  -8   1   4       2157.80       2090.83       150.95 o                         
  -7   1   4      23761.26      23225.73       561.24 o                         
  -6   1   4       8443.95       8895.76       227.69 o                         
  -5   1   4        831.77        639.16        37.21 o                         
  -4   1   4      19524.34      19790.75       482.75 o                         
  -3   1   4      55867.36      56729.12      1110.63 o                         
  -2   1   4       1439.23       1410.68        29.69 o                         
  -1   1   4      17173.25      17240.97       282.95 o                         
   0   1   4       1767.79       2033.71        47.78 o                         
   1   1   4      70639.74      75524.02      1227.60 o                         
   2   1   4      17034.26      17691.90       324.09 o                         
   3   1   4      28550.18      29496.14       540.46 o                         
   4   1   4        365.18        247.73        21.45 o                         
   5   1   4       3714.03       3312.61        78.74 o                         
   6   1   4      24098.12      25843.53       515.30 o                         
   7   1   4      28512.20      29065.56       625.99 o                         
   8   1   4       1096.16       1214.34        52.24 o                         
   9   1   4        933.39        860.37        47.50 o                         
  10   1   4        190.10        159.97        33.23 o                         
  11   1   4       9741.04       9433.09       253.50 o                         
  12   1   4        388.45        409.15        79.92 o                         
  13   1   4       3259.85       3169.84       131.87 o                         
  14   1   4        177.15        188.83        64.05 o                         
  15   1   4       4398.50       3892.14       170.76 o                         
  16   1   4       1519.71       1250.84       334.39 o                         
  17   1   4       3535.98       3220.78       412.34 o                         
 -17   2   4        427.19        371.31       153.86 o                         
 -16   2   4       2119.76       1984.43       172.16 o                         
 -15   2   4       4556.80       4550.92       243.40 o                         
 -14   2   4       3077.70       3070.45       203.43 o                         
 -13   2   4        435.80        414.65        89.42 o                         
 -12   2   4       2599.76       2517.38       163.89 o                         
 -11   2   4      11525.37      10914.81       465.16 o                         
 -10   2   4      13154.72      12508.98       634.39 o                         
  -9   2   4       5065.38       5135.04       174.55 o                         
  -8   2   4       3160.08       3319.62       219.41 o                         
  -7   2   4      14204.25      13281.45       447.93 o                         
  -6   2   4      22441.90      21829.67       441.10 o                         
  -5   2   4      29250.47      31273.36       673.33 o                         
  -4   2   4       5537.57       5189.39       105.97 o                         
  -3   2   4       1593.67       1380.32        38.92 o                         
  -2   2   4      23195.67      23515.29       461.22 o                         
  -1   2   4     189557.86     196057.88      4487.43 o                         
   0   2   4      49347.38      51044.61      1079.09 o                         
   1   2   4       3032.58       3165.08        75.10 o                         
   2   2   4       2341.58       2398.20       107.08 o                         
   3   2   4       3805.15       3761.06       150.79 o                         
   4   2   4      18339.77      18911.04       378.41 o                         
   5   2   4      15491.97      15368.41       366.30 o                         
   6   2   4      11662.63      11655.81       240.97 o                         
   7   2   4       5919.74       6068.69       136.61 o                         
   8   2   4      11298.71      11067.47       235.05 o                         
   9   2   4      14126.89      14118.84       295.57 o                         
  10   2   4       6090.26       6216.23       262.69 o                         
  11   2   4       1235.09       1243.25        83.03 o                         
  12   2   4        150.41        175.03        40.19 o                         
  13   2   4       2106.62       2010.30       121.84 o                         
  14   2   4       5407.21       5238.68       240.13 o                         
  15   2   4       4277.48       4216.41       215.12 o                         
  16   2   4         11.51         84.44        80.09 o                         
  17   2   4        257.49        -41.03       198.99 o                         
 -17   3   4        615.37        635.95       182.58 o                         
 -16   3   4       1447.56       1727.44       167.65 o                         
 -15   3   4          1.04        146.90        89.13 o                         
 -14   3   4       3979.72       3795.55       194.13 o                         
 -13   3   4       2226.55       2082.98       124.05 o                         
 -12   3   4       6668.13       6797.06       234.65 o                         
 -11   3   4       1111.17       1068.71       124.66 o                         
 -10   3   4        693.88        527.06        62.18 o                         
  -9   3   4       1462.02       1259.71        85.57 o                         
  -8   3   4      34194.99      33737.81       727.82 o                         
  -7   3   4       9346.64       9380.88       240.39 o                         
  -6   3   4       1997.52       1768.46        65.23 o                         
  -5   3   4        356.36        339.78        23.17 o                         
  -4   3   4      44123.83      44854.31       814.68 o                         
  -3   3   4       1446.92       1232.05        48.52 o                         
  -2   3   4      35524.05      35015.29       811.92 o                         
  -1   3   4       1204.78       1057.63        41.83 o                         
   0   3   4        249.03        284.97        29.43 o                         
   1   3   4      12152.97      12231.43       389.13 o                         
   2   3   4      41557.94      40983.85      1216.13 o                         
   3   3   4       7603.97       7642.45       241.80 o                         
   4   3   4       1759.31       1545.46        42.40 o                         
   5   3   4        162.51        162.64        21.39 o                         
   6   3   4      22572.58      21881.25       474.90 o                         
   7   3   4       7224.02       7005.88       168.27 o                         
   8   3   4      14146.21      12991.63       352.92 o                         
   9   3   4         33.72          6.96        31.92 o                         
  10   3   4      12144.49      11559.45       435.57 o                         
  11   3   4       4081.07       3903.14       156.67 o                         
  12   3   4      20208.64      19536.70       552.16 o                         
  13   3   4       1320.26       1328.01       101.40 o                         
  14   3   4        112.25         34.71        63.85 o                         
  15   3   4        326.61        335.44        88.48 o                         
  16   3   4       4603.31       4916.95       453.37 o                         
  17   3   4        263.38        324.13       138.47 o                         
 -16   4   4          0.79       -367.21       367.21 o                         
 -15   4   4       8423.73       8384.30       466.71 o                         
 -14   4   4          2.14         21.25        76.55 o                         
 -13   4   4        106.72        -10.71        56.19 o                         
 -12   4   4        600.45        452.14        68.23 o                         
 -11   4   4      12352.99      11284.64       730.30 o                         
 -10   4   4        237.38        197.76        47.21 o                         
  -9   4   4      14666.19      13624.08       396.95 o                         
  -8   4   4         27.07         30.72        45.30 o                         
  -7   4   4      10174.33      10383.90       269.56 o                         
  -6   4   4        456.66        355.91        32.99 o                         
  -5   4   4      31408.99      32297.30       595.33 o                         
  -4   4   4        925.54        915.84        45.89 o                         
  -3   4   4        915.87        939.32        47.98 o                         
  -2   4   4      10515.75      12330.57       303.64 o                         
  -1   4   4      51738.89      53856.25      1373.05 o                         
   0   4   4       2656.20       2871.98        93.34 o                         
   1   4   4      32841.35      33493.30      1033.35 o                         
   2   4   4       1199.70        942.14        88.21 o                         
   3   4   4      34623.62      33516.64      1723.22 o                         
   4   4   4        243.90        317.00        31.80 o                         
   5   4   4      32146.41      31985.27       869.52 o                         
   6   4   4         13.26         -7.49        21.82 o                         
   7   4   4        182.90        210.41        32.16 o                         
   8   4   4        301.40        367.35        41.84 o                         
   9   4   4      34002.80      35075.45       842.33 o                         
  10   4   4        165.74        122.70        49.89 o                         
  11   4   4       2502.18       2302.14       122.72 o                         
  12   4   4        214.55        240.93        64.42 o                         
  13   4   4      14202.22      14690.67       440.85 o                         
  14   4   4          1.10        -27.84        63.86 o                         
  15   4   4       6155.70       5762.08       230.89 o                         
  16   4   4         39.62        198.47       135.40 o                         
 -16   5   4        921.91        797.70       250.28 o                         
 -15   5   4         67.34         95.77        77.38 o                         
 -14   5   4       4022.04       4147.39       188.74 o                         
 -13   5   4        480.48        315.37       120.51 o                         
 -12   5   4      12283.29      11073.22       527.58 o                         
 -11   5   4        472.24        334.57        55.18 o                         
 -10   5   4       1454.01       1365.54       136.14 o                         
  -9   5   4       2151.56       1907.19        90.59 o                         
  -8   5   4      18112.72      17847.19       402.91 o                         
  -7   5   4       3669.69       3680.64       104.20 o                         
  -6   5   4       4005.72       3998.68        98.41 o                         
  -5   5   4        254.26        290.22        33.10 o                         
  -4   5   4      28102.12      28930.77       715.08 o                         
  -3   5   4       4372.69       4244.44       126.42 o                         
  -2   5   4      16205.76      17068.78       406.18 o                         
  -1   5   4       2855.37       3595.17       108.58 o                         
   0   5   4      17977.26      18136.94       438.09 o                         
   1   5   4       2911.00       3215.02       209.34 o                         
   2   5   4      68681.24      71148.91      2619.56 o                         
   3   5   4       7867.69       7842.70       465.68 o                         
   4   5   4       3033.21       3382.64       183.61 o                         
   5   5   4        761.27        763.39        73.07 o                         
   6   5   4      24409.70      23666.20       808.41 o                         
   7   5   4       2227.09       2037.61        69.92 o                         
   8   5   4       9157.97       9018.41       318.27 o                         
   9   5   4        900.79        858.02        72.47 o                         
  10   5   4       5372.79       5596.72       196.31 o                         
  11   5   4       2739.04       2951.05       142.37 o                         
  12   5   4      11631.29      11729.38       361.28 o                         
  13   5   4         16.81         14.49        61.23 o                         
  14   5   4         41.67         39.90        66.89 o                         
  15   5   4        177.43        267.58        80.89 o                         
  16   5   4       5479.56       6340.99       358.23 o                         
 -15   6   4       2438.99       2266.77       146.78 o                         
 -14   6   4       1321.96       1335.73       111.31 o                         
 -13   6   4         92.39        114.37        92.68 o                         
 -12   6   4       1123.76       1246.34       132.71 o                         
 -11   6   4       9367.75       8752.11       261.83 o                         
 -10   6   4       8915.82       8734.77       247.21 o                         
  -9   6   4       4351.64       4319.67       156.46 o                         
  -8   6   4        311.30        239.10        31.53 o                         
  -7   6   4       2675.01       2320.29       103.08 o                         
  -6   6   4       9101.00       9164.12       283.43 o                         
  -5   6   4      15877.14      15692.20       391.21 o                         
  -4   6   4       5266.04       5334.31       157.91 o                         
  -3   6   4       1911.34       1769.21       106.00 o                         
  -2   6   4       6141.69       5833.91       149.14 o                         
  -1   6   4      15989.88      15884.63       354.64 o                         
   0   6   4      10537.99      10446.26       269.84 o                         
   1   6   4       4219.35       3664.21       127.60 o                         
   2   6   4        114.59        196.80        48.17 o                         
   3   6   4      13464.43      12770.29       722.11 o                         
   4   6   4      30777.88      30286.15      1168.85 o                         
   5   6   4      11229.99      10695.47       463.21 o                         
   6   6   4       4004.58       3783.54       162.10 o                         
   7   6   4       1111.36       1046.01       128.56 o                         
   8   6   4       4507.40       4356.87       187.54 o                         
   9   6   4      13499.22      13583.79       456.13 o                         
  10   6   4       6365.37       6166.83       284.26 o                         
  11   6   4       1280.47       1243.61        93.99 o                         
  12   6   4        633.98        628.46        79.59 o                         
  13   6   4       1829.70       1933.43       125.37 o                         
  14   6   4       2368.65       2492.83       144.27 o                         
  15   6   4       2742.45       2926.74       163.31 o                         
 -15   7   4        276.41        261.38        94.75 o                         
 -14   7   4        664.49        685.91       170.64 o                         
 -13   7   4       9293.63       9300.85       358.88 o                         
 -12   7   4       1604.11       1580.29       101.05 o                         
 -11   7   4       3212.48       2656.14       124.95 o                         
 -10   7   4        189.57        174.17        89.14 o                         
  -9   7   4       6051.77       6256.69       282.44 o                         
  -8   7   4       5549.89       5875.11       362.11 o                         
  -7   7   4       8874.00       9003.38       341.83 o                         
  -6   7   4        404.33        508.66        64.80 o                         
  -5   7   4       2124.99       2044.52       118.70 o                         
  -4   7   4       7792.90       7592.81       213.83 o                         
  -3   7   4      21586.06      22626.49       499.62 o                         
  -2   7   4       4705.92       4969.64       137.00 o                         
  -1   7   4       2214.13       2253.27        84.61 o                         
   0   7   4       2066.97       2162.04       100.61 o                         
   1   7   4      24604.66      23562.46       697.77 o                         
   2   7   4       2944.53       2908.79       161.35 o                         
   3   7   4      15415.08      14882.70       497.05 o                         
   4   7   4        673.81        624.54        99.36 o                         
   5   7   4       4812.66       4981.72       264.37 o                         
   6   7   4       7936.51       8009.41       377.13 o                         
   7   7   4      18582.80      17761.17       737.92 o                         
   8   7   4       2193.09       2338.24       193.45 o                         
   9   7   4        106.14        -52.88        74.44 o                         
  10   7   4        252.34         63.16       173.35 o                         
  11   7   4       8428.28       8377.21       310.07 o                         
  12   7   4       1508.11       1481.86       117.26 o                         
  13   7   4       2497.21       2492.00       135.91 o                         
  14   7   4         21.31        175.50        72.33 o                         
  15   7   4       1602.81       1790.95       158.59 o                         
 -14   8   4       2663.66       2668.30       251.54 o                         
 -13   8   4         29.85          6.36       107.36 o                         
 -12   8   4       2346.10       2564.10       231.58 o                         
 -11   8   4         44.03        115.69       102.20 o                         
 -10   8   4      13418.03      13335.68       836.99 o                         
  -9   8   4        105.89        140.64        85.69 o                         
  -8   8   4         57.44        -11.03        62.58 o                         
  -7   8   4        109.11         95.50        62.75 o                         
  -6   8   4      16287.73      15992.46       928.77 o                         
  -5   8   4         13.76        -38.63        44.31 o                         
  -4   8   4       8164.10       8120.90       207.28 o                         
  -3   8   4        646.99        655.22        51.27 o                         
  -2   8   4      14227.18      14288.11       334.41 o                         
  -1   8   4         15.02          2.58        32.31 o                         
   0   8   4      30968.35      31289.25       740.54 o                         
   1   8   4       1119.74       1243.42        85.28 o                         
   2   8   4         50.27          2.59        50.73 o                         
   3   8   4        533.54        701.91       101.62 o                         
   4   8   4      20605.81      20656.30       928.28 o                         
   5   8   4       1370.94       1594.20       155.81 o                         
   6   8   4       3175.70       3014.55       221.25 o                         
   7   8   4        435.30        378.81        99.81 o                         
   8   8   4       6997.77       6873.96       355.32 o                         
   9   8   4         71.02        103.56        85.27 o                         
  10   8   4       6714.09       6522.16       353.94 o                         
  11   8   4          5.58         96.55        99.51 o                         
  12   8   4        432.33        405.91       123.96 o                         
  13   8   4         46.76         87.94       111.87 o                         
  14   8   4       5115.02       5105.78       334.55 o                         
 -13   9   4       5749.80       5550.27       358.33 o                         
 -12   9   4        310.36        273.56       138.47 o                         
 -11   9   4       2269.57       2152.49       272.84 o                         
 -10   9   4        140.68        257.92       114.11 o                         
  -9   9   4       8022.24       7678.65       399.03 o                         
  -8   9   4       1307.73       1368.25       162.54 o                         
  -7   9   4      13703.55      14541.40       836.68 o                         
  -6   9   4         80.18        109.65        58.94 o                         
  -5   9   4       2255.28       2218.91       130.32 o                         
  -4   9   4       3761.78       3791.26       165.06 o                         
  -3   9   4      37398.72      37155.22       810.08 o                         
  -2   9   4       6103.73       6031.02       183.35 o                         
  -1   9   4        179.29        183.16        43.91 o                         
   0   9   4         11.95        -33.95        33.95 o                         
   1   9   4       6381.56       6338.11       209.34 o                         
   2   9   4        278.21        371.24        69.94 o                         
   3   9   4      13263.96      13075.06       852.38 o                         
   4   9   4        130.50        155.94        87.00 o                         
   5   9   4       4326.02       4279.97       258.68 o                         
   6   9   4       1532.28       1272.95       157.34 o                         
   7   9   4      12532.85      12476.14       818.53 o                         
   8   9   4         65.42         83.91        87.71 o                         
   9   9   4         10.76         13.33       103.60 o                         
  10   9   4         52.09         66.99       103.02 o                         
  11   9   4       5783.08       5529.69       671.85 o                         
  12   9   4        623.49        322.32       125.69 o                         
  13   9   4       1824.76       2028.39       216.85 o                         
 -12  10   4        801.11        804.06       160.77 o                         
 -11  10   4       2753.76       2791.24       253.82 o                         
 -10  10   4       6001.71       6140.94       485.17 o                         
  -9  10   4       2770.22       3441.41       274.01 o                         
  -8  10   4         36.74        114.32       105.11 o                         
  -7  10   4        985.05       1085.49       154.24 o                         
  -6  10   4      11270.39      11382.99       422.50 o                         
  -5  10   4       2706.23       3024.07       160.48 o                         
  -4  10   4       3916.16       4208.94       418.59 o                         
  -3  10   4        111.47         95.96        67.62 o                         
  -2  10   4       3328.75       3364.19       134.30 o                         
  -1  10   4       4885.72       4478.30       156.81 o                         
   0  10   4      10154.66       9714.74       272.01 o                         
   1  10   4         94.53         74.66        49.36 o                         
   2  10   4         95.92         68.20        62.21 o                         
   3  10   4       3911.12       4302.96       302.59 o                         
   4  10   4       6070.70       6662.28       355.15 o                         
   5  10   4       5272.55       4853.07       291.84 o                         
   6  10   4       1360.58       1317.07       166.05 o                         
   7  10   4         39.37         85.14       101.89 o                         
   8  10   4       4403.16       4892.15       317.05 o                         
   9  10   4       3903.59       4060.24       298.73 o                         
  10  10   4       3877.19       3477.54       276.97 o                         
  11  10   4        775.37        682.83       150.78 o                         
  12  10   4        229.15        127.94       202.07 o                         
 -11  11   4         35.63        -65.65       209.25 o                         
 -10  11   4         14.71          5.63       111.52 o                         
  -9  11   4       1602.69       1497.06       190.96 o                         
  -8  11   4       6539.55       6824.34       398.53 o                         
  -7  11   4       3484.12       3467.16       275.72 o                         
  -6  11   4       1304.95       1294.32       171.27 o                         
  -5  11   4         30.53        105.37        81.39 o                         
  -4  11   4       3177.59       3573.18       205.99 o                         
  -3  11   4       1419.63       1691.07       172.46 o                         
  -2  11   4       3692.25       3757.09       197.97 o                         
  -1  11   4       1687.82       1592.78       115.36 o                         
   0  11   4       3087.98       3174.85       140.68 o                         
   1  11   4       4274.64       4383.06       185.51 o                         
   2  11   4      11963.62      12664.93       457.32 o                         
   3  11   4       2941.64       3086.44       190.36 o                         
   4  11   4        508.26        490.73       128.22 o                         
   5  11   4        324.60        305.86       114.72 o                         
   6  11   4       6999.80       7026.93       389.03 o                         
   7  11   4       1893.24       2052.46       273.87 o                         
   8  11   4       3732.79       3692.00       294.43 o                         
   9  11   4        194.04         96.92       121.13 o                         
  10  11   4        955.06        590.18       153.92 o                         
  -9  12   4       1658.73       1857.64       220.06 o                         
  -8  12   4          4.83        127.02       121.82 o                         
  -7  12   4       1955.32       1881.27       279.00 o                         
  -6  12   4         26.02       -100.84       100.84 o                         
  -5  12   4       6379.30       7059.31       561.80 o                         
  -4  12   4        234.66        298.02        95.45 o                         
  -3  12   4         35.20          7.26        74.02 o                         
  -2  12   4         49.27        144.08        84.03 o                         
  -1  12   4      11312.66      11605.98       441.68 o                         
   0  12   4        424.88        445.47        95.37 o                         
   1  12   4       4567.13       4778.94       246.34 o                         
   2  12   4         45.86         77.64        79.15 o                         
   3  12   4       2722.38       3030.01       318.17 o                         
   4  12   4        306.54        352.10        96.57 o                         
   5  12   4       5995.40       6965.24       397.18 o                         
   6  12   4        151.66        199.04       125.47 o                         
   7  12   4        367.11        245.20       131.98 o                         
   8  12   4        225.74        282.19       136.98 o                         
   9  12   4       5371.35       6117.38       731.34 o                         
  -6  13   4        821.97        750.02       168.50 o                         
  -5  13   4         81.89         86.13       117.95 o                         
  -4  13   4       3544.56       3940.29       287.09 o                         
  -3  13   4        159.82         56.06       126.16 o                         
  -2  13   4       4655.01       5282.49       572.36 o                         
  -1  13   4        179.33        231.81       143.60 o                         
   0  13   4        842.83        897.05       143.11 o                         
   1  13   4       1068.48       1263.53       218.48 o                         
   2  13   4       7828.50       8932.12       366.64 o                         
   3  13   4        211.02        157.10       129.34 o                         
   4  13   4        164.05        121.67       129.82 o                         
   5  13   4         81.52        185.83       138.47 o                         
   6  13   4       5082.98       5384.85       381.30 o                         
  -1  14   4       4948.42       5032.21       414.39 o                         
   0  14   4       2594.34       2494.57       295.41 o                         
 -17   0   5       5995.36       6666.44       339.77 o                         
 -15   0   5       4053.74       4270.94       397.98 o                         
 -13   0   5       9618.87       9567.21       567.23 o                         
 -11   0   5      14254.76      15260.46       621.89 o                         
  -9   0   5        977.30        884.96        94.29 o                         
  -7   0   5      44908.88      50056.59      1885.82 o                         
  -5   0   5      22176.81      22674.04       866.64 o                         
  -3   0   5      59577.67      60454.00      1759.92 o                         
  -1   0   5       4908.89       5775.86       157.49 o                         
   1   0   5       7147.60       7536.91       205.70 o                         
   3   0   5      28828.05      31808.31       941.42 o                         
   5   0   5       5532.53       5160.49       152.99 o                         
   7   0   5      39088.71      39006.77      1179.60 o                         
   9   0   5       9254.22       8991.29       301.42 o                         
  11   0   5       2542.08       2631.70       147.55 o                         
  13   0   5      11651.54      10286.58       971.36 o                         
  15   0   5         11.57        -35.31       150.78 o                         
  17   0   5       4140.87       4518.88       595.95 o                         
 -17   1   5         39.83         27.66        96.39 o                         
 -16   1   5        995.96        959.49       107.84 o                         
 -15   1   5        644.38        759.35        81.69 o                         
 -14   1   5      12693.24      13792.69       410.89 o                         
 -13   1   5       4134.68       4121.84       164.34 o                         
 -12   1   5         32.67         26.17        49.19 o                         
 -11   1   5       2096.83       1878.90       100.84 o                         
 -10   1   5      13242.37      12788.92       430.24 o                         
  -9   1   5       5672.71       5521.97       332.82 o                         
  -8   1   5      19615.67      18985.23       904.89 o                         
  -7   1   5       1105.76       1303.23       153.15 o                         
  -6   1   5      25110.23      24778.05       774.90 o                         
  -5   1   5       2280.10       1863.95        83.80 o                         
  -4   1   5      48205.70      49190.39      1042.29 o                         
  -3   1   5       1542.15       1559.72        52.25 o                         
  -2   1   5       1592.51       1612.51        32.56 o                         
  -1   1   5       4471.91       4173.41        73.00 o                         
   0   1   5      96306.20     102815.09      1593.12 o                         
   1   1   5      32164.39      34697.95       541.53 o                         
   2   1   5       1241.82       1450.49        32.69 o                         
   3   1   5        947.43        866.73        26.96 o                         
   4   1   5      15486.69      15324.34       308.18 o                         
   5   1   5       2056.31       2061.35        55.71 o                         
   6   1   5      31595.92      32462.09       643.01 o                         
   7   1   5        757.73        800.73        48.06 o                         
   8   1   5        270.00        267.90        27.75 o                         
   9   1   5       5544.47       5374.23       130.14 o                         
  10   1   5      10948.46      10786.66       236.92 o                         
  11   1   5        428.64        463.15        46.11 o                         
  12   1   5       1202.76       1118.60        92.44 o                         
  13   1   5         54.40         82.01        55.19 o                         
  14   1   5       7152.58       6761.46       352.99 o                         
  15   1   5        757.95        762.26       106.60 o                         
  16   1   5       2509.49       2286.84       211.29 o                         
  17   1   5        228.07        -55.39       192.84 o                         
 -17   2   5       2889.32       2933.58       322.08 o                         
 -16   2   5       2694.32       2728.75       202.04 o                         
 -15   2   5       1363.94       1354.83       119.66 o                         
 -14   2   5          1.81         14.65        62.99 o                         
 -13   2   5       2909.31       3256.74       228.29 o                         
 -12   2   5       7269.66       7209.40       499.52 o                         
 -11   2   5       4843.58       4956.91       530.02 o                         
 -10   2   5        633.35        682.41        71.11 o                         
  -9   2   5         48.53        -58.43        58.43 o                         
  -8   2   5      12877.08      12754.00       503.97 o                         
  -7   2   5      24269.01      22675.93       582.86 o                         
  -6   2   5      13216.21      12310.26       336.70 o                         
  -5   2   5       1663.62       1641.17        49.08 o                         
  -4   2   5        995.62       1143.06        39.52 o                         
  -3   2   5      11095.86      10793.51       236.84 o                         
  -2   2   5      18888.72      18077.81       386.74 o                         
  -1   2   5      78180.90      82992.79      1910.19 o                         
   0   2   5      24043.83      25576.42       541.77 o                         
   1   2   5      22796.16      23529.71       554.19 o                         
   2   2   5      40224.07      40669.69       855.49 o                         
   3   2   5       5011.42       5184.03       146.21 o                         
   4   2   5      18133.80      18325.32       421.56 o                         
   5   2   5       5600.56       5793.44       116.81 o                         
   6   2   5       3589.40       3919.82        93.19 o                         
   7   2   5      14444.61      14658.64       302.71 o                         
   8   2   5      11376.59      11346.85       241.47 o                         
   9   2   5       6328.51       6459.64       150.42 o                         
  10   2   5       1067.18       1080.63        64.07 o                         
  11   2   5       3025.02       2925.21       101.47 o                         
  12   2   5       6034.09       6012.22       296.58 o                         
  13   2   5       4612.91       4332.69       266.28 o                         
  14   2   5       2941.74       2663.37       167.03 o                         
  15   2   5        362.79        338.02        89.70 o                         
  16   2   5        910.89       1053.54       157.70 o                         
  17   2   5       2723.43       2476.10       367.21 o                         
 -17   3   5        621.65        734.42       190.79 o                         
 -16   3   5        124.30        166.20        94.01 o                         
 -15   3   5       6539.80       7076.67       349.96 o                         
 -14   3   5       1426.46       1320.16       116.99 o                         
 -13   3   5       5001.91       5011.57       226.81 o                         
 -12   3   5         88.44         88.03        55.18 o                         
 -11   3   5       2154.64       1993.72       110.68 o                         
 -10   3   5       2507.03       2067.91       187.60 o                         
  -9   3   5      27649.59      25447.44      1288.28 o                         
  -8   3   5       3585.95       3903.50       133.47 o                         
  -7   3   5         45.58         75.84        25.54 o                         
  -6   3   5        226.72        150.05        23.65 o                         
  -5   3   5      48327.44      49304.84       895.37 o                         
  -4   3   5       5699.97       5465.56       120.87 o                         
  -3   3   5      13467.80      14255.82       287.73 o                         
  -2   3   5       7410.48       7941.68       154.34 o                         
  -1   3   5      11549.80      11396.98       363.62 o                         
   0   3   5        748.59        764.32        79.99 o                         
   1   3   5      25197.76      25938.92       775.25 o                         
   2   3   5       1884.13       1731.16        55.72 o                         
   3   3   5          3.03         14.69        32.82 o                         
   4   3   5       3813.59       3955.26       123.34 o                         
   5   3   5      61779.53      61678.38      1209.21 o                         
   6   3   5       3835.50       3862.08       124.35 o                         
   7   3   5       2957.34       2929.42        84.17 o                         
   8   3   5        109.40         98.12        24.96 o                         
   9   3   5       8810.68       8210.67       254.13 o                         
  10   3   5       7400.36       6934.02       404.54 o                         
  11   3   5      11151.57      10656.77       326.22 o                         
  12   3   5        586.86        587.01        74.38 o                         
  13   3   5       1022.41       1143.98        97.62 o                         
  14   3   5        609.25        742.77       100.97 o                         
  15   3   5       7703.05       7324.61       305.04 o                         
  16   3   5        176.36        186.25       153.86 o                         
 -16   4   5       5004.64       5013.75       428.75 o                         
 -15   4   5         68.94         37.74        83.54 o                         
 -14   4   5         26.03          4.71       107.70 o                         
 -13   4   5        604.35        526.80       125.08 o                         
 -12   4   5      13809.92      13755.21       475.90 o                         
 -11   4   5        288.03        258.14        67.25 o                         
 -10   4   5       4367.18       4336.69       238.36 o                         
  -9   4   5        133.12        236.75        74.32 o                         
  -8   4   5      12824.89      12804.84       373.15 o                         
  -7   4   5        386.38        410.91        36.94 o                         
  -6   4   5      22176.91      21943.30       442.09 o                         
  -5   4   5         36.39         12.68        15.30 o                         
  -4   4   5       3214.01       3475.55        85.62 o                         
  -3   4   5         51.36         42.71        21.98 o                         
  -2   4   5      87732.08      91004.09      1896.20 o                         
  -1   4   5          9.55         12.43        15.36 o                         
   0   4   5       7140.87       7644.76       259.63 o                         
   1   4   5        105.68        159.42        29.84 o                         
   2   4   5      21689.44      20634.52       778.64 o                         
   3   4   5        161.03        141.78        20.00 o                         
   4   4   5      23554.38      22503.45       692.52 o                         
   5   4   5        216.70        274.61        27.79 o                         
   6   4   5       6958.52       6473.29       169.89 o                         
   7   4   5        199.05        245.85        32.58 o                         
   8   4   5      33769.72      33265.30       796.41 o                         
   9   4   5          7.56         41.10        46.58 o                         
  10   4   5         76.01         23.49        47.99 o                         
  11   4   5        182.55        242.27        58.82 o                         
  12   4   5      15222.16      14931.70       440.58 o                         
  13   4   5         71.10         94.99        61.80 o                         
  14   4   5       4784.17       4905.29       205.52 o                         
  15   4   5          5.38         79.16        70.25 o                         
  16   4   5       1440.27       1610.54       254.38 o                         
 -16   5   5        504.24        307.72       153.86 o                         
 -15   5   5       3802.17       3274.42       318.09 o                         
 -14   5   5         93.74         55.47        73.41 o                         
 -13   5   5       3456.30       3705.80       244.54 o                         
 -12   5   5         96.18         57.97        57.35 o                         
 -11   5   5       2307.84       2246.76       124.36 o                         
 -10   5   5       2128.95       2084.48       135.56 o                         
  -9   5   5      13200.93      13317.55       392.50 o                         
  -8   5   5       1771.66       1907.25        84.79 o                         
  -7   5   5        192.06        211.49        39.88 o                         
  -6   5   5        149.21        126.64        20.63 o                         
  -5   5   5      31930.46      31926.89       853.52 o                         
  -4   5   5       4199.96       3933.28       120.62 o                         
  -3   5   5      22746.24      22572.85       541.48 o                         
  -2   5   5         25.48        -14.92        16.70 o                         
  -1   5   5       9278.89       9335.79       264.60 o                         
   0   5   5      12661.71      11689.38       547.14 o                         
   1   5   5      48092.50      47954.02      1475.86 o                         
   2   5   5       1213.05       1319.41       111.80 o                         
   3   5   5         32.04         48.32        30.34 o                         
   4   5   5       8692.06       8969.96       386.65 o                         
   5   5   5      31172.99      29416.88      1134.77 o                         
   6   5   5       1296.66       1338.32        46.62 o                         
   7   5   5       5746.90       5661.14       180.69 o                         
   8   5   5        145.74        263.23        49.64 o                         
   9   5   5      12319.78      12327.25       360.63 o                         
  10   5   5       4333.72       4088.94       159.52 o                         
  11   5   5      15994.40      15926.64       462.36 o                         
  12   5   5         55.84         83.02        62.48 o                         
  13   5   5        283.26        256.97        72.51 o                         
  14   5   5        232.53        255.30        74.79 o                         
  15   5   5       6058.00       6436.67       246.98 o                         
  16   5   5         54.52        144.37       114.73 o                         
 -15   6   5        503.11        432.04        95.75 o                         
 -14   6   5        131.91         61.43        69.81 o                         
 -13   6   5       2109.87       1949.11       125.45 o                         
 -12   6   5       6701.39       6703.74       410.52 o                         
 -11   6   5       6289.74       6276.18       248.30 o                         
 -10   6   5       2491.89       2494.30       131.54 o                         
  -9   6   5          9.32        -11.11        37.18 o                         
  -8   6   5      10642.78      10597.50       250.66 o                         
  -7   6   5       8714.79       8219.22       255.16 o                         
  -6   6   5      13218.23      13858.66       404.32 o                         
  -5   6   5       2423.59       2532.78        96.22 o                         
  -4   6   5         94.78        120.81        31.29 o                         
  -3   6   5       9354.76       9064.69       216.28 o                         
  -2   6   5      22656.75      21780.48       477.66 o                         
  -1   6   5       7733.98       7546.23       198.84 o                         
   0   6   5        731.29        600.19        45.57 o                         
   1   6   5       1078.32       1330.50       100.18 o                         
   2   6   5      21963.60      21982.81       844.56 o                         
   3   6   5      26040.09      25507.04       975.10 o                         
   4   6   5      11781.56      12168.35       551.99 o                         
   5   6   5         20.38        -46.69        50.75 o                         
   6   6   5       4785.68       4755.12       254.06 o                         
   7   6   5      13694.33      13168.84       651.34 o                         
   8   6   5      17035.77      17227.53       557.95 o                         
   9   6   5       8399.96       8684.57       267.38 o                         
  10   6   5          7.47         16.54        49.30 o                         
  11   6   5        577.38        600.68       105.30 o                         
  12   6   5       4796.38       5196.18       218.82 o                         
  13   6   5       2021.78       2027.90       127.93 o                         
  14   6   5       1634.74       1731.60       124.93 o                         
  15   6   5         26.34        107.94        89.19 o                         
 -15   7   5        483.40        743.37       130.08 o                         
 -14   7   5       7676.11       7726.95       271.58 o                         
 -13   7   5        822.93        869.77       107.08 o                         
 -12   7   5       1392.16       1112.97       140.94 o                         
 -11   7   5       1160.57       1044.05        80.24 o                         
 -10   7   5      10737.74      11056.59       417.70 o                         
  -9   7   5       3456.44       3434.87       189.48 o                         
  -8   7   5       4431.35       4737.21       222.39 o                         
  -7   7   5        411.02        349.11        69.28 o                         
  -6   7   5       5477.51       5384.20       194.48 o                         
  -5   7   5       5813.47       6057.29       182.85 o                         
  -4   7   5      22594.52      22755.20       617.79 o                         
  -3   7   5       3554.56       3457.52       107.95 o                         
  -2   7   5         42.19        -24.29        24.29 o                         
  -1   7   5       3107.11       3275.09       103.41 o                         
   0   7   5       8573.87       7987.75       242.39 o                         
   1   7   5       2382.37       2311.07       142.21 o                         
   2   7   5      11603.90      11637.54       477.96 o                         
   3   7   5       1128.43       1197.74       102.49 o                         
   4   7   5      16305.69      15908.47       529.97 o                         
   5   7   5      13408.03      13725.55       582.57 o                         
   6   7   5      16931.30      15973.81       668.97 o                         
   7   7   5       4234.62       4035.48       237.88 o                         
   8   7   5        422.69        413.63        96.39 o                         
   9   7   5        553.18        648.03       136.42 o                         
  10   7   5       7256.69       7393.43       376.38 o                         
  11   7   5       2156.71       2265.79       132.72 o                         
  12   7   5       1210.64       1141.86       100.38 o                         
  13   7   5         25.14         38.06        63.46 o                         
  14   7   5       3860.93       4070.88       194.77 o                         
  15   7   5       1320.48       1391.98       137.94 o                         
 -14   8   5          2.33        115.73       113.48 o                         
 -13   8   5       3254.94       3515.78       390.60 o                         
 -12   8   5         18.30        -47.24       108.73 o                         
 -11   8   5      12920.04      12677.55       588.29 o                         
 -10   8   5         54.97        239.40       102.94 o                         
  -9   8   5       1223.66       1378.52       155.96 o                         
  -8   8   5         91.78        173.52        72.83 o                         
  -7   8   5      21385.03      21864.63       735.31 o                         
  -6   8   5        463.08        553.66        72.05 o                         
  -5   8   5       1588.86       1707.17       129.59 o                         
  -4   8   5        775.04        893.87        59.79 o                         
  -3   8   5      18719.67      18924.06       462.69 o                         
  -2   8   5        128.84         76.16        33.59 o                         
  -1   8   5      21628.98      22349.13       539.00 o                         
   0   8   5       1117.20        924.78        63.18 o                         
   1   8   5       3174.28       3035.03       208.67 o                         
   2   8   5        478.57        402.60        73.40 o                         
   3   8   5      28798.21      28222.40       904.31 o                         
   4   8   5       2779.74       2399.25       191.51 o                         
   5   8   5       1448.63       1314.55       144.20 o                         
   6   8   5        321.59        203.37        92.04 o                         
   7   8   5       7478.99       7142.26       362.75 o                         
   8   8   5          5.88        -45.82        75.90 o                         
   9   8   5       2468.06       2687.59       218.28 o                         
  10   8   5        875.34        666.05       133.47 o                         
  11   8   5       3027.57       2925.90       240.09 o                         
  12   8   5        106.01        202.38       109.36 o                         
  13   8   5       7528.71       7923.48       427.73 o                         
  14   8   5         40.22         27.45       160.01 o                         
 -13   9   5         29.27        -13.64       103.11 o                         
 -12   9   5        263.01        591.51       140.99 o                         
 -11   9   5        750.90        803.14       166.17 o                         
 -10   9   5      10708.72      10609.69       514.22 o                         
  -9   9   5        220.64        215.09       104.38 o                         
  -8   9   5       8168.53       7900.31       405.23 o                         
  -7   9   5        199.63        263.82        79.63 o                         
  -6   9   5       4111.15       4256.63       181.12 o                         
  -5   9   5       2807.63       2756.09       147.61 o                         
  -4   9   5      17698.06      17325.28       508.70 o                         
  -3   9   5       2162.59       2122.49       108.61 o                         
  -2   9   5        798.56        801.87        83.67 o                         
  -1   9   5         80.55         72.22        46.03 o                         
   0   9   5      15972.62      15665.29       482.13 o                         
   1   9   5        173.41         52.65        63.57 o                         
   2   9   5       8026.55       7942.00       360.10 o                         
   3   9   5          8.57        -24.44        76.06 o                         
   4   9   5       6102.06       5528.38       303.74 o                         
   5   9   5       1745.79       1963.73       264.64 o                         
   6   9   5      10002.09      10292.43       485.66 o                         
   7   9   5        281.26        349.37       105.86 o                         
   8   9   5        263.75        170.80       121.04 o                         
   9   9   5        249.28        345.87       116.02 o                         
  10   9   5      10498.68      10818.05       522.82 o                         
  11   9   5        331.37        257.66       117.96 o                         
  12   9   5       1272.21       1418.07       187.98 o                         
  13   9   5          7.25         55.17       118.73 o                         
 -12  10   5       2377.32       2231.54       238.70 o                         
 -11  10   5       4365.24       5047.73       339.28 o                         
 -10  10   5        901.22        909.74       158.60 o                         
  -9  10   5        382.82        432.95       131.22 o                         
  -8  10   5       1758.46       2001.79       201.67 o                         
  -7  10   5       9320.33       9537.34       467.44 o                         
  -6  10   5       5975.40       5677.32       226.79 o                         
  -5  10   5       4573.53       4591.81       195.61 o                         
  -4  10   5       1270.24       1134.54       176.48 o                         
  -3  10   5       4602.43       4688.32       220.58 o                         
  -2  10   5       4288.12       4180.80       174.15 o                         
  -1  10   5       9726.93       9285.03       326.20 o                         
   0  10   5        225.81        149.31        48.73 o                         
   1  10   5        181.88        124.39        78.80 o                         
   2  10   5       3616.72       3794.21       268.03 o                         
   3  10   5       7082.45       6920.72       362.09 o                         
   4  10   5       2722.05       3332.90       415.42 o                         
   5  10   5         48.54         59.74        90.65 o                         
   6  10   5        825.39        653.15       132.58 o                         
   7  10   5       8320.71       8096.28       421.94 o                         
   8  10   5       2122.22       1975.51       268.74 o                         
   9  10   5       3884.49       4100.77       303.90 o                         
  10  10   5         56.51        169.39       115.77 o                         
  11  10   5        749.14        767.27       152.77 o                         
  12  10   5       2244.91       2023.07       222.57 o                         
 -10  11   5        936.93        962.15       463.63 o                         
  -9  11   5       5399.45       5869.58       369.10 o                         
  -8  11   5       1729.52       1988.06       214.36 o                         
  -7  11   5        350.99        276.05       119.60 o                         
  -6  11   5       1171.04       1161.46       129.06 o                         
  -5  11   5       6979.97       7512.51       312.07 o                         
  -4  11   5       4732.76       4863.18       234.88 o                         
  -3  11   5       2228.62       2601.67       192.34 o                         
  -2  11   5         69.14         42.90        72.13 o                         
  -1  11   5       4540.01       4657.28       196.96 o                         
   0  11   5       3731.04       3728.48       310.80 o                         
   1  11   5       7820.74       7928.24       318.22 o                         
   2  11   5       2914.09       2829.05       181.48 o                         
   3  11   5        293.15        262.79       114.49 o                         
   4  11   5       1196.90       1220.94       348.75 o                         
   5  11   5       5778.63       6537.64       369.48 o                         
   6  11   5       2320.79       2194.61       480.04 o                         
   7  11   5       2568.25       2555.11       239.30 o                         
   8  11   5          1.91       -103.71       103.71 o                         
   9  11   5       2354.05       2204.63       232.74 o                         
  10  11   5       1379.57       1169.43       184.61 o                         
  -9  12   5          4.49         84.99       123.71 o                         
  -8  12   5       3521.45       3760.37       305.02 o                         
  -7  12   5        198.09        189.03       123.69 o                         
  -6  12   5       5445.89       6033.46       373.52 o                         
  -5  12   5         25.52        -20.18        80.97 o                         
  -4  12   5        348.34        315.92        91.70 o                         
  -3  12   5        108.23          9.93        77.16 o                         
  -2  12   5      12162.51      13273.56       594.62 o                         
  -1  12   5        257.25        432.86       145.65 o                         
   0  12   5        937.46        801.96       111.65 o                         
   1  12   5         77.12        149.59        84.96 o                         
   2  12   5       7197.34       7356.70       313.67 o                         
   3  12   5        352.93        338.54        95.68 o                         
   4  12   5       3730.93       3753.92       405.74 o                         
   5  12   5        225.09        301.43       155.91 o                         
   6  12   5       1293.12       1363.05       191.41 o                         
   7  12   5         54.69          0.76       113.04 o                         
   8  12   5       9802.67       9931.08       669.80 o                         
  -6  13   5        146.27        110.98       221.56 o                         
  -5  13   5       5515.02       5662.29       285.04 o                         
  -4  13   5        225.59        121.21       128.65 o                         
  -3  13   5       2814.41       2661.62       420.55 o                         
  -2  13   5         30.86        155.91       131.29 o                         
  -1  13   5       1348.01       1215.69       159.60 o                         
   0  13   5        398.79        497.96       187.71 o                         
   1  13   5       9826.31      10389.86       443.22 o                         
   2  13   5        650.74        588.21       128.00 o                         
   3  13   5        270.66        269.32       136.33 o                         
   4  13   5        170.13        248.18       348.75 o                         
   5  13   5       7202.08       7593.33       435.38 o                         
   6  13   5        243.60        250.74       143.41 o                         
   0  14   5        285.78         84.11       153.86 o                         
 -16   0   6        849.42        804.93       123.28 o                         
 -14   0   6      11589.05      12828.64       547.08 o                         
 -12   0   6      14652.53      15311.84       629.06 o                         
 -10   0   6       5103.25       4940.36       243.65 o                         
  -8   0   6      29351.75      31635.07      1211.66 o                         
  -6   0   6       3137.49       3148.46       158.60 o                         
  -4   0   6      27963.22      26090.24      3456.70 o                         
  -2   0   6       1331.79       1477.38        84.06 o                         
   0   0   6        324.56        477.17        26.34 o                         
   2   0   6     108736.47     109521.78      2803.56 o                         
   4   0   6         76.56         40.90        20.32 o                         
   6   0   6      71796.90      74344.70      1916.96 o                         
   8   0   6       2828.32       2658.57       101.72 o                         
  10   0   6       5281.96       5584.41       184.76 o                         
  12   0   6       6285.57       6279.55       249.62 o                         
  14   0   6        174.75         94.12       167.19 o                         
  16   0   6       5947.75       6140.05       417.47 o                         
 -17   1   6       2059.58       2362.07       207.70 o                         
 -16   1   6       1436.53       1582.45       130.52 o                         
 -15   1   6       7817.15       8425.31       297.29 o                         
 -14   1   6        858.68       1017.97       109.56 o                         
 -13   1   6         50.14         -8.18        51.45 o                         
 -12   1   6       2952.68       2753.74       124.20 o                         
 -11   1   6      15817.81      16106.52       461.63 o                         
 -10   1   6       2792.92       2703.16       116.87 o                         
  -9   1   6       6643.17       6683.29       251.00 o                         
  -8   1   6        106.87        129.92        40.39 o                         
  -7   1   6      23430.49      23092.34       629.63 o                         
  -6   1   6       8166.11       7126.70       469.62 o                         
  -5   1   6      19379.45      17599.89       799.47 o                         
  -4   1   6         77.12         72.00        15.54 o                         
  -3   1   6       1635.45       1665.30        70.56 o                         
  -2   1   6         74.63         91.85         9.29 o                         
  -1   1   6      51284.00      53808.90       922.93 o                         
   0   1   6        300.10        387.93        17.48 o                         
   1   1   6      11715.50      11400.50       183.46 o                         
   2   1   6       1136.00       1116.60        26.99 o                         
   3   1   6      49658.86      49875.21       856.31 o                         
   4   1   6       4847.18       4883.86       102.18 o                         
   5   1   6      23697.15      24401.24       486.02 o                         
   6   1   6        926.75       1222.39        44.92 o                         
   7   1   6       6701.97       6592.38       147.53 o                         
   8   1   6       4946.45       5001.17       120.42 o                         
   9   1   6      23303.78      23143.83       471.93 o                         
  10   1   6       2989.85       3113.50        91.53 o                         
  11   1   6        201.97        111.25        36.63 o                         
  12   1   6        137.72        129.79        39.99 o                         
  13   1   6       6407.16       6069.92       408.32 o                         
  14   1   6        870.06        875.86       153.85 o                         
  15   1   6       2492.67       1918.31       130.15 o                         
  16   1   6         30.61         34.73       109.91 o                         
  17   1   6       1174.58       1052.40       285.15 o                         
 -17   2   6       2170.53       2289.42       281.05 o                         
 -16   2   6        379.27        442.76        91.41 o                         
 -15   2   6        455.44        612.34        91.69 o                         
 -14   2   6       3724.65       3885.28       189.28 o                         
 -13   2   6       6046.05       5902.14       268.56 o                         
 -12   2   6       2111.16       2283.50       184.47 o                         
 -11   2   6        167.52        182.92        57.15 o                         
 -10   2   6        259.26        187.19        49.30 o                         
  -9   2   6       6450.84       5678.14       262.14 o                         
  -8   2   6      22788.94      20285.75      1080.18 o                         
  -7   2   6      10135.91       9741.47       297.33 o                         
  -6   2   6         53.70         25.18        20.48 o                         
  -5   2   6       5388.06       5082.94        99.35 o                         
  -4   2   6      23473.64      24085.53       475.70 o                         
  -3   2   6      19246.19      18980.06       376.31 o                         
  -2   2   6      33163.83      33249.69       776.89 o                         
  -1   2   6       7456.46       7759.98       173.04 o                         
   0   2   6      12141.47      11473.93       307.61 o                         
   1   2   6      23817.17      24874.87       460.08 o                         
   2   2   6       6703.27       6517.82       164.44 o                         
   3   2   6      13109.53      13256.81       313.14 o                         
   4   2   6       2849.58       3039.19       100.92 o                         
   5   2   6       2947.64       2849.15        65.49 o                         
   6   2   6      23920.69      23747.89       475.26 o                         
   7   2   6      10439.83      10472.82       222.60 o                         
   8   2   6       2761.53       2816.78        78.53 o                         
   9   2   6        160.36        200.72        28.96 o                         
  10   2   6       5681.11       5396.53       146.74 o                         
  11   2   6       8062.96       8067.49       234.28 o                         
  12   2   6       7395.84       6942.95       204.37 o                         
  13   2   6       2007.43       1785.66       153.97 o                         
  14   2   6        583.87        556.50        88.07 o                         
  15   2   6       1635.47       1819.28       145.22 o                         
  16   2   6       2558.40       2619.49       371.31 o                         
  17   2   6       1356.62       1025.73       264.64 o                         
 -17   3   6        422.87        506.71       172.32 o                         
 -16   3   6       5014.48       5411.73       434.91 o                         
 -15   3   6       1665.07       1836.55       167.18 o                         
 -14   3   6       3613.55       3906.70       231.78 o                         
 -13   3   6        678.99        660.60        88.17 o                         
 -12   3   6       2427.03       2643.55       236.63 o                         
 -11   3   6        931.07       1125.16        96.82 o                         
 -10   3   6      14710.47      12733.11      1229.08 o                         
  -9   3   6       5214.15       4552.31       243.36 o                         
  -8   3   6        505.55        452.18        76.43 o                         
  -7   3   6       2839.05       2672.87       113.00 o                         
  -6   3   6      22577.26      22612.74       492.81 o                         
  -5   3   6      11795.32      11652.55       226.81 o                         
  -4   3   6      14424.59      14058.57       268.29 o                         
  -3   3   6       1120.34       1605.21        45.60 o                         
  -2   3   6      68761.53      73001.94      1684.16 o                         
  -1   3   6       5154.68       4441.74       167.43 o                         
   0   3   6      40500.86      41413.38      1081.96 o                         
   1   3   6        390.09        453.20        37.35 o                         
   2   3   6       8729.64       8848.28       354.04 o                         
   3   3   6       2240.66       2450.31       118.88 o                         
   4   3   6      21969.80      21667.00       560.67 o                         
   5   3   6      12044.93      12032.07       295.01 o                         
   6   3   6       5270.10       5377.59       132.87 o                         
   7   3   6        940.95       1034.51        45.98 o                         
   8   3   6      12544.44      12086.62       313.00 o                         
   9   3   6       2825.86       3023.38       156.51 o                         
  10   3   6       6773.49       6576.28       219.16 o                         
  11   3   6         18.90         21.36        49.38 o                         
  12   3   6       3693.64       3940.51       190.99 o                         
  13   3   6       2487.55       2577.01       138.81 o                         
  14   3   6       9559.71      10186.51       330.30 o                         
  15   3   6        189.22        342.43        88.48 o                         
  16   3   6         83.16        235.18       109.52 o                         
 -16   4   6         44.49         41.03       131.29 o                         
 -15   4   6        742.21        669.74       121.20 o                         
 -14   4   6          1.68         10.26        68.70 o                         
 -13   4   6       8733.02       8061.89       604.82 o                         
 -12   4   6        398.99        288.64        64.41 o                         
 -11   4   6       2733.90       2400.09       299.81 o                         
 -10   4   6         17.38         36.86        43.60 o                         
  -9   4   6      17437.60      16237.97       466.77 o                         
  -8   4   6        129.76        224.68        43.51 o                         
  -7   4   6      12605.23      11928.23       275.24 o                         
  -6   4   6         78.66         53.67        20.64 o                         
  -5   4   6       5597.46       5319.71       114.20 o                         
  -4   4   6        690.85        721.70        34.67 o                         
  -3   4   6      79393.57      83980.84      1615.54 o                         
  -2   4   6        634.94        602.06        49.34 o                         
  -1   4   6        463.10        500.44        54.13 o                         
   0   4   6       3155.11       3386.78       182.25 o                         
   1   4   6      41393.63      39106.92      1204.80 o                         
   2   4   6        151.62         54.16        22.63 o                         
   3   4   6      11034.84      11119.85       421.22 o                         
   4   4   6          0.35        -30.72        30.72 o                         
   5   4   6      15119.45      14765.17       400.76 o                         
   6   4   6        315.52        339.39        34.58 o                         
   7   4   6      20206.99      19858.87       436.99 o                         
   8   4   6        153.86        196.20        46.49 o                         
   9   4   6         62.42         29.93        45.12 o                         
  10   4   6        461.27        530.37        66.51 o                         
  11   4   6      19598.58      19823.12       560.60 o                         
  12   4   6         48.32         29.04        56.80 o                         
  13   4   6       1614.85       1658.69       114.89 o                         
  14   4   6         23.05        202.00        70.53 o                         
  15   4   6       4066.19       4207.66       218.52 o                         
  16   4   6         75.38         99.53       107.00 o                         
 -16   5   6       3412.96       3040.79       250.64 o                         
 -15   5   6        878.30        628.18       152.21 o                         
 -14   5   6       1584.81       1434.06       127.40 o                         
 -13   5   6          3.75        -62.91        63.96 o                         
 -12   5   6       4709.58       3998.70       218.41 o                         
 -11   5   6        872.68        862.79        79.93 o                         
 -10   5   6      14191.57      14132.22       420.50 o                         
  -9   5   6       1651.60       1543.80        94.78 o                         
  -8   5   6        739.65        772.35        62.05 o                         
  -7   5   6       1608.41       1413.29        68.48 o                         
  -6   5   6      41157.01      41580.54       820.62 o                         
  -5   5   6       5287.96       5152.50       174.28 o                         
  -4   5   6       6318.38       6591.51       181.64 o                         
  -3   5   6         36.68         31.15        19.57 o                         
  -2   5   6       8674.17       7748.86       184.93 o                         
  -1   5   6       1641.09       1472.86        66.98 o                         
   0   5   6      28534.87      27434.91       858.13 o                         
   1   5   6        105.08         37.78        28.59 o                         
   2   5   6       5335.54       5229.43       225.79 o                         
   3   5   6       9820.98      10118.14       405.28 o                         
   4   5   6      46294.65      45547.08      1683.92 o                         
   5   5   6       3538.91       3353.99       133.95 o                         
   6   5   6       1972.17       2004.73        72.07 o                         
   7   5   6         27.48         26.96        31.35 o                         
   8   5   6      16782.38      16325.30       458.51 o                         
   9   5   6       3529.14       3563.66       142.49 o                         
  10   5   6      11403.66      11974.40       357.90 o                         
  11   5   6        656.26        759.44       103.64 o                         
  12   5   6       2334.76       2653.88       140.50 o                         
  13   5   6        477.96        495.32        98.93 o                         
  14   5   6       6544.17       6481.06       240.86 o                         
  15   5   6        108.93        261.57        78.97 o                         
  16   5   6        404.36        356.95       240.02 o                         
 -15   6   6        190.66        198.56        87.95 o                         
 -14   6   6       1376.00       1213.73       117.82 o                         
 -13   6   6       6753.27       6571.54       239.45 o                         
 -12   6   6       5796.02       5800.79       392.63 o                         
 -11   6   6        115.94        122.05        49.98 o                         
 -10   6   6       1901.94       2023.74       100.08 o                         
  -9   6   6      15701.70      16341.53       418.88 o                         
  -8   6   6       5195.07       5039.42       136.35 o                         
  -7   6   6       4816.91       4794.45       150.92 o                         
  -6   6   6       1741.97       1939.20        87.45 o                         
  -5   6   6       6370.71       6307.77       181.18 o                         
  -4   6   6       6644.52       6620.59       187.95 o                         
  -3   6   6      16357.47      16495.56       369.44 o                         
  -2   6   6       8401.37       8464.81       204.69 o                         
  -1   6   6        203.62        189.18        33.07 o                         
   0   6   6       8523.53       8695.27       304.43 o                         
   1   6   6      12308.23      12242.29       487.37 o                         
   2   6   6      11008.74      10787.68       435.89 o                         
   3   6   6      20772.72      20385.36       784.71 o                         
   4   6   6        209.76        168.83        52.31 o                         
   5   6   6      11958.64      11648.36       499.55 o                         
   6   6   6      15715.40      15350.53       638.09 o                         
   7   6   6      10404.87       9946.42       447.11 o                         
   8   6   6       9010.65       8203.37       467.66 o                         
   9   6   6       1237.36       1237.22        83.00 o                         
  10   6   6       1846.36       1852.03       105.84 o                         
  11   6   6       6869.78       7669.88       254.36 o                         
  12   6   6       1341.27       1388.86       103.06 o                         
  13   6   6       2128.91       2263.22       136.17 o                         
  14   6   6         85.18         66.08        70.63 o                         
  15   6   6       1458.51       1504.01       145.86 o                         
 -15   7   6       4972.22       4389.36       563.12 o                         
 -14   7   6        641.72        563.16       157.38 o                         
 -13   7   6         90.11          4.30        79.83 o                         
 -12   7   6        865.57        884.21        83.20 o                         
 -11   7   6      11971.58      11920.02       357.58 o                         
 -10   7   6       3010.77       2960.70       183.75 o                         
  -9   7   6       2956.11       3074.97       179.21 o                         
  -8   7   6       1673.98       1623.04       148.53 o                         
  -7   7   6       6214.44       6362.77       251.44 o                         
  -6   7   6       3551.34       3488.75       148.74 o                         
  -5   7   6      14966.34      14327.34       369.52 o                         
  -4   7   6        412.22        360.23        37.08 o                         
  -3   7   6        181.79        104.22        28.96 o                         
  -2   7   6       8054.85       7863.45       196.58 o                         
  -1   7   6      27575.82      27533.37       600.90 o                         
   0   7   6       4721.03       4601.86       189.28 o                         
   1   7   6       4005.41       3851.14       191.51 o                         
   2   7   6        781.54        831.55       153.86 o                         
   3   7   6      22437.33      21517.01       830.42 o                         
   4   7   6       9705.71       9284.98       420.03 o                         
   5   7   6      12188.00      11632.60       527.22 o                         
   6   7   6        143.68        159.75        79.62 o                         
   7   7   6        854.34        877.95       135.40 o                         
   8   7   6       1567.97       1614.16       159.49 o                         
   9   7   6       9198.21       9216.65       437.21 o                         
  10   7   6       3627.84       3473.91       251.60 o                         
  11   7   6         17.10        -65.68        65.68 o                         
  12   7   6         58.59        122.50        58.32 o                         
  13   7   6       4919.32       5704.01       283.67 o                         
  14   7   6        882.34       1059.96       100.57 o                         
 -14   8   6       5217.33       5118.37       441.06 o                         
 -13   8   6        489.99        388.72        96.17 o                         
 -12   8   6       5842.93       5412.73       342.49 o                         
 -11   8   6         36.75         92.93        95.54 o                         
 -10   8   6       1448.60       1336.87       304.64 o                         
  -9   8   6         25.40         37.69        66.52 o                         
  -8   8   6      12505.38      12202.70       453.01 o                         
  -7   8   6        119.68        138.78        58.97 o                         
  -6   8   6        907.12        932.42        85.70 o                         
  -5   8   6        161.37        150.22        53.33 o                         
  -4   8   6      32636.79      32240.80       909.97 o                         
  -3   8   6       2383.36       2327.55        91.53 o                         
  -2   8   6      11741.85      11712.21       279.98 o                         
  -1   8   6        983.72        904.15        57.88 o                         
   0   8   6       8380.91       7828.88       373.90 o                         
   1   8   6       2351.44       2342.75       216.43 o                         
   2   8   6      25004.40      26137.15      1009.30 o                         
   3   8   6        103.92        135.40        96.42 o                         
   4   8   6        497.93        385.21       146.68 o                         
   5   8   6        738.33        860.19       124.72 o                         
   6   8   6      10129.68      10426.12       480.49 o                         
   7   8   6       1403.97       1443.36       163.09 o                         
   8   8   6       1047.51        947.73       137.08 o                         
   9   8   6        761.71        677.10       125.47 o                         
  10   8   6       6138.67       6052.77       332.15 o                         
  11   8   6        183.81        124.72       105.91 o                         
  12   8   6       9969.27      10305.15       501.81 o                         
  13   8   6          3.12         61.17       102.57 o                         
  14   8   6        211.29         27.99       114.11 o                         
 -13   9   6         91.06        199.52       123.78 o                         
 -12   9   6        215.69        271.98       127.84 o                         
 -11   9   6       7782.23       7379.64       421.84 o                         
 -10   9   6        215.66        277.36       116.07 o                         
  -9   9   6       3501.61       3433.00       263.35 o                         
  -8   9   6         41.05         40.35        72.04 o                         
  -7   9   6       6481.72       6597.94       243.81 o                         
  -6   9   6       1629.51       1522.55       111.67 o                         
  -5   9   6      14571.74      14481.60       439.07 o                         
  -4   9   6         12.19        -34.81        66.03 o                         
  -3   9   6        722.24        745.33        69.15 o                         
  -2   9   6         23.64          7.75        36.38 o                         
  -1   9   6      19280.42      19112.66       529.55 o                         
   0   9   6        895.81       1003.94        87.66 o                         
   1   9   6       2574.73       2620.42       170.55 o                         
   2   9   6         10.02          8.21        98.47 o                         
   3   9   6       6828.42       6441.09       335.40 o                         
   4   9   6       1033.77        881.93       127.63 o                         
   5   9   6       4820.54       5189.40       294.39 o                         
   6   9   6        252.65        226.51       153.86 o                         
   7   9   6        920.65       1022.93       157.96 o                         
   8   9   6        490.53        621.43       212.33 o                         
   9   9   6      11175.29      10891.26       517.84 o                         
  10   9   6        133.17        257.63       109.90 o                         
  11   9   6        412.54        416.57       128.13 o                         
  12   9   6         43.01        329.34       136.42 o                         
  13   9   6       5061.03       4635.44       320.71 o                         
 -12  10   6       2967.20       2566.12       397.98 o                         
 -11  10   6         65.78         27.15       110.80 o                         
 -10  10   6        886.89        799.15       173.35 o                         
  -9  10   6       2486.60       2951.94       253.47 o                         
  -8  10   6      10974.79      10866.79       526.85 o                         
  -7  10   6       2720.28       2707.55       179.86 o                         
  -6  10   6        792.91        663.22       115.78 o                         
  -5  10   6       1377.90       1184.95       195.06 o                         
  -4  10   6       6363.96       6522.43       240.88 o                         
  -3  10   6       4979.74       5098.22       234.17 o                         
  -2  10   6       6549.91       6783.66       238.03 o                         
  -1  10   6         60.54        -12.57        52.81 o                         
   0  10   6       1677.19       1599.43       207.27 o                         
   1  10   6       4299.51       4386.60       244.04 o                         
   2  10   6       8086.65       7984.25       537.48 o                         
   3  10   6       1051.22       1209.28       155.19 o                         
   4  10   6        291.15        251.67       101.26 o                         
   5  10   6       2184.65       2423.67       287.20 o                         
   6  10   6       6627.83       6625.42       364.65 o                         
   7  10   6       3715.91       3466.09       268.35 o                         
   8  10   6       2675.73       2942.76       250.20 o                         
   9  10   6        419.19        402.20       126.77 o                         
  10  10   6       2140.04       1975.53       214.59 o                         
  11  10   6       1406.46       1772.93       211.06 o                         
  12  10   6       3312.33       3376.69       430.80 o                         
 -10  11   6       3752.37       3661.12       298.09 o                         
  -9  11   6        157.78        188.64       114.94 o                         
  -8  11   6          9.27         63.04       109.35 o                         
  -7  11   6       1621.92       1565.00       306.69 o                         
  -6  11   6       8284.66       8038.85       333.50 o                         
  -5  11   6       3185.75       2863.98       186.00 o                         
  -4  11   6       1136.38       1355.64       130.64 o                         
  -3  11   6         12.53        -61.49        64.73 o                         
  -2  11   6       5561.44       5292.26       308.38 o                         
  -1  11   6       4618.53       4776.51       265.52 o                         
   0  11   6       6641.20       6551.42       436.96 o                         
   1  11   6        644.17        819.04       124.70 o                         
   2  11   6       1683.17       1701.76       200.41 o                         
   3  11   6       1675.88       1924.31       202.32 o                         
   4  11   6       7824.13       7463.20       469.78 o                         
   5  11   6       2566.42       2665.39       239.34 o                         
   6  11   6        484.10        544.84       138.07 o                         
   7  11   6        720.68        669.32       149.07 o                         
   8  11   6       4659.96       4809.67       705.70 o                         
   9  11   6       1958.40       2124.51       232.55 o                         
  10  11   6       2110.33       2197.76       235.71 o                         
  -8  12   6         52.72        118.97       127.11 o                         
  -7  12   6       4440.74       4779.50       328.94 o                         
  -6  12   6          8.45         83.26        88.65 o                         
  -5  12   6       3283.56       3298.06       222.59 o                         
  -4  12   6         44.64         20.49        79.84 o                         
  -3  12   6       8358.69       8564.79       405.00 o                         
  -2  12   6        460.39        373.36       147.70 o                         
  -1  12   6         50.23         20.51       114.88 o                         
   0  12   6         25.09         74.64        92.64 o                         
   1  12   6      13279.96      13426.00       490.25 o                         
   2  12   6       1477.16       1591.33       279.34 o                         
   3  12   6       4276.21       4535.33       251.29 o                         
   4  12   6         11.10       -102.26       102.26 o                         
   5  12   6       3802.49       4121.11       317.52 o                         
   6  12   6        172.03        202.43       121.75 o                         
   7  12   6       8503.43       8307.99       457.83 o                         
   8  12   6          2.42        145.99       197.97 o                         
  -6  13   6       7254.88       7498.06       558.00 o                         
  -5  13   6        321.70        373.87       219.51 o                         
  -4  13   6       1208.65       1641.16       250.28 o                         
  -3  13   6         15.84        172.32       135.40 o                         
  -2  13   6       3273.10       3762.36       352.85 o                         
  -1  13   6        286.24        372.70       115.61 o                         
   0  13   6       6342.73       6550.48       359.56 o                         
   1  13   6          7.67        183.89        93.94 o                         
   2  13   6        892.60        922.06       136.10 o                         
   3  13   6         71.79        104.91        96.20 o                         
   4  13   6       7645.22       7462.77       428.34 o                         
   5  13   6        228.42        -90.58       148.73 o                         
   6  13   6        636.40        669.46       210.27 o                         
 -17   0   7         22.08        -17.90       115.91 o                         
 -15   0   7      11951.05      12872.26       834.94 o                         
 -13   0   7       8167.92       8922.29       402.77 o                         
 -11   0   7      14609.06      15955.34       649.17 o                         
  -9   0   7      33126.87      36965.23      1413.15 o                         
  -7   0   7       1314.03       1293.99       100.77 o                         
  -5   0   7      46764.64      44462.98      2883.32 o                         
  -3   0   7       5159.95       4943.08       263.83 o                         
  -1   0   7      27049.26      27749.96       839.23 o                         
   1   0   7      90258.01      94696.26      2427.72 o                         
   3   0   7      11861.00      12698.06       392.39 o                         
   5   0   7      23500.71      23403.60       620.09 o                         
   7   0   7       2879.85       3028.21       125.55 o                         
   9   0   7      26811.46      26592.13       713.47 o                         
  11   0   7       4947.83       5107.89       176.30 o                         
  13   0   7        814.49        826.59        91.83 o                         
  15   0   7       9836.62       8639.96       425.19 o                         
  17   0   7        263.18        127.19       213.35 o                         
 -17   1   7        650.36        737.55       136.80 o                         
 -16   1   7       4921.82       5131.47       270.59 o                         
 -15   1   7        440.32        544.42        74.74 o                         
 -14   1   7        396.02        419.51        70.42 o                         
 -13   1   7       2354.31       2409.30       123.67 o                         
 -12   1   7      16957.68      18468.06       526.05 o                         
 -11   1   7       2186.93       2070.21       107.58 o                         
 -10   1   7       3144.13       3300.62       132.38 o                         
  -9   1   7       1119.29       1196.07       115.18 o                         
  -8   1   7      21590.61      22047.29       607.07 o                         
  -7   1   7       3285.13       3480.33       132.36 o                         
  -6   1   7      25688.34      26482.96       819.12 o                         
  -5   1   7       4645.31       4996.34       124.43 o                         
  -4   1   7       8420.92       8502.18       193.35 o                         
  -3   1   7       1206.52       1143.13        35.04 o                         
  -2   1   7      36569.95      36995.41       636.61 o                         
  -1   1   7       3400.27       3111.41        62.61 o                         
   0   1   7        664.90        658.71        24.57 o                         
   1   1   7        110.76        174.48        12.19 o                         
   2   1   7      36277.11      37633.72       617.87 o                         
   3   1   7      14322.56      14770.42       296.96 o                         
   4   1   7      25915.00      26566.28       523.81 o                         
   5   1   7       3908.24       4222.86        95.08 o                         
   6   1   7      22393.23      22905.39       431.19 o                         
   7   1   7       3209.83       2878.75        74.09 o                         
   8   1   7      25494.06      25937.45       523.72 o                         
   9   1   7       2383.98       2329.77        74.89 o                         
  10   1   7        414.27        352.49        36.22 o                         
  11   1   7        191.15        244.23        39.37 o                         
  12   1   7      12781.13      12481.79       327.37 o                         
  13   1   7       1426.88       1404.53        90.75 o                         
  14   1   7       2230.76       1979.54       188.54 o                         
  15   1   7          5.95         72.70        71.47 o                         
  16   1   7       3418.17       3123.46       247.92 o                         
  17   1   7        582.68        235.92       215.40 o                         
 -17   2   7          7.79        133.34       135.40 o                         
 -16   2   7       1099.37       1245.98       196.97 o                         
 -15   2   7       3635.01       3587.13       423.37 o                         
 -14   2   7       5381.81       5762.38       245.94 o                         
 -13   2   7       3992.52       4025.79       164.63 o                         
 -12   2   7          7.47         11.11        49.45 o                         
 -11   2   7       2758.55       2846.99       210.53 o                         
 -10   2   7      12011.66      10861.42       505.44 o                         
  -9   2   7      18199.22      16027.83       816.24 o                         
  -8   2   7       4305.99       3574.02       197.20 o                         
  -7   2   7         85.16        124.43        32.18 o                         
  -6   2   7       8395.57       7775.34       377.83 o                         
  -5   2   7      24603.76      24839.67       461.89 o                         
  -4   2   7      12889.98      12642.64       226.24 o                         
  -3   2   7       2508.29       2452.40        62.34 o                         
  -2   2   7      18205.15      19477.96       419.82 o                         
  -1   2   7      36038.80      37082.70       866.26 o                         
   0   2   7      17870.88      18277.04       393.91 o                         
   1   2   7      15978.79      17396.09       391.31 o                         
   2   2   7      10138.83      10236.29       205.52 o                         
   3   2   7       3262.46       3392.86        99.11 o                         
   4   2   7      27600.40      26636.22       520.23 o                         
   5   2   7      24414.24      26622.57       467.95 o                         
   6   2   7       7795.04       7232.70       158.37 o                         
   7   2   7        517.56        544.25        32.28 o                         
   8   2   7        782.04        791.57        41.09 o                         
   9   2   7       5152.17       5292.55       129.42 o                         
  10   2   7       8825.92       8604.90       214.24 o                         
  11   2   7       8099.57       8061.29       226.52 o                         
  12   2   7        301.28        334.77        51.99 o                         
  13   2   7       1369.06       1549.78       106.99 o                         
  14   2   7       3042.92       2881.79       169.57 o                         
  15   2   7       3179.50       3189.03       185.16 o                         
  16   2   7       2116.49       2063.63       202.56 o                         
  17   2   7         98.28         92.32       205.15 o                         
 -17   3   7       4406.96       4065.98       365.16 o                         
 -16   3   7        533.99        500.55       168.22 o                         
 -15   3   7        381.58        292.75        83.75 o                         
 -14   3   7         46.98        159.25        75.01 o                         
 -13   3   7       4906.92       4803.03       254.47 o                         
 -12   3   7       4102.07       3706.59       238.29 o                         
 -11   3   7       8162.88       7342.44       346.28 o                         
 -10   3   7        889.68        750.09        75.64 o                         
  -9   3   7       1352.84       1401.07        76.47 o                         
  -8   3   7       6692.56       6422.74       198.92 o                         
  -7   3   7      23341.98      21190.35       512.33 o                         
  -6   3   7       2596.98       2659.94        78.21 o                         
  -5   3   7       5797.77       5702.06       138.60 o                         
  -4   3   7        531.90        443.10        33.14 o                         
  -3   3   7      43709.77      44504.81       869.06 o                         
  -2   3   7      17106.17      17700.30       423.22 o                         
  -1   3   7      28276.19      29157.02       684.63 o                         
   0   3   7       2715.66       2861.82        76.00 o                         
   1   3   7      10015.78       8798.79       382.17 o                         
   2   3   7      19235.16      20206.10       480.34 o                         
   3   3   7      43798.34      45424.46      1160.80 o                         
   4   3   7        767.85        873.55        52.30 o                         
   5   3   7       4012.44       4326.96       123.17 o                         
   6   3   7         92.60        153.15        28.92 o                         
   7   3   7      24119.01      24168.38       528.32 o                         
   8   3   7       2233.63       2345.15       101.99 o                         
   9   3   7       6395.55       6301.56       207.83 o                         
  10   3   7       1896.70       1801.81       105.21 o                         
  11   3   7       7153.45       6834.76       229.33 o                         
  12   3   7       1799.66       1958.48       135.91 o                         
  13   3   7       8401.24       8364.52       278.37 o                         
  14   3   7        415.76        571.17        82.87 o                         
  15   3   7         81.53         20.97        98.27 o                         
  16   3   7        708.81       1014.08       155.85 o                         
 -16   4   7       2081.60       2275.06       295.41 o                         
 -15   4   7         15.17        -70.85        86.23 o                         
 -14   4   7       6884.21       6450.09       274.57 o                         
 -13   4   7        137.96         91.92        68.51 o                         
 -12   4   7          0.48        -54.20        65.56 o                         
 -11   4   7         27.97         13.10        51.62 o                         
 -10   4   7      15475.60      14457.89       493.50 o                         
  -9   4   7          5.68          3.61        39.92 o                         
  -8   4   7      15169.56      14982.47       433.97 o                         
  -7   4   7         30.62         42.14        25.76 o                         
  -6   4   7      17898.14      17193.04       329.78 o                         
  -5   4   7         21.99         27.24        17.30 o                         
  -4   4   7      27955.06      28847.52       570.50 o                         
  -3   4   7       2348.69       2643.71        74.42 o                         
  -2   4   7        449.12        379.71        43.67 o                         
  -1   4   7       2131.17       2594.85       109.84 o                         
   0   4   7      89350.30      92950.97      2819.79 o                         
   1   4   7       3415.44       3547.04       136.73 o                         
   2   4   7      15274.36      16502.93       362.02 o                         
   3   4   7         18.11        -25.72        26.09 o                         
   4   4   7      17531.39      16837.58       509.23 o                         
   5   4   7        456.13        431.91        35.62 o                         
   6   4   7      23734.43      23631.94       561.99 o                         
   7   4   7        308.27        352.29        53.49 o                         
   8   4   7       2738.59       2618.36       117.08 o                         
   9   4   7        437.47        369.42        56.93 o                         
  10   4   7      23247.57      22614.59       747.36 o                         
  11   4   7          2.56         -1.07        52.49 o                         
  12   4   7        285.62        273.72        64.58 o                         
  13   4   7         29.70         61.27        62.74 o                         
  14   4   7       7487.49       7733.96       270.80 o                         
  15   4   7        161.26        248.45        88.54 o                         
  16   4   7       3477.97       3632.33       274.33 o                         
 -16   5   7        476.07        606.83       137.57 o                         
 -15   5   7        742.40        513.66        98.80 o                         
 -14   5   7        121.41        231.13        95.61 o                         
 -13   5   7       6318.72       5040.34       589.93 o                         
 -12   5   7       1115.00       1080.19       378.49 o                         
 -11   5   7      13681.77      12358.80       382.10 o                         
 -10   5   7        674.72        771.08        89.13 o                         
  -9   5   7       4272.62       3964.75       155.71 o                         
  -8   5   7       1963.35       1838.63        96.36 o                         
  -7   5   7      18127.26      18027.82       373.95 o                         
  -6   5   7       7316.59       7701.70       173.42 o                         
  -5   5   7       2503.00       2418.00        69.63 o                         
  -4   5   7        912.53        902.47        44.47 o                         
  -3   5   7      41001.14      39230.56      1046.38 o                         
  -2   5   7       7430.32       7150.11       216.36 o                         
  -1   5   7      17564.18      17562.96       671.83 o                         
   0   5   7       1223.99       1300.36        78.00 o                         
   1   5   7      17678.60      17553.24       565.30 o                         
   2   5   7       3647.72       3583.47       165.29 o                         
   3   5   7      44431.80      43478.66      1329.26 o                         
   4   5   7       3191.27       3255.66       252.33 o                         
   5   5   7        515.97        452.47        36.43 o                         
   6   5   7         33.56         67.88        27.68 o                         
   7   5   7      22424.87      22399.87       609.15 o                         
   8   5   7       6491.78       6416.28       209.26 o                         
   9   5   7       4956.10       4810.78       173.37 o                         
  10   5   7        241.19        220.08        58.13 o                         
  11   5   7       8525.35       8277.23       271.35 o                         
  12   5   7       1799.75       2070.21       124.37 o                         
  13   5   7       8165.63       8432.16       284.10 o                         
  14   5   7        314.79        419.37        85.87 o                         
  15   5   7         41.69         16.47        86.53 o                         
  16   5   7         83.22        -57.44       168.22 o                         
 -15   6   7       2917.20       2508.53       220.43 o                         
 -14   6   7       3931.66       3509.50       193.80 o                         
 -13   6   7       1850.97       1493.30       160.70 o                         
 -12   6   7         67.87        103.60        62.77 o                         
 -11   6   7       1109.18       1140.72       137.87 o                         
 -10   6   7      13474.54      13545.70       375.82 o                         
  -9   6   7       9538.30       9608.23       264.95 o                         
  -8   6   7       1095.79       1083.82        55.55 o                         
  -7   6   7        558.52        652.60        96.39 o                         
  -6   6   7       3194.84       3260.67       115.71 o                         
  -5   6   7      12605.93      12898.63       332.85 o                         
  -4   6   7      26404.27      26050.37       566.73 o                         
  -3   6   7       2684.79       2624.37       104.96 o                         
  -2   6   7        413.77        354.27        33.62 o                         
  -1   6   7       5088.05       4807.88       187.99 o                         
   0   6   7      15846.26      14305.90       473.97 o                         
   1   6   7      19751.19      19275.15       624.53 o                         
   2   6   7       8907.58       8897.32       366.01 o                         
   3   6   7        723.26        946.21        75.16 o                         
   4   6   7      17720.90      17217.84       933.41 o                         
   5   6   7      15741.52      15440.46       639.90 o                         
   6   6   7       8067.37       8095.13       376.75 o                         
   7   6   7       2610.28       2591.64       251.59 o                         
   8   6   7        682.39        656.39        50.00 o                         
   9   6   7       6709.98       6790.14       221.14 o                         
  10   6   7       9757.91       9965.45       307.33 o                         
  11   6   7       3786.67       4064.80       166.94 o                         
  12   6   7        968.79        944.74        91.54 o                         
  13   6   7        236.65        281.14        73.18 o                         
  14   6   7       1877.46       2052.40       133.83 o                         
  15   6   7       1581.75       1728.27       157.13 o                         
 -15   7   7        177.66        268.74       145.65 o                         
 -14   7   7        968.09       1017.62       107.43 o                         
 -13   7   7        984.48       1029.15        98.46 o                         
 -12   7   7      11000.68      10735.66       436.87 o                         
 -11   7   7       1128.32       1165.13       113.64 o                         
 -10   7   7       2750.94       2728.36       215.86 o                         
  -9   7   7       1090.54        971.60       108.32 o                         
  -8   7   7       7739.83       7851.63       316.72 o                         
  -7   7   7       6930.42       8061.79       649.23 o                         
  -6   7   7       5717.49       5358.78       300.84 o                         
  -5   7   7        119.65        109.74        38.65 o                         
  -4   7   7       3158.18       3254.52       121.56 o                         
  -3   7   7       7789.20       7535.39       189.76 o                         
  -2   7   7      27474.32      26565.71       582.57 o                         
  -1   7   7       2078.98       2293.31       156.13 o                         
   0   7   7       1886.87       1899.26       111.36 o                         
   1   7   7       2291.40       2277.53       138.99 o                         
   2   7   7      25033.62      25042.97       960.78 o                         
   3   7   7       6486.03       6458.80       334.39 o                         
   4   7   7      14729.39      15416.67       878.02 o                         
   5   7   7        104.47         56.93        72.49 o                         
   6   7   7       3859.98       3555.77       247.20 o                         
   7   7   7       3634.53       3565.41       230.63 o                         
   8   7   7      10543.22      10595.45       483.85 o                         
   9   7   7       3301.34       2977.63       227.52 o                         
  10   7   7        207.41        242.16       188.73 o                         
  11   7   7        177.52        168.64        63.65 o                         
  12   7   7       4623.36       4871.76       248.13 o                         
  13   7   7        563.83        501.35        78.33 o                         
  14   7   7        563.54        613.54        88.65 o                         
 -14   8   7         89.46        285.15       157.96 o                         
 -13   8   7       2727.19       2320.69       363.11 o                         
 -12   8   7          9.18        101.15       106.83 o                         
 -11   8   7       2949.66       2922.96       246.94 o                         
 -10   8   7          6.76       -109.55       124.11 o                         
  -9   8   7       9115.53       8626.70       351.68 o                         
  -8   8   7         11.16          0.07        62.03 o                         
  -7   8   7        168.21          3.92        54.50 o                         
  -6   8   7        118.97        142.45        55.05 o                         
  -5   8   7      18002.17      18667.20       615.50 o                         
  -4   8   7        107.81        189.38        46.53 o                         
  -3   8   7       4068.45       3900.26       140.92 o                         
  -2   8   7       1186.31       1342.59        84.56 o                         
  -1   8   7      13900.88      13546.93       397.63 o                         
   0   8   7        269.54        266.40        64.01 o                         
   1   8   7      19289.08      18976.87       748.40 o                         
   2   8   7         18.28         -4.07        49.67 o                         
   3   8   7        101.09         36.93        98.47 o                         
   4   8   7        215.42        232.01        89.13 o                         
   5   8   7      18816.28      18562.09       775.56 o                         
   6   8   7       1198.51       1128.22       142.14 o                         
   7   8   7       2308.60       2146.72       194.36 o                         
   8   8   7        375.37        381.27       143.60 o                         
   9   8   7       7332.16       7585.50       390.18 o                         
  10   8   7        473.86        429.40       117.65 o                         
  11   8   7       5798.31       5788.18       372.34 o                         
  12   8   7         14.49        377.92       214.38 o                         
  13   8   7       1532.93       1574.32       196.82 o                         
  14   8   7          8.87       -172.32       172.32 o                         
 -13   9   7        134.68        -65.65       121.04 o                         
 -12   9   7       7020.67       7472.28       450.29 o                         
 -11   9   7        260.83        304.73       118.95 o                         
 -10   9   7        482.09        330.52       138.47 o                         
  -9   9   7        162.53         79.05        95.93 o                         
  -8   9   7       8395.72       8227.22       342.78 o                         
  -7   9   7       1920.82       1501.35       181.25 o                         
  -6   9   7      13222.80      13038.38       405.11 o                         
  -5   9   7        159.09        154.53        67.51 o                         
  -4   9   7       3235.25       3457.07       163.96 o                         
  -3   9   7        880.22        910.04        75.02 o                         
  -2   9   7      18182.11      19152.06       545.41 o                         
  -1   9   7        877.41        828.31        82.28 o                         
   0   9   7         28.66         28.06        53.34 o                         
   1   9   7       1474.58       1519.98       129.95 o                         
   2   9   7      10996.46      10911.68       668.77 o                         
   3   9   7        394.10        227.71       123.09 o                         
   4   9   7       3342.65       3482.25       364.13 o                         
   5   9   7          2.37         26.73        78.57 o                         
   6   9   7       3989.70       3790.20       270.97 o                         
   7   9   7        792.26        700.06       208.22 o                         
   8   9   7       6278.16       6658.02       405.16 o                         
   9   9   7         69.09        136.31       102.52 o                         
  10   9   7         98.34         67.30       103.96 o                         
  11   9   7         41.48         54.97       102.76 o                         
  12   9   7       7015.78       7149.71       435.93 o                         
  13   9   7        287.71        261.55       132.49 o                         
 -12  10   7         52.36         49.23       129.24 o                         
 -11  10   7       1525.42       1714.71       203.36 o                         
 -10  10   7       1702.91       1840.31       207.95 o                         
  -9  10   7       7317.77       6668.91       392.66 o                         
  -8  10   7       1834.21       2062.02       203.95 o                         
  -7  10   7          7.34        -11.92        66.15 o                         
  -6  10   7       3191.89       3368.10       193.95 o                         
  -5  10   7       8217.99       8444.04       293.76 o                         
  -4  10   7       2962.06       2843.05       155.21 o                         
  -3  10   7       2807.44       2980.49       157.88 o                         
  -2  10   7          4.49         17.83        57.31 o                         
  -1  10   7       5476.33       5445.25       226.00 o                         
   0  10   7       6084.51       5927.08       560.05 o                         
   1  10   7       5954.54       6322.38       313.63 o                         
   2  10   7        616.94        640.05       168.22 o                         
   3  10   7        793.31        538.64       207.20 o                         
   4  10   7       2927.95       3067.77       246.40 o                         
   5  10   7       4355.65       4311.85       302.01 o                         
   6  10   7       3669.42       3397.55       405.16 o                         
   7  10   7        229.37         29.61       145.65 o                         
   8  10   7         89.32         31.01       104.26 o                         
   9  10   7       4008.20       4341.36       318.97 o                         
  10  10   7       1955.08       1987.33       218.98 o                         
  11  10   7       2225.93       2118.12       228.47 o                         
 -10  11   7        162.26        333.95       133.89 o                         
  -9  11   7        570.35        434.38       139.66 o                         
  -8  11   7       1152.57        985.65       159.03 o                         
  -7  11   7       7435.80       7332.25       325.78 o                         
  -6  11   7       1045.97        957.08       119.65 o                         
  -5  11   7         14.23         58.81        66.47 o                         
  -4  11   7        161.28        132.33        77.45 o                         
  -3  11   7       8532.54       8500.37       393.50 o                         
  -2  11   7       3454.25       3424.51       212.42 o                         
  -1  11   7       4760.33       4532.11       275.92 o                         
   0  11   7          1.37         50.26        86.16 o                         
   1  11   7       3674.10       3664.77       332.34 o                         
   2  11   7       2818.28       3024.58       191.14 o                         
   3  11   7       6749.02       6554.28       415.42 o                         
   4  11   7       1350.44       1199.52       172.27 o                         
   5  11   7        221.84        253.95       120.96 o                         
   6  11   7        674.35        672.86       145.78 o                         
   7  11   7       6401.91       6423.10       372.79 o                         
   8  11   7       3025.11       3047.64       271.25 o                         
   9  11   7       1286.29       1440.20       198.73 o                         
  10  11   7        255.22        291.87       134.06 o                         
  -8  12   7       1314.09       1444.22       240.02 o                         
  -7  12   7          9.63       -121.04       121.04 o                         
  -6  12   7       4537.83       4206.36       380.54 o                         
  -5  12   7         74.62          4.61        89.20 o                         
  -4  12   7       5642.57       5666.70       389.78 o                         
  -3  12   7          2.17        125.14       127.19 o                         
  -2  12   7        578.23        658.52       166.17 o                         
  -1  12   7        179.02        -96.42       114.88 o                         
   0  12   7      13347.97      14268.50       608.89 o                         
   1  12   7       1002.88       1090.96       125.88 o                         
   2  12   7       2462.76       2326.66       175.84 o                         
   3  12   7          1.61         51.44        84.41 o                         
   4  12   7       5594.46       6242.54       371.78 o                         
   5  12   7         99.15        -64.89       110.13 o                         
   6  12   7       5280.72       4793.84       493.37 o                         
   7  12   7         32.83        223.75       128.80 o                         
   8  12   7       1232.02       1176.66       192.17 o                         
  -6  13   7         91.27        173.73       140.52 o                         
  -5  13   7        433.43        196.94       166.17 o                         
  -4  13   7         34.99        -80.01       131.29 o                         
  -3  13   7       4744.12       4968.62       404.14 o                         
  -2  13   7        215.79        322.08       149.76 o                         
  -1  13   7       4035.85       4683.47       387.72 o                         
   0  13   7         13.79         12.45       104.44 o                         
   1  13   7       2694.68       2767.50       341.35 o                         
   2  13   7        933.12        810.34       125.95 o                         
   3  13   7       8384.22       9916.04       470.64 o                         
   4  13   7        284.68        261.85       106.19 o                         
   5  13   7          9.65        -38.42       151.81 o                         
 -16   0   8       8686.51       9806.70       451.41 o                         
 -14   0   8       1627.25       1826.05       271.82 o                         
 -12   0   8      21554.45      22037.43       878.56 o                         
 -10   0   8      17705.32      18922.00      1406.27 o                         
  -8   0   8       5758.43       6792.24       301.21 o                         
  -6   0   8      51785.96      52876.19      2884.34 o                         
  -4   0   8      15238.79      15336.27       810.32 o                         
  -2   0   8      26653.77      27779.76       843.00 o                         
   0   0   8      52801.93      54238.18      1396.47 o                         
   2   0   8      22715.50      22105.80       581.31 o                         
   4   0   8      22445.84      21150.76       641.48 o                         
   6   0   8        268.36        300.95        36.72 o                         
   8   0   8      24613.78      24920.46       669.35 o                         
  10   0   8      13707.72      13640.04       390.04 o                         
  12   0   8       6441.78       6601.00       258.59 o                         
  14   0   8      11304.79      10835.77      1352.93 o                         
  16   0   8        216.79        134.58       116.07 o                         
 -17   1   8       3203.41       3761.42       271.50 o                         
 -16   1   8         25.53        139.69        80.63 o                         
 -15   1   8       2456.92       2841.98       143.35 o                         
 -14   1   8       1309.11       1532.16       102.52 o                         
 -13   1   8      14719.59      15863.83       463.20 o                         
 -12   1   8        294.52        401.02        63.76 o                         
 -11   1   8         15.26         -2.45        54.78 o                         
 -10   1   8       2717.40       2973.54       124.71 o                         
  -9   1   8      21022.22      22433.60       622.21 o                         
  -8   1   8       5313.86       5009.62       197.41 o                         
  -7   1   8      16822.84      17019.95       741.16 o                         
  -6   1   8          7.40         22.40        27.24 o                         
  -5   1   8      19475.63      19947.68       435.52 o                         
  -4   1   8      11474.50      10977.01       245.58 o                         
  -3   1   8      34529.23      34144.57       584.92 o                         
  -2   1   8        222.88        190.64        16.29 o                         
  -1   1   8         16.93         -8.79        10.37 o                         
   0   1   8        167.45        157.65        12.94 o                         
   1   1   8      53948.98      56223.07       966.03 o                         
   2   1   8       6830.01       7151.56       142.29 o                         
   3   1   8       3807.59       3698.04        87.76 o                         
   4   1   8        125.77        112.94        18.28 o                         
   5   1   8      26602.43      25729.86       480.69 o                         
   6   1   8       9327.94       9136.13       184.32 o                         
   7   1   8      21825.23      21940.13       417.12 o                         
   8   1   8        195.40        262.37        37.39 o                         
   9   1   8       1526.09       1511.99        57.28 o                         
  10   1   8       1889.29       1856.17        67.71 o                         
  11   1   8      17602.48      17553.51       374.63 o                         
  12   1   8        265.87        301.39        48.58 o                         
  13   1   8        995.39        886.24        75.18 o                         
  14   1   8          7.45         34.25        65.07 o                         
  15   1   8       6185.46       5794.42       391.18 o                         
  16   1   8       1859.26       1727.52       191.22 o                         
  17   1   8       2027.44       1885.28       340.54 o                         
 -17   2   8       1182.15       1333.44       225.66 o                         
 -16   2   8       4794.80       4723.84       227.13 o                         
 -15   2   8       2279.38       2013.99       144.35 o                         
 -14   2   8       2428.95       2422.86       348.75 o                         
 -13   2   8         13.57         15.12        63.08 o                         
 -12   2   8       3451.50       3494.22       141.84 o                         
 -11   2   8      12088.37      12388.38       366.41 o                         
 -10   2   8       6587.14       6133.09       216.08 o                         
  -9   2   8        619.97        499.66        53.21 o                         
  -8   2   8        720.41        527.26        63.38 o                         
  -7   2   8      19501.79      17819.56       758.43 o                         
  -6   2   8      20418.99      19935.59       401.60 o                         
  -5   2   8       9031.41       8803.61       163.54 o                         
  -4   2   8       3688.61       3685.59        75.89 o                         
  -3   2   8       6507.01       6459.64       140.20 o                         
  -2   2   8      40188.57      42713.45       995.68 o                         
  -1   2   8      13024.46      12893.26       319.92 o                         
   0   2   8      32262.07      33604.50       660.23 o                         
   1   2   8        874.68        908.06        33.17 o                         
   2   2   8      15731.61      16284.21       306.33 o                         
   3   2   8      24867.93      27287.74       535.94 o                         
   4   2   8      22236.98      22872.67       400.59 o                         
   5   2   8      16596.21      17290.94       309.73 o                         
   6   2   8        394.74        454.93        26.56 o                         
   7   2   8       7285.23       7108.42       150.48 o                         
   8   2   8      20540.52      20124.18       412.56 o                         
   9   2   8      12204.04      12203.59       262.63 o                         
  10   2   8       2252.20       2176.08        94.84 o                         
  11   2   8        348.09        393.15        54.28 o                         
  12   2   8       3058.73       3100.49       116.67 o                         
  13   2   8       6392.49       6048.99       233.62 o                         
  14   2   8       4260.44       3670.23       195.36 o                         
  15   2   8       1247.46       1233.41       166.10 o                         
  16   2   8        322.44        603.13       235.92 o                         
 -16   3   8         54.76         61.54       127.19 o                         
 -15   3   8         18.79        201.79        79.82 o                         
 -14   3   8       7139.74       7549.91       392.28 o                         
 -13   3   8       2732.29       2769.98       165.31 o                         
 -12   3   8       4896.18       4811.37       213.24 o                         
 -11   3   8         34.00         89.29        57.25 o                         
 -10   3   8       9120.99       7497.80       636.87 o                         
  -9   3   8       3012.68       2513.45       105.71 o                         
  -8   3   8      24697.75      23663.72       646.31 o                         
  -7   3   8       3339.21       3373.61       118.27 o                         
  -6   3   8        124.21         86.26        20.86 o                         
  -5   3   8       2008.12       1895.67        62.39 o                         
  -4   3   8      42781.41      43394.33       850.51 o                         
  -3   3   8       9585.02       9710.54       203.27 o                         
  -2   3   8       9892.13       9115.23       207.16 o                         
  -1   3   8        488.21        462.19        28.89 o                         
   0   3   8      41929.23      43420.89       949.09 o                         
   1   3   8      22283.16      23428.51       553.72 o                         
   2   3   8      44315.03      46035.47       907.38 o                         
   3   3   8        264.42        252.81        25.13 o                         
   4   3   8       1101.84       1208.63        53.01 o                         
   5   3   8       6467.86       6094.61       161.97 o                         
   6   3   8      22276.16      22348.14       534.48 o                         
   7   3   8       7635.34       7449.13       180.58 o                         
   8   3   8       3922.89       3566.02       101.18 o                         
   9   3   8       2077.14       2371.11       115.18 o                         
  10   3   8       9074.14       9065.21       283.36 o                         
  11   3   8       1776.76       1804.73       110.15 o                         
  12   3   8       6851.42       6674.91       232.39 o                         
  13   3   8        205.60        250.53        66.11 o                         
  14   3   8       1670.91       1508.83       114.29 o                         
  15   3   8       1483.07       1500.66       135.13 o                         
  16   3   8       5106.31       5030.16       506.71 o                         
 -16   4   8        137.48         51.29       123.09 o                         
 -15   4   8       5329.35       5725.66       338.49 o                         
 -14   4   8         13.94        -68.56        68.56 o                         
 -13   4   8       1147.67        873.89       100.53 o                         
 -12   4   8        457.59        389.14        77.21 o                         
 -11   4   8      18133.14      15290.86      1419.81 o                         
 -10   4   8        395.15        259.79        59.54 o                         
  -9   4   8       2652.79       2678.63       196.93 o                         
  -8   4   8          4.66         21.75        32.60 o                         
  -7   4   8      27326.49      26643.57       580.22 o                         
  -6   4   8         41.55         43.57        21.83 o                         
  -5   4   8      29635.44      29453.15       585.49 o                         
  -4   4   8       2349.30       2570.89        69.36 o                         
  -3   4   8      16935.02      17462.37       382.01 o                         
  -2   4   8       3884.82       3965.23       112.50 o                         
  -1   4   8      70866.61      74682.38      2273.84 o                         
   0   4   8        110.12         70.94        36.06 o                         
   1   4   8       6011.77       5626.02       149.23 o                         
   2   4   8       3165.54       3154.95        97.46 o                         
   3   4   8      37123.31      36761.63      1087.61 o                         
   4   4   8        123.12        120.32        23.56 o                         
   5   4   8      10614.01       9786.67       271.13 o                         
   6   4   8        102.99        141.60        31.87 o                         
   7   4   8      10757.13      10589.44       270.72 o                         
   8   4   8        504.47        469.00        56.73 o                         
   9   4   8      20468.37      19607.30       547.76 o                         
  10   4   8          0.75         42.17        50.59 o                         
  11   4   8          0.06        -49.59        49.59 o                         
  12   4   8         51.38        -13.08        56.10 o                         
  13   4   8      10081.29      10369.29       350.58 o                         
  14   4   8          2.47        156.93        69.57 o                         
  15   4   8       2186.08       2263.93       163.22 o                         
  16   4   8          8.58        209.69       114.61 o                         
 -16   5   8         99.45         42.67       127.19 o                         
 -15   5   8        270.19        288.85       109.34 o                         
 -14   5   8       4453.01       4220.08       247.98 o                         
 -13   5   8        423.27        276.69        89.51 o                         
 -12   5   8       4746.36       3929.66       192.38 o                         
 -11   5   8         95.34         48.18        56.94 o                         
 -10   5   8       6225.67       5884.66       333.41 o                         
  -9   5   8       1475.59       1461.63       131.29 o                         
  -8   5   8      17154.32      18209.64       598.76 o                         
  -7   5   8       5343.83       4979.61       131.72 o                         
  -6   5   8         41.92         15.15        23.40 o                         
  -5   5   8        554.62        456.19        38.26 o                         
  -4   5   8      45025.27      44935.47      1181.89 o                         
  -3   5   8       4963.96       5092.82       164.97 o                         
  -2   5   8      15970.50      16497.65       535.17 o                         
  -1   5   8          3.49         40.90        30.27 o                         
   0   5   8      15476.23      15548.00       504.84 o                         
   1   5   8       3602.67       3740.67       149.23 o                         
   2   5   8      21330.87      20783.33       664.02 o                         
   3   5   8         18.75         32.82        73.85 o                         
   4   5   8       2599.79       2363.47       167.19 o                         
   5   5   8       3403.93       3280.08       125.25 o                         
   6   5   8      33087.78      31840.76       747.24 o                         
   7   5   8       5161.28       4973.10       169.56 o                         
   8   5   8       1997.34       1865.94       133.25 o                         
   9   5   8        376.31        469.57        63.30 o                         
  10   5   8      14048.43      13733.18       403.64 o                         
  11   5   8        955.24        883.73        84.70 o                         
  12   5   8       6945.62       7102.81       246.54 o                         
  13   5   8        400.86        500.10        80.60 o                         
  14   5   8        245.73        314.08        77.92 o                         
  15   5   8        101.00         93.00        90.39 o                         
 -15   6   8       1947.17       1313.75       224.63 o                         
 -14   6   8        565.25        244.97        84.86 o                         
 -13   6   8        474.00        404.14       113.15 o                         
 -12   6   8       2470.34       2275.94       128.18 o                         
 -11   6   8       7294.69       7234.55       245.02 o                         
 -10   6   8       8927.87       8998.25       282.57 o                         
  -9   6   8        787.34        907.90        67.03 o                         
  -8   6   8        381.11        395.33        42.60 o                         
  -7   6   8       8748.96       8167.32       204.19 o                         
  -6   6   8      11359.40      11092.77       294.18 o                         
  -5   6   8      14869.35      15024.84       383.44 o                         
  -4   6   8       3307.19       3262.39       103.86 o                         
  -3   6   8       1882.26       1671.91        96.83 o                         
  -2   6   8      11677.78      12604.34       766.67 o                         
  -1   6   8      16148.99      17466.31      1079.78 o                         
   0   6   8       7494.97       7119.13       300.87 o                         
   1   6   8        393.75        488.08        87.48 o                         
   2   6   8       4579.09       4291.36       264.64 o                         
   3   6   8      28260.76      28067.51      1061.69 o                         
   4   6   8      13836.00      13773.45       785.71 o                         
   5   6   8       7092.89       6873.86       332.23 o                         
   6   6   8         38.07         32.82        66.73 o                         
   7   6   8        928.59        826.53        58.92 o                         
   8   6   8      11760.62      11748.35       344.21 o                         
   9   6   8       9225.12       8989.59       279.60 o                         
  10   6   8       3868.63       3716.24       157.82 o                         
  11   6   8         23.07         43.32        58.05 o                         
  12   6   8        923.60        925.42        91.55 o                         
  13   6   8       2255.95       2382.67       139.98 o                         
  14   6   8        909.26       1107.96       106.51 o                         
  15   6   8        866.61        969.73       128.14 o                         
 -14   7   8       1815.93       1548.21       224.63 o                         
 -13   7   8       8063.43       7898.37       298.61 o                         
 -12   7   8        599.52        634.85        84.07 o                         
 -11   7   8        505.42        456.31        63.98 o                         
 -10   7   8        516.21        603.38        96.83 o                         
  -9   7   8      10210.09      10164.96       393.75 o                         
  -8   7   8       3188.78       3253.80       213.67 o                         
  -7   7   8       3075.85       3397.31       154.40 o                         
  -6   7   8        204.22        246.03        55.31 o                         
  -5   7   8      10721.37      10546.44       286.85 o                         
  -4   7   8       8507.88       8034.29       249.96 o                         
  -3   7   8      22910.12      22270.20       590.18 o                         
  -2   7   8         56.88        111.76        38.28 o                         
  -1   7   8        244.27        279.47        56.20 o                         
   0   7   8       2207.60       2221.16       121.96 o                         
   1   7   8      15475.23      15885.98      1008.29 o                         
   2   7   8       8241.62       8104.31       344.79 o                         
   3   7   8      10442.83      10339.32       623.64 o                         
   4   7   8        181.65        160.01       108.73 o                         
   5   7   8      11427.11      10888.26       659.54 o                         
   6   7   8       5044.06       5252.49       282.79 o                         
   7   7   8       7749.63       7216.26       639.03 o                         
   8   7   8       1794.74       1374.82       151.54 o                         
   9   7   8        460.11        477.40       111.24 o                         
  10   7   8        275.15         93.98       161.04 o                         
  11   7   8       6602.47       6536.09       259.60 o                         
  12   7   8       1343.53       1346.39        98.91 o                         
  13   7   8        224.21        245.78        72.32 o                         
  14   7   8        137.60        148.74        73.67 o                         
 -14   8   8       1292.01       1680.14       270.79 o                         
 -13   8   8          6.58        -12.09       134.37 o                         
 -12   8   8       4044.47       4703.98       393.88 o                         
 -11   8   8         23.53         24.62       106.68 o                         
 -10   8   8      11352.55      12296.51       470.95 o                         
  -9   8   8         32.05         15.02        69.40 o                         
  -8   8   8        980.83       1140.59       119.59 o                         
  -7   8   8         46.41         22.00        52.64 o                         
  -6   8   8      14929.08      15793.07       558.04 o                         
  -5   8   8         17.28        -21.14        45.67 o                         
  -4   8   8         86.52        126.41        46.32 o                         
  -3   8   8        113.17         97.98        44.06 o                         
  -2   8   8      14703.85      14156.88       464.78 o                         
  -1   8   8        800.03        629.22        73.43 o                         
   0   8   8      11205.82      11850.16       414.63 o                         
   1   8   8         34.45        -47.06        47.06 o                         
   2   8   8       3274.85       2611.50       266.69 o                         
   3   8   8        271.57        397.98       131.29 o                         
   4   8   8      19272.53      18975.94      1068.81 o                         
   5   8   8         35.34         72.06        81.08 o                         
   6   8   8        831.69        937.55       150.78 o                         
   7   8   8        192.27        122.69       224.63 o                         
   8   8   8       9495.41       8985.71       441.19 o                         
   9   8   8        125.94        223.39        98.57 o                         
  10   8   8       2510.00       2470.77       297.46 o                         
  11   8   8        158.93        126.60       108.42 o                         
  12   8   8       3780.95       3900.24       290.01 o                         
  13   8   8          9.96         54.50       109.68 o                         
 -13   9   8       4611.65       4927.59       426.70 o                         
 -12   9   8         37.09        -43.08       114.88 o                         
 -11   9   8         19.57         10.26       125.14 o                         
 -10   9   8         51.79         32.82       118.98 o                         
  -9   9   8      11435.82      10992.51       531.46 o                         
  -8   9   8        388.58        511.26        99.05 o                         
  -7   9   8       6980.63       6846.76       252.74 o                         
  -6   9   8         22.82         20.44        53.18 o                         
  -5   9   8       3277.81       3693.23       172.33 o                         
  -4   9   8       1520.65       1608.24       121.11 o                         
  -3   9   8      11174.65      11370.02       346.94 o                         
  -2   9   8        259.17        232.79        53.91 o                         
  -1   9   8        432.44        389.48        73.22 o                         
   0   9   8       1004.10       1015.42       143.60 o                         
   1   9   8      12735.94      13229.82       781.60 o                         
   2   9   8        610.59        603.13       157.96 o                         
   3   9   8       2582.98       2789.98       295.41 o                         
   4   9   8        124.88         37.30        88.45 o                         
   5   9   8       9545.58       9752.90       503.63 o                         
   6   9   8       2425.98       2697.36       380.54 o                         
   7   9   8       9132.20       9025.61       450.13 o                         
   8   9   8         40.32        -19.90        87.04 o                         
   9   9   8       1422.36       1369.79       176.14 o                         
  10   9   8        480.24        338.78       123.84 o                         
  11   9   8       7023.88       7369.22       404.59 o                         
  12   9   8        596.21        775.93       153.77 o                         
 -11  10   8       1759.85       2084.28       281.05 o                         
 -10  10   8       2756.02       2668.94       309.77 o                         
  -9  10   8        558.47        529.27       160.01 o                         
  -8  10   8        386.65        556.98       158.99 o                         
  -7  10   8       3904.54       3817.61       223.85 o                         
  -6  10   8       8913.99       8884.73       346.77 o                         
  -5  10   8       1515.28       1543.12       208.22 o                         
  -4  10   8       1553.19       1363.97       119.37 o                         
  -3  10   8        550.87        524.88        83.63 o                         
  -2  10   8       4378.45       4601.35       202.82 o                         
  -1  10   8      11278.62      11398.04       398.66 o                         
   0  10   8       3190.74       3355.27       224.16 o                         
   1  10   8         31.62       -102.57       102.57 o                         
   2  10   8       1295.28       1368.32       217.45 o                         
   3  10   8       3659.45       4005.42       283.42 o                         
   4  10   8       7744.16       7587.22       398.95 o                         
   5  10   8       1069.52        899.01       191.81 o                         
   6  10   8          6.96        -38.47        93.99 o                         
   7  10   8        194.72        230.42       117.07 o                         
   8  10   8       6124.55       6328.30       363.35 o                         
   9  10   8       2290.06       2053.89       218.28 o                         
  10  10   8       1190.31       1021.43       171.10 o                         
  11  10   8         99.89        187.46       155.91 o                         
 -10  11   8       1835.14       1936.57       274.89 o                         
  -9  11   8       1354.62       1113.94       211.30 o                         
  -8  11   8       5517.84       5869.21       457.47 o                         
  -7  11   8        516.99        529.08       145.65 o                         
  -6  11   8         88.69        126.57        77.93 o                         
  -5  11   8        764.73        755.19       101.26 o                         
  -4  11   8      10305.16      10189.22       482.00 o                         
  -3  11   8       2419.45       2241.98       176.81 o                         
  -2  11   8       3413.34       3107.95       299.51 o                         
  -1  11   8        156.74        210.15       127.19 o                         
   0  11   8       6226.74       6371.96       325.91 o                         
   1  11   8       3847.98       3888.74       259.07 o                         
   2  11   8       6612.76       7153.42       525.17 o                         
   3  11   8        870.16        898.91       155.04 o                         
   4  11   8        100.29         72.15       110.22 o                         
   5  11   8       1434.02       1416.58       249.25 o                         
   6  11   8       6092.84       6835.85       657.49 o                         
   7  11   8       1095.09       1013.16       174.05 o                         
   8  11   8        694.17        934.64       171.15 o                         
   9  11   8        186.08        269.98       127.91 o                         
  10  11   8       2596.79       2498.24       251.30 o                         
  -8  12   8         33.35         18.46       135.40 o                         
  -7  12   8       4012.06       3812.55       351.82 o                         
  -6  12   8        107.73         80.39        97.52 o                         
  -5  12   8       4962.03       4935.55       282.12 o                         
  -4  12   8          6.41        -47.41        98.47 o                         
  -3  12   8       1242.49       1048.29       190.79 o                         
  -2  12   8        791.62        884.18       180.53 o                         
  -1  12   8      11840.76      10517.80       656.46 o                         
   0  12   8        626.93        815.53       247.20 o                         
   1  12   8        188.61         79.54       100.84 o                         
   2  12   8          4.59         48.91        80.79 o                         
   3  12   8       6409.58       6967.86       312.50 o                         
   4  12   8         15.11        -76.90       107.89 o                         
   5  12   8       4020.32       4232.81       494.40 o                         
   6  12   8          1.25         44.53       120.60 o                         
   7  12   8       3310.28       3307.11       293.95 o                         
   8  12   8         77.68        112.83       124.75 o                         
  -5  13   8         55.85          0.00       160.01 o                         
  -3  13   8        244.85        422.60       166.17 o                         
  -2  13   8       2746.43       2305.83       274.89 o                         
  -1  13   8          5.51        108.73       135.40 o                         
   0  13   8       4346.47       4077.44       293.28 o                         
   1  13   8       1169.06       1226.52       146.43 o                         
   2  13   8       7398.86       7833.59       344.50 o                         
   3  13   8        287.74        233.47       100.76 o                         
   4  13   8        552.87        750.81       147.00 o                         
   5  13   8        380.24        209.96       138.25 o                         
 -17   0   9       5549.18       6557.85       497.48 o                         
 -15   0   9        156.07        220.86        97.52 o                         
 -13   0   9      11457.68      12728.48       542.19 o                         
 -11   0   9      10430.60      12141.00       512.47 o                         
  -9   0   9       4068.86       3948.88       208.51 o                         
  -7   0   9      44243.45      45744.80      1919.13 o                         
  -5   0   9        739.98        811.04        59.88 o                         
  -3   0   9      49302.05      50794.59      1307.28 o                         
  -1   0   9      39129.61      40701.55      1053.50 o                         
   1   0   9      16268.83      16244.55       433.87 o                         
   3   0   9      29572.47      32770.91       855.94 o                         
   5   0   9         30.13         -4.96        22.80 o                         
   7   0   9      40429.17      40998.07      1076.69 o                         
   9   0   9       1991.52       1929.25       104.23 o                         
  11   0   9      12596.48      12791.21       373.36 o                         
  13   0   9       7929.17       7243.21       359.83 o                         
  15   0   9        815.09        814.35       138.87 o                         
 -17   1   9          3.82        201.25       107.31 o                         
 -16   1   9       3653.13       3979.60       212.12 o                         
 -15   1   9       1522.03       1704.75       111.66 o                         
 -14   1   9      12053.67      12718.27       443.94 o                         
 -13   1   9         54.89        148.35        57.13 o                         
 -12   1   9        452.94        521.29       108.73 o                         
 -11   1   9       1775.92       1848.18       102.74 o                         
 -10   1   9      16244.41      16915.13       482.83 o                         
  -9   1   9       1631.16       1962.12       115.78 o                         
  -8   1   9       3771.90       3890.22       137.99 o                         
  -7   1   9      13656.78      14571.86       891.06 o                         
  -6   1   9      34470.04      34520.59      1614.35 o                         
  -5   1   9       2837.82       2992.98        93.99 o                         
  -4   1   9      20985.62      20663.61       448.68 o                         
  -3   1   9       2657.84       2724.04        58.69 o                         
  -2   1   9       6465.68       6749.69       144.90 o                         
  -1   1   9       5702.12       5407.81       118.30 o                         
   0   1   9      27647.72      28563.03       566.26 o                         
   1   1   9       6319.23       7099.60       141.88 o                         
   2   1   9        392.78        425.75        22.96 o                         
   3   1   9       1593.64       1749.49        49.76 o                         
   4   1   9      20929.33      21035.86       451.65 o                         
   5   1   9        411.98        340.78        26.64 o                         
   6   1   9      15638.13      15533.27       300.98 o                         
   7   1   9       1504.64       1786.47        59.21 o                         
   8   1   9      15242.65      15979.85       312.91 o                         
   9   1   9       3972.01       3992.11       101.11 o                         
  10   1   9      15431.10      15830.81       315.76 o                         
  11   1   9       1167.67       1218.85        71.36 o                         
  12   1   9          3.09        -37.68        37.68 o                         
  13   1   9       1031.62        993.56        79.35 o                         
  14   1   9       6536.33       6449.13       605.23 o                         
  15   1   9        769.84        792.27       120.38 o                         
  16   1   9       1456.93       1400.50       179.39 o                         
 -17   2   9       3719.59       3706.82       274.23 o                         
 -16   2   9       2128.31       2067.59       152.41 o                         
 -15   2   9        943.74        952.82       109.30 o                         
 -14   2   9        971.11       1249.66       115.23 o                         
 -13   2   9       6544.33       6949.85       438.45 o                         
 -12   2   9       4492.41       4841.51       208.18 o                         
 -11   2   9       2282.03       2404.05       115.91 o                         
 -10   2   9         47.56        -51.51        79.73 o                         
  -9   2   9       2426.10       2181.61       101.54 o                         
  -8   2   9      14001.19      12000.76       671.85 o                         
  -7   2   9      17616.24      17326.13       567.51 o                         
  -6   2   9       5369.68       5296.70       148.01 o                         
  -5   2   9        367.25        295.52        26.07 o                         
  -4   2   9       8346.48       8688.56       185.75 o                         
  -3   2   9      28635.01      27661.15       481.39 o                         
  -2   2   9      14737.26      14370.21       291.52 o                         
  -1   2   9      22731.52      22424.33       446.88 o                         
   0   2   9       2368.20       2565.71        65.80 o                         
   1   2   9      42183.62      43924.05       860.39 o                         
   2   2   9      31236.33      32151.00       561.07 o                         
   3   2   9       2575.10       2318.34        52.64 o                         
   4   2   9       8518.76       9158.55       179.44 o                         
   5   2   9        578.31        673.84        28.27 o                         
   6   2   9      10697.49      10255.51       205.36 o                         
   7   2   9      25315.39      26113.65       493.22 o                         
   8   2   9      10869.72      11016.15       223.08 o                         
   9   2   9       2653.87       2748.74        80.02 o                         
  10   2   9        111.86         95.65        47.21 o                         
  11   2   9       4977.16       5243.62       152.44 o                         
  12   2   9       7811.68       7518.78       203.31 o                         
  13   2   9       4053.30       3868.22       167.21 o                         
  14   2   9        268.76        184.01        86.21 o                         
  15   2   9        719.53        664.69       138.07 o                         
  16   2   9       2888.47       3124.36       400.03 o                         
 -16   3   9        381.14        431.52       123.71 o                         
 -15   3   9       5872.56       6675.36       281.78 o                         
 -14   3   9       1542.68       1763.35       204.81 o                         
 -13   3   9       1361.65       1435.03       120.85 o                         
 -12   3   9        258.07        270.14        72.50 o                         
 -11   3   9       9190.78       8726.50       418.74 o                         
 -10   3   9       1572.34       1351.70       101.18 o                         
  -9   3   9      10060.48       8411.74       258.71 o                         
  -8   3   9       2928.01       2832.14       113.34 o                         
  -7   3   9       1594.36       1769.23        84.56 o                         
  -6   3   9       6076.60       6559.97       148.95 o                         
  -5   3   9      49536.52      49038.33      1041.37 o                         
  -4   3   9      11734.75      11684.58       264.17 o                         
  -3   3   9       1085.22       1159.62        43.49 o                         
  -2   3   9         91.66         37.98        17.52 o                         
  -1   3   9      64329.30      67064.02      1302.32 o                         
   0   3   9      20707.91      21614.64       430.54 o                         
   1   3   9      29033.90      30250.41       647.67 o                         
   2   3   9       2889.74       3548.25        83.80 o                         
   3   3   9      10775.52      10694.49       257.04 o                         
   4   3   9      15692.64      16131.71       385.19 o                         
   5   3   9      28039.88      28127.23       655.67 o                         
   6   3   9       4549.31       4868.38       129.57 o                         
   7   3   9         76.18         45.19        29.13 o                         
   8   3   9         28.55         75.10        31.41 o                         
   9   3   9       6801.34       6836.74       200.59 o                         
  10   3   9       2979.25       2671.90       128.47 o                         
  11   3   9       4228.14       4394.48       171.14 o                         
  12   3   9         16.94        156.37        65.60 o                         
  13   3   9       3564.19       3718.89       204.01 o                         
  14   3   9       2926.74       2991.01       218.82 o                         
  15   3   9       5453.55       5999.87       268.69 o                         
  16   3   9         36.63       -110.78       170.27 o                         
 -16   4   9       2054.83       2687.40       313.87 o                         
 -15   4   9          7.25        104.03        79.15 o                         
 -14   4   9       1558.83       1485.20       130.81 o                         
 -13   4   9        561.79        404.69        86.55 o                         
 -12   4   9      12044.10       9721.43      1082.14 o                         
 -11   4   9        296.98        224.52        65.48 o                         
 -10   4   9         11.62          6.80        51.35 o                         
  -9   4   9         15.01         70.37        48.87 o                         
  -8   4   9      23615.23      23882.68       652.30 o                         
  -7   4   9        246.97        252.45        35.69 o                         
  -6   4   9      16929.05      17053.07       350.67 o                         
  -5   4   9        249.56        221.24        25.86 o                         
  -4   4   9      17916.88      18096.66       367.67 o                         
  -3   4   9       1129.24       1317.36        47.08 o                         
  -2   4   9      83473.85      84116.78      1946.33 o                         
  -1   4   9       1920.89       2065.48        71.60 o                         
   0   4   9       1400.12       1327.18        85.87 o                         
   1   4   9       1681.53       1776.32       103.04 o                         
   2   4   9      32933.31      32886.69       775.55 o                         
   3   4   9        828.92        923.23        49.17 o                         
   4   4   9       7317.59       7137.56       183.20 o                         
   5   4   9        209.79        172.78        37.41 o                         
   6   4   9      19198.38      18903.30       417.93 o                         
   7   4   9        397.15        385.40        42.07 o                         
   8   4   9      15784.56      15344.66       436.05 o                         
   9   4   9       1286.20       1213.55        86.55 o                         
  10   4   9       2175.04       2295.93       163.74 o                         
  11   4   9         35.94        -21.26        51.92 o                         
  12   4   9       9643.69       9401.69       340.22 o                         
  13   4   9        148.17        200.80        69.50 o                         
  14   4   9       1181.03       1204.56       106.95 o                         
  15   4   9         95.30        199.92       106.51 o                         
  16   4   9       3881.91       3915.83       274.33 o                         
 -16   5   9        656.10        668.77       184.63 o                         
 -15   5   9       4875.90       4620.20       271.05 o                         
 -14   5   9        669.10        610.76        98.31 o                         
 -13   5   9       1718.40       1506.34       251.30 o                         
 -12   5   9        118.75         41.19        60.51 o                         
 -11   5   9       7719.66       7424.80       292.78 o                         
 -10   5   9       1848.22       1764.55       120.17 o                         
  -9   5   9      14769.76      14299.12       487.06 o                         
  -8   5   9         14.36        -31.69        41.46 o                         
  -7   5   9       3077.86       3127.85        95.39 o                         
  -6   5   9       1776.27       1690.63        69.73 o                         
  -5   5   9      42563.79      42769.56       913.41 o                         
  -4   5   9       1193.89       1192.90        45.20 o                         
  -3   5   9       6642.31       6770.60       251.16 o                         
  -2   5   9        107.47         99.84        36.76 o                         
  -1   5   9       7563.36       6944.24       249.22 o                         
   0   5   9       1072.57       1082.18        74.02 o                         
   1   5   9      18520.56      17718.25       680.26 o                         
   2   5   9          5.46          8.87        26.21 o                         
   3   5   9       8596.24       8537.33       353.04 o                         
   4   5   9       5516.11       6257.75       442.09 o                         
   5   5   9      33426.94      31642.53       817.49 o                         
   6   5   9        558.19        550.64        45.12 o                         
   7   5   9        154.12         54.73        55.48 o                         
   8   5   9        155.00        173.68        54.78 o                         
   9   5   9      19300.41      18668.40       525.63 o                         
  10   5   9        658.44        630.72        71.55 o                         
  11   5   9       4882.77       4749.82       184.16 o                         
  12   5   9         12.71         51.36        58.65 o                         
  13   5   9       2529.99       2701.02       166.49 o                         
  14   5   9        444.86        576.24        89.87 o                         
  15   5   9       4582.73       4840.06       252.98 o                         
 -15   6   9        273.85        213.01       113.91 o                         
 -14   6   9        909.25        625.04        99.09 o                         
 -13   6   9       2700.18       2308.55       162.66 o                         
 -12   6   9       7426.93       6906.79       285.75 o                         
 -11   6   9       5052.90       4781.44       215.04 o                         
 -10   6   9         20.83        -10.44        54.49 o                         
  -9   6   9       1755.65       1707.50       112.15 o                         
  -8   6   9      15301.97      15616.16       449.40 o                         
  -7   6   9       4099.22       4047.44       126.32 o                         
  -6   6   9       1608.01       1799.42        98.29 o                         
  -5   6   9        445.11        357.36        48.84 o                         
  -4   6   9       7327.69       7315.87       229.07 o                         
  -3   6   9      13526.12      13530.96       386.23 o                         
  -2   6   9      12205.63      11720.92       398.96 o                         
  -1   6   9       2108.75       2130.62       184.03 o                         
   0   6   9         13.84        184.68        44.50 o                         
   1   6   9       5126.52       5152.64       199.74 o                         
   2   6   9      20411.23      19954.20       767.35 o                         
   3   6   9      11036.67      10273.15       452.35 o                         
   4   6   9       5912.95       5783.05       393.88 o                         
   5   6   9        284.63        190.79       106.68 o                         
   6   6   9       4924.77       5132.82       272.30 o                         
   7   6   9       9351.24       8063.77       454.07 o                         
   8   6   9      10558.22      10258.62       349.20 o                         
   9   6   9         50.61         53.71        48.95 o                         
  10   6   9        275.16        355.07        64.19 o                         
  11   6   9       2068.81       2485.45       132.99 o                         
  12   6   9       4823.33       4895.28       197.03 o                         
  13   6   9       1717.77       1975.76       128.83 o                         
  14   6   9        249.51        247.67        77.47 o                         
  15   6   9        275.37        276.88       113.65 o                         
 -14   7   9       3748.65       3291.60       231.65 o                         
 -13   7   9        936.76        853.94        97.01 o                         
 -12   7   9         27.46          6.29        61.76 o                         
 -11   7   9        799.06        773.51        75.94 o                         
 -10   7   9      10725.96      10913.43       326.75 o                         
  -9   7   9       1605.01       2088.05       180.49 o                         
  -8   7   9       2275.16       2673.85       161.07 o                         
  -7   7   9        313.57        241.25        63.86 o                         
  -6   7   9       9511.97       9485.04       343.67 o                         
  -5   7   9       2899.78       2736.38       119.70 o                         
  -4   7   9      18127.39      18909.76       563.48 o                         
  -3   7   9        141.74        126.50        41.34 o                         
  -2   7   9       3377.10       3341.02       133.29 o                         
  -1   7   9       1812.43       2006.56       116.56 o                         
   0   7   9      11265.78      11602.48       403.01 o                         
   1   7   9       5797.81       5924.63       229.66 o                         
   2   7   9       4888.00       4502.69       263.61 o                         
   3   7   9         53.86         94.37       102.57 o                         
   4   7   9      24717.84      23589.65      1286.26 o                         
   5   7   9       8057.87       7830.40       376.96 o                         
   6   7   9       3395.14       3389.34       237.42 o                         
   7   7   9       1097.10       1144.57       139.93 o                         
   8   7   9       2375.90       2327.84       457.47 o                         
   9   7   9       2554.60       2607.92       216.08 o                         
  10   7   9       9421.32       9309.21       336.63 o                         
  11   7   9       1332.21       1393.30       109.92 o                         
  12   7   9          5.66        -53.29        57.73 o                         
  13   7   9         99.61        136.32        68.09 o                         
  14   7   9       2891.79       2928.37       157.59 o                         
 -13   8   9       5006.98       5259.61       867.76 o                         
 -12   8   9        160.12        182.58       137.45 o                         
 -11   8   9       5748.93       5329.67       424.65 o                         
 -10   8   9         23.95         67.88        89.06 o                         
  -9   8   9       3739.80       3704.42       245.47 o                         
  -8   8   9          8.79        -10.34        61.44 o                         
  -7   8   9      13820.95      13330.50       467.81 o                         
  -6   8   9        409.82        254.48        65.25 o                         
  -5   8   9        181.13        255.61        62.10 o                         
  -4   8   9         43.70         33.43        42.35 o                         
  -3   8   9      14156.59      14202.98       415.14 o                         
  -2   8   9        841.44        967.17        76.01 o                         
  -1   8   9       6460.50       6686.32       222.07 o                         
   0   8   9        281.73        196.77        54.50 o                         
   1   8   9       8845.32       9351.24       398.63 o                         
   2   8   9         16.64         73.85       100.52 o                         
   3   8   9      13549.76      13348.80       787.76 o                         
   4   8   9          5.43        -24.62       104.62 o                         
   5   8   9       2087.03       2302.12       200.03 o                         
   6   8   9        467.93        509.69       112.90 o                         
   7   8   9      12103.95      11600.08       535.57 o                         
   8   8   9          4.53         76.74        86.75 o                         
   9   8   9       1729.91       1717.19       183.95 o                         
  10   8   9        164.07        232.25       111.24 o                         
  11   8   9       6079.48       6128.61       351.04 o                         
  12   8   9         38.18         95.21       106.64 o                         
  13   8   9       4399.69       4498.17       311.03 o                         
 -13   9   9        164.07        125.14       143.60 o                         
 -12   9   9        247.19        467.73       176.42 o                         
 -11   9   9        258.48        344.64       143.60 o                         
 -10   9   9       6345.45       6080.51       463.63 o                         
  -9   9   9        342.26        430.71       109.91 o                         
  -8   9   9       1878.45       2000.12       147.58 o                         
  -7   9   9        153.66        105.97        68.06 o                         
  -6   9   9       7263.30       6759.41       363.65 o                         
  -5   9   9       1043.08        880.85        95.24 o                         
  -4   9   9       8700.30       8616.98       326.79 o                         
  -3   9   9          4.90        112.56        55.59 o                         
  -2   9   9        198.13        255.30        56.46 o                         
  -1   9   9        239.22        221.33        52.59 o                         
   0   9   9      19164.19      19988.00       792.70 o                         
   1   9   9        336.03        402.08       131.29 o                         
   2   9   9         29.42        -71.80        98.47 o                         
   3   9   9        279.29        381.57       137.45 o                         
   4   9   9      11190.48      11170.16       701.60 o                         
   5   9   9       2394.25       2644.05       226.60 o                         
   6   9   9       6897.04       7243.68       560.05 o                         
   7   9   9        186.33         33.92        89.20 o                         
   8   9   9       1491.13       1538.48       181.17 o                         
   9   9   9       1144.26       1270.79       241.05 o                         
  10   9   9       7957.42       8137.94       427.92 o                         
  11   9   9        190.15        468.32       136.62 o                         
  12   9   9        151.32        180.05       118.28 o                         
 -11  10   9       1996.76       1952.98       272.84 o                         
 -10  10   9          2.29         36.93       133.34 o                         
  -9  10   9       2063.74       2119.15       264.64 o                         
  -8  10   9       3717.65       3472.77       229.15 o                         
  -7  10   9       6384.47       6259.44       271.81 o                         
  -6  10   9       1633.22       1787.58       224.63 o                         
  -5  10   9        278.87        259.02        74.77 o                         
  -4  10   9       3885.61       3727.07       195.71 o                         
  -3  10   9      10273.04       9591.52       362.34 o                         
  -2  10   9       7858.45       7844.52       265.31 o                         
  -1  10   9       1775.49       2034.28       172.16 o                         
   0  10   9         19.11          1.24        76.51 o                         
   1  10   9       3977.74       3723.39       361.06 o                         
   2  10   9       2818.56       3206.42       334.39 o                         
   3  10   9       7522.19       7844.76       543.64 o                         
   4  10   9       1008.50        832.97       139.98 o                         
   5  10   9        300.79        474.95       125.17 o                         
   6  10   9       2206.05       1986.40       208.77 o                         
   7  10   9       6691.72       6651.37       378.23 o                         
   8  10   9       1559.04       1443.77       191.81 o                         
   9  10   9       1131.29       1131.74       173.78 o                         
  10  10   9        207.19        323.00       214.38 o                         
  11  10   9       1917.37       1738.92       217.07 o                         
 -10  11   9       2722.33       3075.13       342.59 o                         
  -9  11   9       3649.01       3136.67       332.34 o                         
  -8  11   9        172.66        102.57       131.29 o                         
  -7  11   9        410.54        558.17       116.02 o                         
  -6  11   9       1786.76       1744.43       143.50 o                         
  -5  11   9      10242.99       9838.45       496.03 o                         
  -4  11   9       1919.56       1925.13       146.03 o                         
  -3  11   9       1493.85       1441.29       144.28 o                         
  -2  11   9        921.56        734.42       164.12 o                         
  -1  11   9       7229.31       6993.81       346.76 o                         
   0  11   9       2495.17       2715.61       213.52 o                         
   1  11   9       7022.11       7076.42       356.93 o                         
   2  11   9        478.37        510.81       180.53 o                         
   3  11   9        779.78        969.91       160.92 o                         
   4  11   9       2722.19       2919.11       258.88 o                         
   5  11   9       6178.22       6269.03       368.84 o                         
   6  11   9        706.84        842.70       158.80 o                         
   7  11   9         18.96        122.27       116.02 o                         
   8  11   9       1178.54       1029.78       189.76 o                         
   9  11   9       4881.10       4971.83       357.98 o                         
  -8  12   9       5465.14       5881.51       467.73 o                         
  -7  12   9        496.76        742.28       260.53 o                         
  -6  12   9       3329.35       3048.70       280.02 o                         
  -5  12   9         27.96        102.27        92.04 o                         
  -4  12   9       2953.73       3333.61       332.34 o                         
  -3  12   9        536.15        728.27       172.32 o                         
  -2  12   9       9868.84       9764.91       621.59 o                         
  -1  12   9        165.95         61.54       118.98 o                         
   0  12   9         98.02         38.82        97.41 o                         
   1  12   9         10.89        177.31       104.43 o                         
   2  12   9      10548.66      10746.24       420.68 o                         
   3  12   9        537.97        407.41       138.69 o                         
   4  12   9       1684.57       1505.34       200.43 o                         
   5  12   9          3.97        179.17       132.30 o                         
   6  12   9       4219.90       4837.72       628.77 o                         
   7  12   9        325.33        261.58       167.19 o                         
   8  12   9       6188.12       5776.89       564.15 o                         
  -5  13   9       7320.00       7204.70       521.07 o                         
  -4  13   9        634.91        525.17       176.42 o                         
  -3  13   9        681.11        707.75       182.58 o                         
  -2  13   9         42.21         69.75       143.60 o                         
  -1  13   9       5774.65       6021.01       459.53 o                         
   0  13   9        123.55        303.61       151.81 o                         
   1  13   9       4182.44       4771.02       293.66 o                         
   2  13   9         48.22        116.63       115.98 o                         
   3  13   9       1428.01       1777.25       188.42 o                         
   4  13   9        370.37        468.97       118.26 o                         
   5  13   9       7935.36       8497.24      1073.94 o                         
 -16   0  10         46.96        -74.15        90.58 o                         
 -14   0  10       8913.79      10185.34       456.41 o                         
 -12   0  10       3744.49       4098.92       228.31 o                         
 -10   0  10       8169.72       8390.60       373.41 o                         
  -8   0  10      28549.21      30326.69      1170.53 o                         
  -6   0  10       4567.83       4086.16       354.90 o                         
  -4   0  10      13474.75      12381.12       336.27 o                         
  -2   0  10       4030.60       3541.88       129.20 o                         
   0   0  10      33294.36      32956.45      1001.35 o                         
   2   0  10      39972.98      41345.22      1252.31 o                         
   4   0  10        155.24        278.84        39.55 o                         
   6   0  10      40161.48      38831.75      1021.31 o                         
   8   0  10        116.73         80.90        45.30 o                         
  10   0  10      20093.79      20907.86       578.12 o                         
  12   0  10       7329.43       7124.52       347.83 o                         
  14   0  10       2105.50       1822.09       180.23 o                         
  16   0  10       5845.04       5755.40       534.40 o                         
 -17   1  10       3835.87       4116.08       472.86 o                         
 -16   1  10       1080.82       1114.48       119.42 o                         
 -15   1  10       5510.70       6099.81       221.99 o                         
 -14   1  10         71.02         81.76        61.20 o                         
 -13   1  10       1055.18       1250.71        91.51 o                         
 -12   1  10        411.96        447.86        87.05 o                         
 -11   1  10      15357.52      16265.90       468.29 o                         
 -10   1  10        490.09        608.90        65.77 o                         
  -9   1  10       3317.53       3676.24       252.58 o                         
  -8   1  10       5121.42       5492.16       181.40 o                         
  -7   1  10      22341.63      22877.22      1163.98 o                         
  -6   1  10       9073.43       9427.11       319.52 o                         
  -5   1  10       6588.67       6273.84       152.12 o                         
  -4   1  10        356.33        369.21        22.19 o                         
  -3   1  10       3700.97       3445.85        82.69 o                         
  -2   1  10       4188.55       4166.65        96.40 o                         
  -1   1  10      38042.54      38628.05       761.52 o                         
   0   1  10       2526.32       2417.09        58.46 o                         
   1   1  10        324.27        271.74        19.77 o                         
   2   1  10        412.52        447.96        24.79 o                         
   3   1  10      34301.89      33517.10       620.43 o                         
   4   1  10      11211.03      11405.99       256.30 o                         
   5   1  10      11997.66      11631.14       244.38 o                         
   6   1  10          9.03         18.16        19.92 o                         
   7   1  10      20608.55      20729.13       397.38 o                         
   8   1  10       4364.74       4393.20       106.55 o                         
   9   1  10      17947.47      18158.58       355.30 o                         
  10   1  10       1549.31       1499.74        61.35 o                         
  11   1  10        739.86        934.09        63.54 o                         
  12   1  10        493.52        550.38        57.75 o                         
  13   1  10       9985.61       9633.64       336.67 o                         
  14   1  10        327.01        272.92        72.61 o                         
  15   1  10        844.07        409.66       195.91 o                         
  16   1  10         87.27        270.48       122.57 o                         
 -16   2  10          9.71        -35.83        97.26 o                         
 -15   2  10       2084.67       2477.47       162.95 o                         
 -14   2  10       7638.01       7358.31       297.36 o                         
 -13   2  10       4318.59       4708.69       213.48 o                         
 -12   2  10       3205.98       3262.82       140.53 o                         
 -11   2  10        687.24        599.99        65.54 o                         
 -10   2  10       1392.28       1506.53       245.45 o                         
  -9   2  10      10161.31       9794.66       363.91 o                         
  -8   2  10      14905.90      14213.54       834.71 o                         
  -7   2  10       2241.14       2198.59       100.37 o                         
  -6   2  10        295.17        172.39        36.25 o                         
  -5   2  10      12302.55      12108.30       301.46 o                         
  -4   2  10      29373.23      30613.37       567.27 o                         
  -3   2  10       7300.23       6787.06       129.97 o                         
  -2   2  10         56.57         42.75        13.63 o                         
  -1   2  10        869.13        868.84        36.00 o                         
   0   2  10      22193.69      22609.11       452.26 o                         
   1   2  10      34400.27      35229.01       752.57 o                         
   2   2  10      14162.93      13667.85       247.03 o                         
   3   2  10       4287.26       3998.56        83.38 o                         
   4   2  10       6180.15       6488.03       132.38 o                         
   5   2  10       9685.04       9975.49       211.15 o                         
   6   2  10      23329.36      23692.96       447.87 o                         
   7   2  10       8933.27       9230.21       189.48 o                         
   8   2  10        506.90        560.86        35.20 o                         
   9   2  10        518.49        486.12        41.62 o                         
  10   2  10       4686.90       4686.38       138.94 o                         
  11   2  10       4020.64       3909.34       128.18 o                         
  12   2  10       3837.48       3610.53       132.65 o                         
  13   2  10         70.79         29.83        57.21 o                         
  14   2  10       1521.42       1472.10       167.06 o                         
  15   2  10       2647.69       2535.92       594.92 o                         
  16   2  10       2190.34       2396.10       354.90 o                         
 -16   3  10       5097.45       5268.91       316.33 o                         
 -15   3  10       1335.99       1403.95       130.98 o                         
 -14   3  10        366.02        440.46        89.62 o                         
 -13   3  10        934.34        806.78       160.40 o                         
 -12   3  10       9403.58       9304.09       350.04 o                         
 -11   3  10       1823.06       1654.03       157.14 o                         
 -10   3  10       7226.59       6077.07       386.67 o                         
  -9   3  10        845.79        748.19        62.92 o                         
  -8   3  10       3513.53       3149.88       120.72 o                         
  -7   3  10       7151.84       6659.16       168.35 o                         
  -6   3  10      21925.69      22247.28       451.33 o                         
  -5   3  10       3941.34       3865.80       105.41 o                         
  -4   3  10        523.41        635.88        46.32 o                         
  -3   3  10      10455.03      10270.68       235.97 o                         
  -2   3  10      56389.38      58562.20      1145.39 o                         
  -1   3  10      13737.00      12926.08       282.38 o                         
   0   3  10      33356.04      33879.43       669.56 o                         
   1   3  10       4861.69       5257.59       148.75 o                         
   2   3  10      32926.26      32798.60       703.11 o                         
   3   3  10       3388.70       3826.31       111.86 o                         
   4   3  10      22552.26      22645.73       532.37 o                         
   5   3  10       8073.60       8333.08       215.12 o                         
   6   3  10       1172.72       1304.14        60.98 o                         
   7   3  10       4070.96       3915.68       114.61 o                         
   8   3  10      15284.77      15371.80       351.23 o                         
   9   3  10        591.35        568.52        59.41 o                         
  10   3  10       2183.14       1964.39       112.12 o                         
  11   3  10          5.05         13.65        50.05 o                         
  12   3  10       6393.21       6485.49       250.80 o                         
  13   3  10       2397.83       2382.96       200.22 o                         
  14   3  10       4892.69       4891.82       286.29 o                         
  15   3  10        190.48        176.71       113.36 o                         
  16   3  10        483.24        566.20       233.87 o                         
 -16   4  10         76.23         80.01       135.40 o                         
 -15   4  10       3111.94       3476.11       218.33 o                         
 -14   4  10          2.44        -11.67        71.23 o                         
 -13   4  10       9803.70       9415.54       522.36 o                         
 -12   4  10          1.75        -23.51       112.83 o                         
 -11   4  10        533.29        397.62        72.23 o                         
 -10   4  10        698.67        661.31        81.58 o                         
  -9   4  10      21882.84      19812.80       697.28 o                         
  -8   4  10        152.56        107.43        39.58 o                         
  -7   4  10       6011.16       5858.03       167.22 o                         
  -6   4  10        106.75        158.25        27.64 o                         
  -5   4  10      14467.23      13887.83       314.61 o                         
  -4   4  10        260.07        247.58        25.86 o                         
  -3   4  10      53835.46      55148.22      1079.16 o                         
  -2   4  10       4055.36       4000.35       105.32 o                         
  -1   4  10      11524.47      10744.08       270.67 o                         
   0   4  10         26.19         32.14        21.02 o                         
   1   4  10      41418.75      42413.38      1023.43 o                         
   2   4  10        181.27        264.99        21.66 o                         
   3   4  10       5819.47       6112.73       165.24 o                         
   4   4  10        810.12        976.79        49.41 o                         
   5   4  10      22349.68      21067.42       499.26 o                         
   6   4  10        857.91        936.86        53.18 o                         
   7   4  10       9341.71       9660.82       253.88 o                         
   8   4  10       1366.01       1294.87        85.57 o                         
   9   4  10       4115.74       4037.29       161.38 o                         
  10   4  10       1447.25       1593.83       102.76 o                         
  11   4  10      13595.98      13239.84       398.65 o                         
  12   4  10         14.79         18.08        57.48 o                         
  13   4  10        202.54        164.18        67.88 o                         
  14   4  10         37.65        107.65        71.62 o                         
  15   4  10       5049.36       4902.06       306.09 o                         
 -15   5  10       1030.29        962.13       209.25 o                         
 -14   5  10        140.85        169.77        80.28 o                         
 -13   5  10         11.51        -73.14        84.27 o                         
 -12   5  10       9989.81       8327.32       748.40 o                         
 -11   5  10        838.71        629.08        87.51 o                         
 -10   5  10      12875.85      11967.54       426.78 o                         
  -9   5  10        169.38        241.55        87.16 o                         
  -8   5  10       7466.13       7626.27       242.57 o                         
  -7   5  10        909.36        887.74        56.30 o                         
  -6   5  10      29761.71      29517.11       641.55 o                         
  -5   5  10       3575.77       3550.84       101.60 o                         
  -4   5  10        273.27        260.24        28.40 o                         
  -3   5  10       4009.77       4018.41       159.33 o                         
  -2   5  10      26030.95      25349.28       804.26 o                         
  -1   5  10       1849.63       1543.29       124.41 o                         
   0   5  10       9770.49       9514.72       329.32 o                         
   1   5  10        484.79        441.73        49.13 o                         
   2   5  10      10611.65      10633.04       305.98 o                         
   3   5  10       1781.91       1845.32       123.07 o                         
   4   5  10      28404.53      29985.90       900.30 o                         
   5   5  10        615.61        690.81        49.45 o                         
   6   5  10       2029.61       1947.57        82.28 o                         
   7   5  10       1723.61       1573.62        88.62 o                         
   8   5  10      13614.76      13140.03       381.79 o                         
   9   5  10         39.82          9.53        47.66 o                         
  10   5  10       2046.58       2066.78       117.10 o                         
  11   5  10         24.25        105.65        59.18 o                         
  12   5  10       5064.48       4930.37       195.25 o                         
  13   5  10       1223.65       1124.90       101.87 o                         
  14   5  10       3947.72       4060.81       217.63 o                         
  15   5  10         68.39        349.38       100.54 o                         
 -15   6  10       1224.46        883.14       146.32 o                         
 -14   6  10       1830.09       1448.10       127.14 o                         
 -13   6  10       4620.08       4226.03       370.38 o                         
 -12   6  10       3493.71       3249.06       185.06 o                         
 -11   6  10         38.03         73.14        63.57 o                         
 -10   6  10       3769.78       3772.85       182.20 o                         
  -9   6  10      10596.71      10904.83       388.75 o                         
  -8   6  10       2855.55       2746.90       122.09 o                         
  -7   6  10       1895.07       1768.37        78.69 o                         
  -6   6  10         86.88         93.77        46.63 o                         
  -5   6  10      18277.37      17809.79       497.81 o                         
  -4   6  10      11965.45      12099.60       351.41 o                         
  -3   6  10      13223.98      13321.04       383.55 o                         
  -2   6  10       1658.54       1675.86       101.03 o                         
  -1   6  10       1937.20       1957.96       109.45 o                         
   0   6  10       7568.28       7203.42       264.41 o                         
   1   6  10      14207.70      14568.36       487.38 o                         
   2   6  10       7112.58       6731.16       259.09 o                         
   3   6  10       4544.59       3994.18       301.56 o                         
   4   6  10       1755.01       1606.29       201.04 o                         
   5   6  10      16381.12      16258.19       626.66 o                         
   6   6  10       2426.42       2487.57        96.74 o                         
   7   6  10       4601.91       4692.52       162.20 o                         
   8   6  10          7.22         30.60        43.67 o                         
   9   6  10       1126.52       1192.63        84.87 o                         
  10   6  10       6534.12       6206.06       216.61 o                         
  11   6  10       6634.66       6586.33       232.13 o                         
  12   6  10       1365.93       1436.51       108.12 o                         
  13   6  10         35.37         71.13        67.67 o                         
  14   6  10        569.21        657.94        92.82 o                         
 -14   7  10         37.34         12.23        92.55 o                         
 -13   7  10       1084.47        848.52        99.08 o                         
 -12   7  10       1505.90       1469.55       145.68 o                         
 -11   7  10      11722.69      11858.42       361.45 o                         
 -10   7  10       1679.85       1707.19        93.52 o                         
  -9   7  10        430.23        477.45        99.31 o                         
  -8   7  10       1419.62       1478.07       118.17 o                         
  -7   7  10       7577.01       7271.86       281.37 o                         
  -6   7  10       2027.27       1683.13       116.63 o                         
  -5   7  10       3264.52       3176.78       134.88 o                         
  -4   7  10         36.09         77.56        41.02 o                         
  -3   7  10       3882.71       3917.85       147.87 o                         
  -2   7  10       5966.68       5776.07       195.01 o                         
  -1   7  10      16618.35      16879.54       562.91 o                         
   0   7  10       2456.69       2394.15       128.30 o                         
   1   7  10        256.46        251.92        54.06 o                         
   2   7  10       2397.00       2348.91       242.07 o                         
   3   7  10      20965.91      21429.48      1177.53 o                         
   4   7  10       2879.54       2670.99       274.89 o                         
   5   7  10       3530.90       3553.12       330.28 o                         
   6   7  10          8.46        -17.18        75.90 o                         
   7   7  10       3577.33       3764.82       326.18 o                         
   8   7  10       2661.79       2595.71       255.41 o                         
   9   7  10      11387.57      11413.85       527.11 o                         
  10   7  10        642.15        592.05        72.64 o                         
  11   7  10       1214.64       1123.39        89.45 o                         
  12   7  10        826.12        758.97        84.49 o                         
  13   7  10       3275.81       3566.05       168.23 o                         
  14   7  10        590.20        716.19       109.53 o                         
 -13   8  10         37.76         94.98        92.70 o                         
 -12   8  10       1602.66       1739.63       256.43 o                         
 -11   8  10         18.15        125.68        96.61 o                         
 -10   8  10       5642.31       5541.67       319.77 o                         
  -9   8  10        456.63        351.12        98.41 o                         
  -8   8  10       9103.19       8800.29       340.71 o                         
  -7   8  10          2.36         15.51        57.96 o                         
  -6   8  10         51.07         92.07        55.94 o                         
  -5   8  10        188.96        109.31       101.41 o                         
  -4   8  10      13782.38      14510.91       477.31 o                         
  -3   8  10        557.86        660.97        66.64 o                         
  -2   8  10       1653.17       1691.94        99.46 o                         
  -1   8  10         45.71         80.54        48.19 o                         
   0   8  10      11857.37      12152.46       425.13 o                         
   1   8  10       1310.43       1185.74       178.48 o                         
   2   8  10      13393.28      12772.34       754.93 o                         
   3   8  10        808.85        861.61       172.32 o                         
   4   8  10       4367.53       3975.72       332.34 o                         
   5   8  10         54.88         99.83        81.95 o                         
   6   8  10      19474.04      18271.36       776.83 o                         
   7   8  10         57.37        -58.53       126.16 o                         
   8   8  10        167.76        232.84       102.99 o                         
   9   8  10         47.08        123.43       102.57 o                         
  10   8  10       8217.69       7755.43       406.87 o                         
  11   8  10        389.41        291.99       115.34 o                         
  12   8  10       3411.68       2847.31       451.32 o                         
  13   8  10          2.89         70.63       113.24 o                         
 -12   9  10        234.72        354.90       160.01 o                         
 -11   9  10       5223.36       5249.67       432.86 o                         
 -10   9  10       1157.26       1522.18       227.71 o                         
  -9   9  10         43.47          8.15        85.27 o                         
  -8   9  10        321.21        431.47        88.09 o                         
  -7   9  10      11631.50      11821.00       433.60 o                         
  -6   9  10        491.37        584.28        85.03 o                         
  -5   9  10       7590.22       7299.77       307.84 o                         
  -4   9  10         40.62         13.73        53.92 o                         
  -3   9  10       3374.09       3507.87       162.26 o                         
  -2   9  10        197.42        256.02        61.89 o                         
  -1   9  10      14350.93      14139.94       489.16 o                         
   0   9  10       1802.38       2030.94       244.12 o                         
   1   9  10        383.21        500.55       151.81 o                         
   2   9  10       1429.17       1415.50       213.35 o                         
   3   9  10      15787.06      14766.36       873.92 o                         
   4   9  10        836.07        839.04       180.53 o                         
   5   9  10       1579.74       1691.01       432.86 o                         
   6   9  10        239.01        210.21       102.20 o                         
   7   9  10       3534.51       3623.52       277.38 o                         
   8   9  10        484.27        300.54       117.90 o                         
   9   9  10       7115.92       7677.21       411.20 o                         
  10   9  10          5.35         70.72       123.09 o                         
  11   9  10         86.28         15.52       116.44 o                         
  12   9  10        186.76        105.79       113.03 o                         
 -11  10  10        130.51         59.49       143.60 o                         
 -10  10  10       3001.53       2972.56       326.18 o                         
  -9  10  10       2832.37       2845.36       311.82 o                         
  -8  10  10       4754.64       4543.25       231.35 o                         
  -7  10  10       1513.41       1656.63       139.45 o                         
  -6  10  10        898.88        893.28       104.36 o                         
  -5  10  10       2934.29       3032.03       227.75 o                         
  -4  10  10      11776.97      11552.58       497.92 o                         
  -3  10  10       4619.69       4449.83       214.49 o                         
  -2  10  10        981.99        963.09        89.24 o                         
  -1  10  10        115.68        124.87        83.17 o                         
   0  10  10       8819.89       9153.85       669.80 o                         
   1  10  10       6614.88       6201.54       455.42 o                         
   2  10  10       4775.85       4722.44       385.67 o                         
   3  10  10        592.16        732.37       188.73 o                         
   4  10  10       1844.35       2121.41       280.02 o                         
   5  10  10       1705.42       1472.53       180.15 o                         
   6  10  10       6680.92       6834.04       447.22 o                         
   7  10  10       2809.00       2854.38       254.33 o                         
   8  10  10        140.49        158.26       126.16 o                         
   9  10  10        803.62        674.04       148.43 o                         
  10  10  10       3534.01       3391.12       287.21 o                         
  11  10  10       2472.07       2649.63       260.38 o                         
 -10  11  10       1456.37       1407.30       240.02 o                         
  -9  11  10         14.11         84.11       135.40 o                         
  -8  11  10       1222.05       1339.23       161.35 o                         
  -7  11  10       1627.62       1590.99       161.77 o                         
  -6  11  10       8609.55       8066.40       803.61 o                         
  -5  11  10       1030.11       1107.57       117.16 o                         
  -4  11  10        103.45        144.10        73.55 o                         
  -3  11  10       1238.21       1449.27       208.22 o                         
  -2  11  10       6883.51       5869.21       426.70 o                         
  -1  11  10       2819.36       3018.46       225.94 o                         
   0  11  10       3775.23       4059.01       265.95 o                         
   1  11  10          2.06        -38.20        87.21 o                         
   2  11  10       2222.19       2422.77       309.77 o                         
   3  11  10       3571.49       3728.89       288.13 o                         
   4  11  10       6563.91       7171.57       410.29 o                         
   5  11  10        395.24        400.41       131.22 o                         
   6  11  10          3.00         -1.97       111.44 o                         
   7  11  10       2003.67       2126.69       366.18 o                         
   8  11  10       5441.57       5705.93       388.63 o                         
   9  11  10       1207.76       1639.56       247.20 o                         
  -8  12  10         68.35        137.45       143.60 o                         
  -7  12  10       1368.09       1090.37       150.84 o                         
  -6  12  10        150.56        202.93       101.89 o                         
  -5  12  10       6213.01       6057.97       347.45 o                         
  -4  12  10         94.33         61.54       139.50 o                         
  -3  12  10       5951.82       5912.29       443.11 o                         
  -2  12  10         24.64         71.80       133.34 o                         
  -1  12  10       1081.31       1214.46       209.25 o                         
   0  12  10        450.53        686.80       129.55 o                         
   1  12  10      10817.50      11207.98       509.99 o                         
   2  12  10        562.89        665.47       130.08 o                         
   3  12  10       1154.74       1034.60       175.50 o                         
   4  12  10         10.14        -30.77       114.49 o                         
   5  12  10       5924.62       5701.17       393.76 o                         
   6  12  10        104.20        108.76       128.32 o                         
   7  12  10       3394.38       3676.33       318.11 o                         
  -5  13  10        537.01        547.74       184.63 o                         
  -4  13  10         17.67        -88.21       139.50 o                         
  -3  13  10         26.29       -116.93       133.34 o                         
  -2  13  10       7950.88       8156.58       562.10 o                         
  -1  13  10         17.22        -53.34       135.40 o                         
   0  13  10       2132.94       1836.05       258.48 o                         
   1  13  10         41.33         72.35        94.27 o                         
   2  13  10       2523.39       2573.40       199.05 o                         
   3  13  10        393.36        415.16       182.47 o                         
   4  13  10       6748.61       7173.13       429.39 o                         
 -15   0  11       9374.81      10665.80       481.78 o                         
 -13   0  11        636.92        809.91       113.61 o                         
 -11   0  11      14979.60      16038.92       659.11 o                         
  -9   0  11      27529.75      29697.24      1152.03 o                         
  -7   0  11       4014.09       4435.24       332.34 o                         
  -5   0  11       9597.75       7497.73       719.09 o                         
  -3   0  11       2453.45       2403.81        98.62 o                         
  -1   0  11      52870.41      55113.09      1424.69 o                         
   1   0  11      32161.12      32482.74       850.38 o                         
   3   0  11      20520.99      20021.86       535.28 o                         
   5   0  11      29253.33      29597.06       895.72 o                         
   7   0  11        367.32        370.93        44.90 o                         
   9   0  11      25128.11      25217.49       684.83 o                         
  11   0  11       6265.88       6352.01       212.10 o                         
  13   0  11       6167.25       6195.76       405.16 o                         
  15   0  11       6740.39       5870.46       339.61 o                         
 -16   1  11       2432.61       2530.49       171.15 o                         
 -15   1  11          1.72        157.20        82.86 o                         
 -14   1  11       3872.91       4011.50       168.74 o                         
 -13   1  11        160.28        185.88        62.11 o                         
 -12   1  11      14765.38      15902.57       464.27 o                         
 -11   1  11       1530.54       1634.88        98.16 o                         
 -10   1  11         39.56         25.97        47.52 o                         
  -9   1  11       2353.54       2366.31       135.06 o                         
  -8   1  11      20891.89      21052.37       774.31 o                         
  -7   1  11       4875.07       4622.41       274.19 o                         
  -6   1  11      11890.99      11713.41       325.23 o                         
  -5   1  11        545.91        465.51        34.07 o                         
  -4   1  11       7455.63       7089.87       144.98 o                         
  -3   1  11       8776.55       9660.57       189.44 o                         
  -2   1  11      28097.29      28278.16       563.06 o                         
  -1   1  11       3954.30       3802.25        90.94 o                         
   0   1  11       5472.46       5263.59       111.27 o                         
   1   1  11       1396.63       1185.99        40.77 o                         
   2   1  11      63081.86      63962.43      1161.68 o                         
   3   1  11      20338.57      20738.18       391.13 o                         
   4   1  11       2611.80       2830.17        83.18 o                         
   5   1  11        237.18        237.10        25.95 o                         
   6   1  11      25520.71      25261.86       478.46 o                         
   7   1  11       5108.56       5329.36       122.26 o                         
   8   1  11      14042.24      13960.82       278.75 o                         
   9   1  11       1604.36       1542.09        60.52 o                         
  10   1  11       2323.57       2299.94        86.31 o                         
  11   1  11       2252.16       1966.19       104.42 o                         
  12   1  11      12812.50      13371.00       325.23 o                         
  13   1  11        103.00        168.92        67.87 o                         
  14   1  11        562.40        410.19        79.32 o                         
  15   1  11        645.42        480.20       128.21 o                         
  16   1  11       4526.65       4190.65       295.73 o                         
 -16   2  11       1970.44       2202.79       209.98 o                         
 -15   2  11       4592.87       4602.26       225.38 o                         
 -14   2  11       2454.26       2678.43       271.08 o                         
 -13   2  11       1463.17       1447.15       120.18 o                         
 -12   2  11        933.78        959.17        80.01 o                         
 -11   2  11       5597.92       5524.53       192.16 o                         
 -10   2  11      13426.42      12890.44       505.11 o                         
  -9   2  11       6497.91       6061.77       199.99 o                         
  -8   2  11        241.87        132.34        37.07 o                         
  -7   2  11       2309.66       2167.10        71.86 o                         
  -6   2  11      11737.98      11526.76       297.76 o                         
  -5   2  11      23663.02      23846.80       519.19 o                         
  -4   2  11      14366.91      14777.82       304.84 o                         
  -3   2  11       2006.14       2019.11        69.73 o                         
  -2   2  11       8912.20       9063.45       179.70 o                         
  -1   2  11      29334.82      29333.95       583.18 o                         
   0   2  11      19492.08      20934.36       393.29 o                         
   1   2  11       9840.39      10655.48       209.15 o                         
   2   2  11       4188.25       4503.05        93.31 o                         
   3   2  11      16300.18      16573.20       295.48 o                         
   4   2  11      11041.06      10666.57       221.56 o                         
   5   2  11      19259.85      20219.92       408.40 o                         
   6   2  11       9991.36      10320.05       208.40 o                         
   7   2  11        537.66        578.82        34.05 o                         
   8   2  11       5219.24       4999.91       117.21 o                         
   9   2  11       7929.33       8324.71       193.33 o                         
  10   2  11       4985.57       5125.17       148.03 o                         
  11   2  11       2410.63       2597.83       102.35 o                         
  12   2  11        477.02        486.49        57.63 o                         
  13   2  11       2024.43       2086.63       159.30 o                         
  14   2  11       3121.14       2854.11       227.22 o                         
  15   2  11       2893.42       2349.05       215.28 o                         
  16   2  11        695.43       1113.94       283.10 o                         
 -16   3  11        437.60        310.47       119.46 o                         
 -15   3  11          6.34        -61.74        75.96 o                         
 -14   3  11         38.08         35.39        74.75 o                         
 -13   3  11       8890.33       9038.20       381.87 o                         
 -12   3  11       2021.03       1785.47       181.98 o                         
 -11   3  11       4155.81       4101.37       191.64 o                         
 -10   3  11         78.62        111.19        56.53 o                         
  -9   3  11       7799.77       7064.02       334.59 o                         
  -8   3  11       6179.76       6185.61       200.44 o                         
  -7   3  11      39070.35      40111.34       861.87 o                         
  -6   3  11        363.14        369.50        32.75 o                         
  -5   3  11        485.24        629.44        58.60 o                         
  -4   3  11       7092.92       7132.70       173.16 o                         
  -3   3  11      28291.08      27825.93       665.23 o                         
  -2   3  11      14694.92      15674.82       388.17 o                         
  -1   3  11       4244.47       4424.14       139.45 o                         
   0   3  11       3350.51       3594.96        96.31 o                         
   1   3  11      23593.36      23634.97       514.24 o                         
   2   3  11       4637.57       4481.13       122.52 o                         
   3   3  11      35480.68      36844.17       729.74 o                         
   4   3  11       1317.78       1359.41        63.02 o                         
   5   3  11       1131.52       1097.08        58.42 o                         
   6   3  11       6432.10       7041.86       192.09 o                         
   7   3  11      24417.40      24780.43       545.37 o                         
   8   3  11       1010.24       1137.23        63.42 o                         
   9   3  11       2771.77       2502.41       124.77 o                         
  10   3  11        439.61        483.38        66.06 o                         
  11   3  11       9159.18       9179.16       294.62 o                         
  12   3  11       1602.59       1662.22       110.50 o                         
  13   3  11       4016.14       4034.02       191.33 o                         
  14   3  11          7.09         -8.72        62.56 o                         
  15   3  11        901.70        763.14       240.02 o                         
  16   3  11        598.97        457.47       227.71 o                         
 -16   4  11       4992.04       4818.86       410.29 o                         
 -15   4  11         28.99         -4.82       131.29 o                         
 -14   4  11       6447.68       6215.09       270.52 o                         
 -13   4  11         47.54         35.15        71.81 o                         
 -12   4  11       2811.35       2601.25       158.87 o                         
 -11   4  11         20.68         -4.27        56.69 o                         
 -10   4  11      21423.64      19609.99       658.60 o                         
  -9   4  11       1511.81       1490.70       105.86 o                         
  -8   4  11       2640.82       2675.66       101.06 o                         
  -7   4  11        530.97        441.70        44.06 o                         
  -6   4  11      33302.79      33502.82       724.99 o                         
  -5   4  11       1092.81        993.14        47.08 o                         
  -4   4  11      16646.36      16845.97       347.69 o                         
  -3   4  11          2.86         24.67        21.77 o                         
  -2   4  11      13737.98      13536.69       305.68 o                         
  -1   4  11        885.90       1014.61        41.69 o                         
   0   4  11      39549.69      39637.34       779.87 o                         
   1   4  11       1061.09       1200.72        46.29 o                         
   2   4  11        641.74        928.26        47.55 o                         
   3   4  11        400.73        478.36        37.76 o                         
   4   4  11      32011.60      31645.67       734.90 o                         
   5   4  11        672.14        723.13        48.56 o                         
   6   4  11       6917.11       6893.83       207.86 o                         
   7   4  11        367.93        481.79        48.27 o                         
   8   4  11       6357.92       6099.14       204.68 o                         
   9   4  11          4.05         14.80        44.21 o                         
  10   4  11      12686.00      12756.78       381.69 o                         
  11   4  11          0.60         66.69        55.91 o                         
  12   4  11         44.45         81.95        60.75 o                         
  13   4  11         78.58        135.71        68.09 o                         
  14   4  11       7067.48       6667.71       345.11 o                         
  15   4  11         19.04         63.95       134.37 o                         
 -15   5  11         14.38        -32.82       116.93 o                         
 -14   5  11        256.77        230.82        84.34 o                         
 -13   5  11      10454.76       8327.65      1535.51 o                         
 -12   5  11       1654.09       1378.95       119.26 o                         
 -11   5  11       4566.25       4083.20       200.17 o                         
 -10   5  11        248.64        172.48        74.02 o                         
  -9   5  11      16327.29      15833.58       649.01 o                         
  -8   5  11         90.68         76.75        43.03 o                         
  -7   5  11       9215.85       9221.50       278.04 o                         
  -6   5  11       2785.56       2788.44        91.30 o                         
  -5   5  11        163.67        124.20        29.81 o                         
  -4   5  11        593.34        623.87        40.17 o                         
  -3   5  11      51195.14      51746.47      1101.23 o                         
  -2   5  11       8869.62       9170.53       273.83 o                         
  -1   5  11       4602.90       4792.36       161.26 o                         
   0   5  11       1447.51       1467.14        78.62 o                         
   1   5  11      17024.25      16376.99       619.44 o                         
   2   5  11       3991.12       4137.78       121.29 o                         
   3   5  11      20127.79      20323.70       999.45 o                         
   4   5  11         11.71         27.71        28.40 o                         
   5   5  11       1713.94       1905.38        83.39 o                         
   6   5  11       2550.75       2775.52       100.72 o                         
   7   5  11      14686.01      15029.25       428.86 o                         
   8   5  11       1290.20       1452.58        91.98 o                         
   9   5  11         83.23        174.49        52.90 o                         
  10   5  11        224.59        197.81        88.53 o                         
  11   5  11       7385.17       6967.38       241.61 o                         
  12   5  11        904.76        853.33       109.56 o                         
  13   5  11       2465.89       2478.00       153.34 o                         
  14   5  11          2.37        110.01        72.42 o                         
  15   5  11       1230.99       1552.13       169.91 o                         
 -15   6  11       3301.67       3395.98       542.61 o                         
 -14   6  11       1803.39       1788.87       264.64 o                         
 -13   6  11         93.43         83.48        74.40 o                         
 -12   6  11       1189.14       1089.48       113.89 o                         
 -11   6  11       3610.12       3308.71       182.39 o                         
 -10   6  11       8984.28       8334.65       336.15 o                         
  -9   6  11       6268.54       6138.62       246.54 o                         
  -8   6  11         75.26         62.77        43.53 o                         
  -7   6  11       1541.46       1496.02        73.68 o                         
  -6   6  11       7755.61       7491.75       210.68 o                         
  -5   6  11      12276.79      11829.20       348.89 o                         
  -4   6  11      12140.40      11821.69       361.48 o                         
  -3   6  11         26.18         31.46        35.67 o                         
  -2   6  11       4789.30       4172.00       176.16 o                         
  -1   6  11      10227.10      10654.70       371.88 o                         
   0   6  11      20028.05      19854.67       647.34 o                         
   1   6  11       4989.18       4755.58       192.42 o                         
   2   6  11         95.98         86.93        36.24 o                         
   3   6  11       4719.11       4919.38       350.80 o                         
   4   6  11      17274.96      18288.70      1021.62 o                         
   5   6  11       8028.72       8100.26       344.37 o                         
   6   6  11       4233.24       4029.50       173.09 o                         
   7   6  11        897.54        895.83        67.25 o                         
   8   6  11       2597.52       2823.08       126.16 o                         
   9   6  11       5035.00       4959.17       213.85 o                         
  10   6  11       8550.22       8440.36       359.76 o                         
  11   6  11       1108.24       1092.84        93.95 o                         
  12   6  11        589.36        552.16        89.72 o                         
  13   6  11       1927.02       2147.45       135.33 o                         
  14   6  11       2213.56       2187.76       168.70 o                         
 -14   7  11       1975.72       1695.47       170.50 o                         
 -13   7  11       1839.87       1707.70       126.83 o                         
 -12   7  11       6373.10       5815.06       216.73 o                         
 -11   7  11        217.55        192.60        57.62 o                         
 -10   7  11         48.34         67.69        47.63 o                         
  -9   7  11       1141.93       1111.95        96.97 o                         
  -8   7  11      12439.88      11978.93       430.37 o                         
  -7   7  11       2170.58       2029.30       237.97 o                         
  -6   7  11       1748.11       1561.73       163.09 o                         
  -5   7  11        646.70        624.57        63.44 o                         
  -4   7  11      14245.00      14331.35       421.06 o                         
  -3   7  11       3817.52       3709.97       150.72 o                         
  -2   7  11       7042.31       7223.09       234.40 o                         
  -1   7  11       1281.02       1285.67        94.75 o                         
   0   7  11       2935.48       3078.34       166.49 o                         
   1   7  11       4817.83       4754.49       197.57 o                         
   2   7  11      16911.00      16809.60       945.72 o                         
   3   7  11       2333.34       2923.32       287.20 o                         
   4   7  11       2543.92       2396.10       262.59 o                         
   5   7  11        996.09        925.21       180.53 o                         
   6   7  11       8876.81       8456.46       645.18 o                         
   7   7  11       2158.89       1975.22       216.43 o                         
   8   7  11       7873.68       7993.02       611.33 o                         
   9   7  11        101.07        177.46        48.47 o                         
  10   7  11       3148.24       3008.57       157.21 o                         
  11   7  11       2145.13       2218.40       122.12 o                         
  12   7  11       5870.33       5961.85       219.46 o                         
  13   7  11        653.67        752.20        89.43 o                         
  14   7  11        132.35         51.20        84.90 o                         
 -13   8  11        404.88        235.01       102.52 o                         
 -12   8  11         50.48         74.47        86.89 o                         
 -11   8  11       6688.05       6977.79       384.06 o                         
 -10   8  11         27.45         56.47        84.27 o                         
  -9   8  11       8742.38       9628.91      1143.69 o                         
  -8   8  11          7.68         86.93        66.59 o                         
  -7   8  11       1312.64       1549.46       157.11 o                         
  -6   8  11         22.69         20.57        53.41 o                         
  -5   8  11      15187.72      15212.40       521.95 o                         
  -4   8  11          5.81          3.46        42.35 o                         
  -3   8  11        100.93        135.56        52.11 o                         
  -2   8  11        892.89        768.02        71.62 o                         
  -1   8  11      15172.30      16260.78       651.30 o                         
   0   8  11         59.56         55.39        49.01 o                         
   1   8  11       6881.03       6548.24       445.17 o                         
   2   8  11        229.34        242.07       123.09 o                         
   3   8  11       7901.56       7885.78       523.12 o                         
   4   8  11          6.74        -61.54       102.57 o                         
   5   8  11      15687.96      14653.53       871.87 o                         
   6   8  11        171.56         72.28        99.50 o                         
   7   8  11         55.53         61.34        92.32 o                         
   8   8  11         25.50         58.87        95.61 o                         
   9   8  11      13088.41      12691.98       588.04 o                         
  10   8  11        129.91        161.70       106.61 o                         
  11   8  11       1466.32       1370.40       177.76 o                         
  12   8  11         33.30        140.40       111.24 o                         
  13   8  11       2982.35       2875.47       260.02 o                         
 -12   9  11       4812.44       5134.79       441.06 o                         
 -11   9  11        327.57        402.08       151.81 o                         
 -10   9  11        298.30        346.89       110.05 o                         
  -9   9  11         91.53         47.20       140.52 o                         
  -8   9  11      10594.61      10655.96       400.66 o                         
  -7   9  11        659.50        740.47        97.34 o                         
  -6   9  11       3032.16       2660.53       163.30 o                         
  -5   9  11         70.14        118.65        63.95 o                         
  -4   9  11       7718.50       7644.47       346.51 o                         
  -3   9  11        910.92        788.38        77.93 o                         
  -2   9  11      12543.61      12472.11       473.26 o                         
  -1   9  11       3449.76       3243.57       148.80 o                         
   0   9  11       2883.23       2871.25       267.71 o                         
   1   9  11       1085.48       1477.05       219.51 o                         
   2   9  11      12227.64      13391.88       806.22 o                         
   3   9  11        549.56        627.74       168.22 o                         
   4   9  11        943.84        373.36       153.86 o                         
   5   9  11         47.27         18.01        93.34 o                         
   6   9  11       9395.78       8886.97       448.11 o                         
   7   9  11        483.23        434.03       121.62 o                         
   8   9  11       6163.43       5499.70       329.89 o                         
   9   9  11         28.45        212.00       113.25 o                         
  10   9  11       1494.37       1697.82       202.32 o                         
  11   9  11        196.20        247.67       126.45 o                         
  12   9  11       5383.87       5076.15       341.39 o                         
 -11  10  11       2933.24       2970.50       340.54 o                         
 -10  10  11       1896.18       1928.37       266.69 o                         
  -9  10  11       1588.59       1829.90       242.07 o                         
  -8  10  11        645.85        507.37       106.71 o                         
  -7  10  11       1139.95       1021.51       210.31 o                         
  -6  10  11       3112.48       3501.81       249.98 o                         
  -5  10  11       8120.17       7969.25       318.49 o                         
  -4  10  11       2137.45       2086.15       147.21 o                         
  -3  10  11          7.09         26.79        59.87 o                         
  -2  10  11       1100.05       1305.28       154.12 o                         
  -1  10  11       8907.96       9256.38       419.63 o                         
   0  10  11       9987.41       9469.22       501.58 o                         
   1  10  11       3888.30       4070.08       385.67 o                         
   2  10  11        233.75        276.95       147.70 o                         
   3  10  11       2928.38       2982.81       334.39 o                         
   4  10  11       2403.59       2609.45       313.87 o                         
   5  10  11       5561.30       5428.07       341.37 o                         
   6  10  11       1951.51       1895.38       246.17 o                         
   7  10  11        139.65        193.90       114.72 o                         
   8  10  11        809.59       1004.04       170.07 o                         
   9  10  11       5612.03       5226.29       346.61 o                         
  10  10  11       1877.59       2124.25       230.96 o                         
  -9  11  11       2625.76       2808.44       324.13 o                         
  -8  11  11       2918.95       2680.80       212.48 o                         
  -7  11  11       5421.06       5191.63       255.78 o                         
  -6  11  11        608.04        775.42       178.90 o                         
  -5  11  11        353.11        245.44        84.37 o                         
  -4  11  11       1308.20       1553.10       365.59 o                         
  -3  11  11       6578.54       6565.03       357.66 o                         
  -2  11  11       1711.37       1797.07       235.92 o                         
  -1  11  11       1764.72       1453.80       161.35 o                         
   0  11  11        408.63        372.71       108.90 o                         
   1  11  11       7891.10       8512.61       436.96 o                         
   2  11  11       4053.02       4252.66       418.50 o                         
   3  11  11       5535.66       5452.76       447.22 o                         
   4  11  11         12.42         34.20       112.71 o                         
   5  11  11        158.61        241.77       121.20 o                         
   6  11  11       1641.15       1689.12       219.51 o                         
   7  11  11       3908.93       4418.65       337.23 o                         
   8  11  11        727.80        888.28       171.17 o                         
   9  11  11         23.11        -75.41       110.41 o                         
  -7  12  11        316.46        250.20       114.49 o                         
  -6  12  11       5532.96       5440.45       302.43 o                         
  -5  12  11        185.18        325.98       149.76 o                         
  -4  12  11       3393.74       3569.53       350.80 o                         
  -3  12  11        156.96        205.15       145.65 o                         
  -2  12  11       2221.86       1930.42       252.33 o                         
  -1  12  11        675.48        301.56       149.76 o                         
   0  12  11       9033.32      10135.44       474.47 o                         
   1  12  11         34.18         55.15       100.17 o                         
   2  12  11        166.23        249.33       112.15 o                         
   3  12  11         72.39         52.02       115.32 o                         
   4  12  11       7003.88       7409.20       606.20 o                         
   5  12  11         70.23        110.15       133.08 o                         
   6  12  11       1382.57       1241.43       199.14 o                         
   7  12  11         15.77        118.65       139.98 o                         
  -4  13  11         93.32        -43.08       143.60 o                         
  -3  13  11       7150.31       7085.72       514.91 o                         
  -2  13  11         29.98        104.62       143.60 o                         
  -1  13  11        753.13        685.19       192.84 o                         
   0  13  11         16.01        -67.70       135.40 o                         
   1  13  11       4360.11       4400.48       385.67 o                         
   2  13  11        340.70        344.87       113.72 o                         
   3  13  11       3979.18       4045.23       259.11 o                         
 -16   0  12       5721.15       6236.27       446.19 o                         
 -14   0  12        913.54        951.14       152.83 o                         
 -12   0  12      12228.45      12801.45       547.09 o                         
 -10   0  12       9044.67      10909.63       468.67 o                         
  -8   0  12      10893.00      11391.90      1313.96 o                         
  -6   0  12      24766.29      22119.92       724.54 o                         
  -4   0  12       2002.45       1748.97        70.90 o                         
  -2   0  12      45129.75      49049.02      1273.18 o                         
   0   0  12       5693.44       6373.32       257.90 o                         
   2   0  12      28836.28      28339.26       749.74 o                         
   4   0  12      42434.82      43009.41      1124.97 o                         
   6   0  12       5001.45       5296.05       171.60 o                         
   8   0  12      38565.57      38252.96      1014.78 o                         
  10   0  12       2457.53       2495.84       116.15 o                         
  12   0  12      16445.96      15579.87       652.07 o                         
  14   0  12       4027.47       3886.76       258.40 o                         
  16   0  12        527.22        536.57       195.91 o                         
 -16   1  12         65.37        162.19        85.91 o                         
 -15   1  12       5557.12       5781.15       256.13 o                         
 -14   1  12        342.62        380.52        71.63 o                         
 -13   1  12       8375.80       9063.75       292.09 o                         
 -12   1  12        302.17        339.02       116.07 o                         
 -11   1  12       1958.72       2081.22       112.20 o                         
 -10   1  12       2684.04       2377.82       117.09 o                         
  -9   1  12      18437.52      19366.71       875.91 o                         
  -8   1  12        448.91        355.06        68.10 o                         
  -7   1  12       1378.75       1413.51        79.50 o                         
  -6   1  12       6003.88       6209.03       170.94 o                         
  -5   1  12      21152.80      20770.33       421.76 o                         
  -4   1  12      15023.42      15707.66       298.57 o                         
  -3   1  12      18663.62      18230.91       371.85 o                         
  -2   1  12       3182.92       3839.49        93.37 o                         
  -1   1  12      12570.02      12138.88       252.69 o                         
   0   1  12        466.61        688.29        31.50 o                         
   1   1  12      29467.29      30463.73       567.25 o                         
   2   1  12       1502.16       1540.42        49.72 o                         
   3   1  12          8.89         38.21        18.07 o                         
   4   1  12         97.65         75.87        22.29 o                         
   5   1  12      29873.18      29813.03       638.26 o                         
   6   1  12       7046.87       6798.02       147.39 o                         
   7   1  12      12175.33      11926.24       241.13 o                         
   8   1  12          0.63         34.87        26.18 o                         
   9   1  12       7813.72       8168.74       178.30 o                         
  10   1  12       3893.21       3963.59       136.16 o                         
  11   1  12      13031.48      13739.84       331.02 o                         
  12   1  12        105.78        188.10        55.58 o                         
  13   1  12         20.31        -47.81        61.89 o                         
  14   1  12        356.88        270.42        75.81 o                         
  15   1  12       6025.99       5411.51       326.28 o                         
  16   1  12       1363.34       1284.21       293.36 o                         
 -16   2  12       3287.27       3826.34       768.27 o                         
 -15   2  12       1634.89       1616.70       136.67 o                         
 -14   2  12         39.19        -35.60        71.63 o                         
 -13   2  12       1110.70       1045.29       119.21 o                         
 -12   2  12       8869.90       9204.42       291.64 o                         
 -11   2  12       6813.45       7119.52       234.67 o                         
 -10   2  12       1795.72       1785.10        96.60 o                         
  -9   2  12        483.12        390.08        47.57 o                         
  -8   2  12       5360.64       4771.29       391.58 o                         
  -7   2  12      20698.35      20403.14       418.05 o                         
  -6   2  12      19418.22      19295.57       394.36 o                         
  -5   2  12      11496.47      12068.44       254.14 o                         
  -4   2  12        505.05        413.45        28.98 o                         
  -3   2  12       6669.06       6457.20       123.52 o                         
  -2   2  12       9869.68       9578.42       177.28 o                         
  -1   2  12      41464.94      43444.71       754.28 o                         
   0   2  12      10780.18      11255.88       207.33 o                         
   1   2  12        672.00        910.88        30.63 o                         
   2   2  12      26540.42      27765.82       488.49 o                         
   3   2  12      15975.31      15709.40       281.98 o                         
   4   2  12       7833.82       7210.53       158.10 o                         
   5   2  12        263.23        267.04        36.79 o                         
   6   2  12       1593.42       1709.07        59.54 o                         
   7   2  12       8012.90       8049.69       171.27 o                         
   8   2  12      17165.75      17684.14       370.84 o                         
   9   2  12       8876.35       9105.95       209.67 o                         
  10   2  12        905.09        777.57        57.69 o                         
  11   2  12       1313.95       1228.67        72.33 o                         
  12   2  12       2943.03       3077.44       147.44 o                         
  13   2  12       4060.37       3802.05       208.82 o                         
  14   2  12       3303.68       2875.12       394.90 o                         
  15   2  12          3.38        -50.69       102.76 o                         
  16   2  12        887.14       1177.53       287.20 o                         
 -16   3  12        353.11        370.93       187.71 o                         
 -15   3  12         58.66         76.76        82.68 o                         
 -14   3  12       9501.98       9989.57       602.24 o                         
 -13   3  12       1632.58       1631.51       130.89 o                         
 -12   3  12       1163.49       1096.67       105.53 o                         
 -11   3  12       1182.96        974.39        92.95 o                         
 -10   3  12      12742.77      11701.93       666.69 o                         
  -9   3  12       2149.80       2142.39       106.72 o                         
  -8   3  12      14590.87      13500.71       412.17 o                         
  -7   3  12        110.99        122.39        31.21 o                         
  -6   3  12       2486.96       2314.94        81.41 o                         
  -5   3  12       5731.29       5512.43       132.08 o                         
  -4   3  12      29088.36      29003.53       581.00 o                         
  -3   3  12       5600.02       5934.64       148.96 o                         
  -2   3  12        693.37        652.59        38.34 o                         
  -1   3  12        250.04        226.45        26.04 o                         
   0   3  12      44212.79      48376.79      1033.31 o                         
   1   3  12      10257.80       9932.20       230.42 o                         
   2   3  12      15195.28      14606.91       303.56 o                         
   3   3  12        118.18        281.58        31.97 o                         
   4   3  12      12744.10      12582.07       311.75 o                         
   5   3  12       5616.07       5658.64       159.67 o                         
   6   3  12      19592.21      20360.16       491.26 o                         
   7   3  12       1511.17       1599.12        73.87 o                         
   8   3  12          0.91        -31.02        31.76 o                         
   9   3  12        758.10        856.00        75.51 o                         
  10   3  12       7292.53       7751.28       254.67 o                         
  11   3  12       2131.62       2159.90       123.31 o                         
  12   3  12       2702.22       2655.01       141.45 o                         
  13   3  12          1.46         84.59        65.08 o                         
  14   3  12       2907.54       2890.53       596.97 o                         
  15   3  12       1196.09        964.18       258.48 o                         
 -16   4  12         46.41        168.01       119.25 o                         
 -15   4  12       3647.40       3847.50       291.74 o                         
 -14   4  12        204.33        223.05        82.12 o                         
 -13   4  12       4055.75       3754.76       275.95 o                         
 -12   4  12          1.82        -20.26        57.70 o                         
 -11   4  12      15527.69      13507.75       985.69 o                         
 -10   4  12         53.48         22.48        55.83 o                         
  -9   4  12        302.20        250.17        57.48 o                         
  -8   4  12        230.11        270.17        43.11 o                         
  -7   4  12      24816.57      24990.80       687.79 o                         
  -6   4  12        403.40        336.08        40.68 o                         
  -5   4  12      16972.26      16381.64       341.91 o                         
  -4   4  12        351.79        300.35        36.90 o                         
  -3   4  12      29767.51      29653.04       644.79 o                         
  -2   4  12       1064.62        954.17        47.10 o                         
  -1   4  12      30846.08      30108.11       599.03 o                         
   0   4  12        382.02        352.27        26.01 o                         
   1   4  12       2863.86       3079.27        88.33 o                         
   2   4  12         75.08         33.28        18.65 o                         
   3   4  12      41219.75      40916.44       871.88 o                         
   4   4  12         47.56         35.80        27.02 o                         
   5   4  12       1489.36       1436.46        68.50 o                         
   6   4  12        910.10       1059.71        67.71 o                         
   7   4  12      13811.82      13408.51       342.34 o                         
   8   4  12       1575.36       1766.72       101.92 o                         
   9   4  12       7054.03       7252.20       239.88 o                         
  10   4  12         11.07         99.99        53.96 o                         
  11   4  12       1448.04       1511.87       105.95 o                         
  12   4  12         26.34         59.87        60.30 o                         
  13   4  12       6903.97       6962.55       250.26 o                         
  14   4  12          7.31         60.47        68.51 o                         
  15   4  12        220.43        129.24       190.79 o                         
 -15   5  12        872.38        875.74       153.78 o                         
 -14   5  12       6043.90       5521.58       305.81 o                         
 -13   5  12        374.88        524.38       122.60 o                         
 -12   5  12        729.52        680.79        95.41 o                         
 -11   5  12        982.20        901.47        99.77 o                         
 -10   5  12      11814.67      11161.61       405.94 o                         
  -9   5  12       2289.38       2236.83       133.92 o                         
  -8   5  12      14958.72      14760.18       518.47 o                         
  -7   5  12         26.75         34.74        34.45 o                         
  -6   5  12       6678.44       6742.28       190.71 o                         
  -5   5  12       3095.08       3175.62        99.16 o                         
  -4   5  12      48420.65      47725.81      1020.80 o                         
  -3   5  12       1688.85       1573.70        62.82 o                         
  -2   5  12       1827.30       1798.49        70.16 o                         
  -1   5  12       2676.88       2812.68       105.60 o                         
   0   5  12      16061.27      15045.59       495.07 o                         
   1   5  12       2316.70       2177.32        74.64 o                         
   2   5  12      14917.52      15157.68       383.26 o                         
   3   5  12         50.57         97.24        34.94 o                         
   4   5  12       8884.79       9092.29       290.55 o                         
   5   5  12       2919.61       3066.91       112.91 o                         
   6   5  12      16033.28      16146.71       440.46 o                         
   7   5  12        398.76        438.53        90.90 o                         
   8   5  12         14.66        -32.01        41.63 o                         
   9   5  12        976.83       1065.39        84.67 o                         
  10   5  12      10448.17      10310.66       323.87 o                         
  11   5  12        726.07        894.68        86.78 o                         
  12   5  12       1487.23       1602.66       115.57 o                         
  13   5  12         25.31         55.90        65.98 o                         
  14   5  12       2875.54       2832.20       161.65 o                         
  15   5  12        544.69        517.07       112.25 o                         
 -14   6  12          1.30        -87.16        96.98 o                         
 -13   6  12       1473.10       1414.87       126.79 o                         
 -12   6  12       3909.13       3354.46       325.98 o                         
 -11   6  12       6972.81       6192.20       264.08 o                         
 -10   6  12       1995.50       2053.32       341.33 o                         
  -9   6  12          0.93         39.72        57.23 o                         
  -8   6  12       4988.94       5030.09       182.24 o                         
  -7   6  12      15881.73      15940.64       458.72 o                         
  -6   6  12       8751.46       8821.38       214.86 o                         
  -5   6  12        399.83        448.81        64.99 o                         
  -4   6  12       2210.74       2517.04       154.59 o                         
  -3   6  12       9732.45      10363.55       312.29 o                         
  -2   6  12      16945.97      17155.64       568.69 o                         
  -1   6  12       8744.35       8370.13       499.53 o                         
   0   6  12       2016.97       2064.52       174.38 o                         
   1   6  12        231.78        107.57        40.04 o                         
   2   6  12       7463.84       7138.37       263.03 o                         
   3   6  12      12257.17      10829.62       644.16 o                         
   4   6  12       8695.15       8402.75       533.38 o                         
   5   6  12       4102.72       3920.71       151.73 o                         
   6   6  12       2531.40       2602.43       119.89 o                         
   7   6  12       5357.74       5316.28       233.03 o                         
   8   6  12       4765.78       4895.78       221.19 o                         
   9   6  12       7594.52       7241.25       240.71 o                         
  10   6  12        180.69        274.88        61.74 o                         
  11   6  12       2060.25       2098.93       124.79 o                         
  12   6  12       3884.19       3929.57       175.53 o                         
  13   6  12       2326.55       2340.54       143.05 o                         
  14   6  12       1083.24       1062.30       127.19 o                         
 -14   7  12       1634.01       1237.92       149.78 o                         
 -13   7  12       4206.78       3673.21       172.53 o                         
 -12   7  12        525.09        405.64        73.51 o                         
 -11   7  12        472.26        571.75        73.49 o                         
 -10   7  12       1840.47       1960.47       115.27 o                         
  -9   7  12      11914.17      11785.00       363.50 o                         
  -8   7  12        766.73        679.02        92.17 o                         
  -7   7  12        686.73        600.57        82.87 o                         
  -6   7  12         80.49         57.33        56.85 o                         
  -5   7  12      15209.91      15220.08       441.90 o                         
  -4   7  12       7770.93       7761.91       250.72 o                         
  -3   7  12       9743.37       9426.10       293.57 o                         
  -2   7  12         27.42         16.85        42.92 o                         
  -1   7  12       8373.46       8142.89       578.14 o                         
   0   7  12       3363.77       3595.70       166.94 o                         
   1   7  12      12942.72      12751.01       607.51 o                         
   2   7  12       3769.70       3590.08       271.82 o                         
   3   7  12         19.83        121.04       102.57 o                         
   4   7  12       1258.46       1181.64       188.73 o                         
   5   7  12      21794.46      22619.32      1257.54 o                         
   6   7  12       4809.73       4329.62       262.13 o                         
   7   7  12       4308.01       3897.63       270.69 o                         
   8   7  12          2.27         29.26        87.21 o                         
   9   7  12       6165.54       6052.71       240.03 o                         
  10   7  12       3105.79       3206.41       179.39 o                         
  11   7  12       7238.67       7402.84       251.72 o                         
  12   7  12        180.74        250.76        69.58 o                         
  13   7  12          3.76        -57.22        62.45 o                         
 -13   8  12         12.10         51.63        94.81 o                         
 -12   8  12       6062.66       6042.21       510.81 o                         
 -11   8  12         35.77        150.78       103.36 o                         
 -10   8  12       4598.68       4487.86       294.25 o                         
  -9   8  12         95.65        128.98        77.86 o                         
  -8   8  12       7228.86       7080.28       563.63 o                         
  -7   8  12         32.68          6.86        56.25 o                         
  -6   8  12      10447.19      10191.12       376.50 o                         
  -5   8  12        427.87        404.26        73.11 o                         
  -4   8  12         53.69        -12.67        63.66 o                         
  -3   8  12        292.04        245.09        53.51 o                         
  -2   8  12      16141.09      16595.79       481.35 o                         
  -1   8  12        264.73        387.95        66.78 o                         
   0   8  12       3003.46       3209.67       235.99 o                         
   1   8  12         40.06        -21.30        73.30 o                         
   2   8  12      17634.58      17946.11      1017.52 o                         
   3   8  12        594.17        621.59       155.91 o                         
   4   8  12       9250.36       9775.17       625.69 o                         
   5   8  12        201.92        373.36       141.55 o                         
   6   8  12        768.61        705.91       130.46 o                         
   7   8  12         79.78        202.80       102.96 o                         
   8   8  12      13384.75      13559.57       615.10 o                         
   9   8  12          5.79         79.00       190.79 o                         
  10   8  12        494.42        331.59       118.20 o                         
  11   8  12          5.34        -32.66        98.57 o                         
  12   8  12       4129.27       4157.81       309.78 o                         
  13   8  12        239.71        -32.82       180.53 o                         
 -12   9  12         15.52         20.51       139.50 o                         
 -11   9  12        463.06        896.48       201.04 o                         
 -10   9  12        135.25        154.04       101.55 o                         
  -9   9  12       6629.34       6063.73       274.79 o                         
  -8   9  12        615.12        729.40       101.41 o                         
  -7   9  12        314.14        137.65        71.30 o                         
  -6   9  12        245.51        225.73        73.63 o                         
  -5   9  12      12013.03      10818.56       949.84 o                         
  -4   9  12       2149.67       2017.52       139.37 o                         
  -3   9  12       8810.12       8364.52       275.91 o                         
  -2   9  12        597.50        595.21        71.46 o                         
  -1   9  12       2098.89       2203.76       256.64 o                         
   0   9  12        261.02        274.47       110.78 o                         
   1   9  12      14587.55      15353.07       898.54 o                         
   2   9  12        478.38        506.71       155.91 o                         
   3   9  12         43.87         82.06       125.14 o                         
   4   9  12          8.84         16.41       127.19 o                         
   5   9  12      14130.44      13958.46       632.94 o                         
   6   9  12       1665.73       1799.15       196.26 o                         
   7   9  12       4251.48       3927.59       293.14 o                         
   8   9  12          0.19        -50.14       118.98 o                         
   9   9  12       3241.59       3315.25       273.75 o                         
  10   9  12        371.09        467.66       190.79 o                         
  11   9  12       5003.45       4720.24       341.34 o                         
 -11  10  12       1069.87        769.29       198.99 o                         
 -10  10  12        404.25        482.09       170.27 o                         
  -9  10  12         49.67          9.57        91.81 o                         
  -8  10  12       1765.56       2064.73       181.84 o                         
  -7  10  12       3600.54       3415.11       409.42 o                         
  -6  10  12       5551.25       5613.72       253.86 o                         
  -5  10  12        654.38        745.70        99.68 o                         
  -4  10  12        416.69        513.30        86.69 o                         
  -3  10  12       1709.17       1660.94       129.90 o                         
  -2  10  12       9628.02       9520.76       368.34 o                         
  -1  10  12       6503.19       6841.38       393.54 o                         
   0  10  12       1916.24       1897.59       260.53 o                         
   1  10  12         61.70        -26.67       129.24 o                         
   2  10  12       2348.58       2880.24       324.13 o                         
   3  10  12       2889.07       3110.00       340.54 o                         
   4  10  12       4385.51       4148.04       408.24 o                         
   5  10  12        915.07        841.89       157.19 o                         
   6  10  12       1483.22       1482.94       275.92 o                         
   7  10  12       1461.94       1563.83       197.52 o                         
   8  10  12       6255.81       6403.26       499.53 o                         
   9  10  12       1533.73       1569.95       204.53 o                         
  10  10  12        393.33        467.89       147.23 o                         
  -9  11  12       2526.95       2480.21       303.61 o                         
  -8  11  12       2719.61       2383.04       205.22 o                         
  -7  11  12        210.56         94.69        82.67 o                         
  -6  11  12        776.54        928.88       114.27 o                         
  -5  11  12       2114.30       2031.64       188.26 o                         
  -4  11  12       7947.46       7481.92       392.52 o                         
  -3  11  12        862.03        804.61       289.25 o                         
  -2  11  12        899.18        820.58       174.37 o                         
  -1  11  12       1300.99       1307.87       346.70 o                         
   0  11  12       9478.92       9816.39       455.15 o                         
   1  11  12       1939.82       2303.78       305.67 o                         
   2  11  12       4062.11       4279.33       424.65 o                         
   3  11  12          8.20         45.13       157.96 o                         
   4  11  12       1511.09       1562.52       197.00 o                         
   5  11  12       1808.37       2012.81       224.29 o                         
   6  11  12       4896.30       4662.14       343.56 o                         
   7  11  12        334.31        509.22       144.52 o                         
   8  11  12         45.52        -52.53       120.29 o                         
   9  11  12        454.80        506.71       219.51 o                         
  -7  12  12       5785.08       6259.99       338.71 o                         
  -6  12  12        481.79        426.42       256.43 o                         
  -5  12  12       1231.65        895.20       156.66 o                         
  -4  12  12         88.88        300.88       123.53 o                         
  -3  12  12       3958.43       3795.19       361.06 o                         
  -2  12  12        211.57        211.30       141.55 o                         
  -1  12  12       7865.90       7881.68       545.69 o                         
   0  12  12        249.26        384.65       120.76 o                         
   1  12  12        212.76        149.41       109.36 o                         
   2  12  12        237.96        342.59       190.79 o                         
   3  12  12       6445.00       7551.64       427.50 o                         
   4  12  12        452.50        390.30       151.98 o                         
   5  12  12        958.75        916.58       223.61 o                         
   6  12  12          1.26         73.43       123.87 o                         
  -3  13  12        482.06        252.33       157.96 o                         
  -2  13  12         49.28       -131.29       135.40 o                         
  -1  13  12         26.68        -49.23       141.55 o                         
   0  13  12       5307.96       5883.57       465.68 o                         
   1  13  12        167.38        328.61       127.65 o                         
   2  13  12       2163.42       2085.23       202.38 o                         
   3  13  12          2.84        104.09       105.16 o                         
 -15   0  13        417.42        439.89       111.57 o                         
 -13   0  13       6976.10       7898.12       375.03 o                         
 -11   0  13       3179.11       3506.23       214.22 o                         
  -9   0  13      12458.84      13261.76       554.15 o                         
  -7   0  13      21178.26      21568.52       849.00 o                         
  -5   0  13       4437.40       4529.99       143.05 o                         
  -3   0  13      29472.59      27953.18       860.37 o                         
  -1   0  13        177.00        178.51        29.43 o                         
   1   0  13      38487.38      39260.70      1028.39 o                         
   3   0  13      37409.59      39441.81      1032.93 o                         
   5   0  13       6664.60       6614.64       235.74 o                         
   7   0  13      37988.08      38588.58      1022.22 o                         
   9   0  13        123.58         74.34        41.45 o                         
  11   0  13      16753.72      16172.91       535.78 o                         
  13   0  13       2400.27       2761.11       212.93 o                         
  15   0  13       2849.69       2476.96       644.16 o                         
 -16   1  13       4315.16       4763.58       239.83 o                         
 -15   1  13        686.54        841.59       123.42 o                         
 -14   1  13       3422.84       3749.38       167.69 o                         
 -13   1  13         65.99         80.55        60.12 o                         
 -12   1  13       3939.03       4273.52       240.43 o                         
 -11   1  13       2480.73       2848.84       134.54 o                         
 -10   1  13      11617.88      12467.70       392.33 o                         
  -9   1  13        662.90        706.44        66.38 o                         
  -8   1  13         29.91        -11.03        39.59 o                         
  -7   1  13       3532.78       3805.42       140.83 o                         
  -6   1  13      26796.77      25933.01       630.68 o                         
  -5   1  13       4262.61       4213.35       138.52 o                         
  -4   1  13       9069.28       8674.04       163.78 o                         
  -3   1  13        113.81        211.30        23.79 o                         
  -2   1  13      20049.15      21176.23       429.46 o                         
  -1   1  13       1605.08       1819.25        56.99 o                         
   0   1  13      29852.41      29877.07       557.20 o                         
   1   1  13        500.05        458.53        32.28 o                         
   2   1  13       6251.99       6337.57       135.45 o                         
   3   1  13        712.24        675.23        34.93 o                         
   4   1  13      22556.66      22567.42       429.36 o                         
   5   1  13       3489.06       3535.47       102.99 o                         
   6   1  13       8173.27       8537.19       191.62 o                         
   7   1  13        679.09        726.22        42.52 o                         
   8   1  13      15458.05      15156.32       302.76 o                         
   9   1  13       2935.43       2870.73        94.41 o                         
  10   1  13       8772.42       8927.40       210.27 o                         
  11   1  13         58.16        156.26        44.39 o                         
  12   1  13       1182.97       1415.63        91.97 o                         
  13   1  13       1159.08       1017.80       106.30 o                         
  14   1  13       6242.27       6136.38       447.11 o                         
  15   1  13        100.53        123.61       108.39 o                         
  16   1  13        246.08        498.50       240.02 o                         
 -16   2  13       1177.97       1189.72       190.79 o                         
 -15   2  13        201.98        337.68        91.91 o                         
 -14   2  13       1387.83       1321.67       156.06 o                         
 -13   2  13       9527.21       9319.53       357.07 o                         
 -12   2  13       2765.27       3040.86       172.55 o                         
 -11   2  13        364.64        287.21        57.88 o                         
 -10   2  13       1889.84       1882.49        88.92 o                         
  -9   2  13       4168.75       3773.33       185.52 o                         
  -8   2  13      16948.98      16808.45       772.23 o                         
  -7   2  13      11733.69      11704.66       253.48 o                         
  -6   2  13       1198.42       1332.47        54.65 o                         
  -5   2  13       3588.14       3520.72       118.40 o                         
  -4   2  13       9909.34       9463.15       177.56 o                         
  -3   2  13      22031.03      21185.24       429.93 o                         
  -2   2  13      28705.92      28706.46       575.41 o                         
  -1   2  13       3002.01       2562.92        64.18 o                         
   0   2  13       1562.20       1281.54        41.61 o                         
   1   2  13      27890.74      27623.54       486.10 o                         
   2   2  13      10288.65      10627.10       198.43 o                         
   3   2  13        191.41        191.52        21.73 o                         
   4   2  13        231.27        244.96        26.99 o                         
   5   2  13       5532.75       5341.78       126.66 o                         
   6   2  13       8426.64       8032.56       179.88 o                         
   7   2  13      16114.80      15720.02       331.53 o                         
   8   2  13       4229.96       4269.17       116.07 o                         
   9   2  13         33.11          8.38        32.00 o                         
  10   2  13       2687.42       2899.21       107.38 o                         
  11   2  13       4137.55       4334.16       148.69 o                         
  12   2  13       3533.98       3948.45       170.79 o                         
  13   2  13       2598.27       2388.38       161.37 o                         
  14   2  13        218.47        139.68       156.94 o                         
  15   2  13       1032.01       1136.50       272.84 o                         
 -16   3  13        666.39        697.07       143.84 o                         
 -15   3  13       8532.86       9752.27       598.00 o                         
 -14   3  13       1144.91       1318.60       142.27 o                         
 -13   3  13        369.66        335.20        85.36 o                         
 -12   3  13       1309.42       1408.62       159.99 o                         
 -11   3  13       8350.04       7373.64       302.04 o                         
 -10   3  13       1101.64        881.23        91.19 o                         
  -9   3  13       1698.64       1533.82        91.82 o                         
  -8   3  13        346.80        342.76        49.66 o                         
  -7   3  13       9619.81       9524.16       256.17 o                         
  -6   3  13      10009.07      10334.21       270.92 o                         
  -5   3  13      27101.55      27918.32       562.32 o                         
  -4   3  13        230.25        169.13        26.18 o                         
  -3   3  13        139.77        154.29        24.93 o                         
  -2   3  13       1477.33       1299.87        60.34 o                         
  -1   3  13      23643.57      23251.81       510.85 o                         
   0   3  13       7245.50       7397.27       179.24 o                         
   1   3  13      13532.42      13205.94       277.30 o                         
   2   3  13       1097.75       1011.97        42.14 o                         
   3   3  13      13635.59      13628.20       287.72 o                         
   4   3  13       5454.15       5080.36       147.11 o                         
   5   3  13      12805.31      12845.91       321.98 o                         
   6   3  13        170.34        189.64        40.18 o                         
   7   3  13       3551.30       3432.04       111.52 o                         
   8   3  13        924.62        970.19        66.11 o                         
   9   3  13      10881.09      10381.07       412.17 o                         
  10   3  13       2493.25       2524.50       131.55 o                         
  11   3  13        306.94        329.44        66.21 o                         
  12   3  13         42.18        128.51        63.80 o                         
  13   3  13       4592.24       4497.98       192.17 o                         
  14   3  13       1371.20       1569.15       178.13 o                         
  15   3  13       3276.38       3183.85       389.78 o                         
 -15   4  13        191.26        160.64       113.82 o                         
 -14   4  13       6105.80       5988.15       267.23 o                         
 -13   4  13          8.60         34.82        74.02 o                         
 -12   4  13      12578.68      10867.39       499.29 o                         
 -11   4  13        142.80         56.01        64.72 o                         
 -10   4  13       1064.83       1107.40       101.62 o                         
  -9   4  13         35.77         48.99        52.77 o                         
  -8   4  13      12241.02      12719.11       330.80 o                         
  -7   4  13        226.57        315.66        42.30 o                         
  -6   4  13       2032.58       1914.64        84.17 o                         
  -5   4  13        554.14        601.07        43.99 o                         
  -4   4  13      27152.14      26778.34       541.41 o                         
  -3   4  13       1987.01       2158.67        75.62 o                         
  -2   4  13      22174.36      21616.22       477.70 o                         
  -1   4  13          1.18         -3.00        19.67 o                         
   0   4  13       7247.99       7151.86       160.60 o                         
   1   4  13         35.29         10.84        20.63 o                         
   2   4  13      33959.75      32674.90       707.39 o                         
   3   4  13         73.74         74.56        27.34 o                         
   4   4  13        309.41        369.60        38.81 o                         
   5   4  13       1384.65       1471.72        82.32 o                         
   6   4  13      18217.29      18346.27       498.81 o                         
   7   4  13         38.95         39.51        37.72 o                         
   8   4  13       4961.42       4485.28       167.02 o                         
   9   4  13        305.68        287.47        57.40 o                         
  10   4  13       4077.68       4245.44       172.27 o                         
  11   4  13         21.70          6.55        54.28 o                         
  12   4  13       7449.10       7427.14       266.49 o                         
  13   4  13          3.79         91.29        65.76 o                         
  14   4  13         30.04        -41.31        67.74 o                         
  15   4  13          2.56          0.00       190.79 o                         
 -15   5  13       5499.34       5861.65       368.18 o                         
 -14   5  13         97.21        109.98       103.18 o                         
 -13   5  13          2.74         65.54        76.37 o                         
 -12   5  13        781.01        628.80        92.53 o                         
 -11   5  13      12698.79      11774.94       433.78 o                         
 -10   5  13       1908.98       1759.33       124.90 o                         
  -9   5  13      10602.18      10621.06       495.78 o                         
  -8   5  13        144.11        168.98        48.04 o                         
  -7   5  13       7746.84       8103.94       225.96 o                         
  -6   5  13       5146.66       4942.93       152.87 o                         
  -5   5  13      25421.73      24711.12       546.23 o                         
  -4   5  13        643.35        643.72        44.35 o                         
  -3   5  13       1582.80       1445.77        89.08 o                         
  -2   5  13       3401.50       3363.15       110.04 o                         
  -1   5  13      19850.39      19219.50       533.70 o                         
   0   5  13       2939.75       3117.14       179.73 o                         
   1   5  13       8221.71       8465.08       221.65 o                         
   2   5  13        234.68        295.48        29.96 o                         
   3   5  13      20439.51      19971.48       546.63 o                         
   4   5  13       2770.47       2591.47       100.47 o                         
   5   5  13      15043.85      14739.89       445.34 o                         
   6   5  13       1371.28       1618.02        84.58 o                         
   7   5  13         32.25         -9.19        44.12 o                         
   8   5  13         66.94         99.61        48.25 o                         
   9   5  13      10826.38      11010.13       336.51 o                         
  10   5  13       1447.26       1408.80       102.63 o                         
  11   5  13        824.22        808.87        85.87 o                         
  12   5  13         67.96         44.78        62.84 o                         
  13   5  13       4379.50       4583.70       197.77 o                         
  14   5  13        869.57       1037.56       129.53 o                         
 -14   6  13       1772.15       1348.23       180.39 o                         
 -13   6  13       2793.47       2415.14       166.65 o                         
 -12   6  13       5378.36       4982.49       242.09 o                         
 -11   6  13        737.56        795.24        96.57 o                         
 -10   6  13        357.24        396.86        74.94 o                         
  -9   6  13       6037.30       6041.69       214.62 o                         
  -8   6  13      15951.21      15761.99       718.05 o                         
  -7   6  13       2913.72       2798.52       126.40 o                         
  -6   6  13         96.71         39.61        31.54 o                         
  -5   6  13       3908.67       3883.24       114.61 o                         
  -4   6  13      11499.89      11878.14       309.40 o                         
  -3   6  13      19348.95      18368.19       518.33 o                         
  -2   6  13       8364.50       9010.28       386.76 o                         
  -1   6  13         52.89        127.73        49.21 o                         
   0   6  13       2283.29       2080.26       151.37 o                         
   1   6  13       6059.73       6049.16       234.09 o                         
   2   6  13      10665.04      11144.77       801.09 o                         
   3   6  13       5913.32       5469.17       385.67 o                         
   4   6  13        488.40        611.47        64.74 o                         
   5   6  13       2066.90       2274.79       110.53 o                         
   6   6  13      10379.88      10353.22       344.59 o                         
   7   6  13       5681.27       5543.90       204.86 o                         
   8   6  13       3423.56       3343.99       141.92 o                         
   9   6  13        153.95        166.16        58.04 o                         
  10   6  13       3158.40       3137.01       148.79 o                         
  11   6  13       4144.46       4063.49       178.02 o                         
  12   6  13       4055.07       4137.05       185.29 o                         
  13   6  13       1226.51       1189.61       115.71 o                         
  14   6  13          7.68        -25.23        86.65 o                         
 -14   7  13       2243.04       1857.75       354.90 o                         
 -13   7  13        136.36        184.85        71.81 o                         
 -12   7  13       1364.76       1310.02       121.70 o                         
 -11   7  13       2263.76       2080.93       142.13 o                         
 -10   7  13      10731.87      10520.34       393.89 o                         
  -9   7  13       1197.37       1148.57        73.22 o                         
  -8   7  13         30.99         85.49        64.10 o                         
  -7   7  13       1445.77       1475.49       120.50 o                         
  -6   7  13      12477.91      12721.56       449.24 o                         
  -5   7  13       5684.25       5781.03       348.20 o                         
  -4   7  13       2427.59       2518.87       164.34 o                         
  -3   7  13        386.68        364.82        56.29 o                         
  -2   7  13       7271.19       7364.79       520.04 o                         
  -1   7  13       7115.50       7257.15       328.59 o                         
   0   7  13       9622.13       9167.32       335.29 o                         
   1   7  13       1733.93       1668.26       159.43 o
[truncated: 344,413 more chars]
